# Supplementary material for: Comparative Genomics and Environmental Distribution of Large dsDNA Viruses in the Family Asfarviridae
Source: Front Microbiol. 2021 Mar 15;12:657471. doi: 10.3389/fmicb.2021.657471 (PMC8005611; doi:10.3389/fmicb.2021.657471)
Supplement: Supplementary file 2 [file Table_2.XLSX]

## Sheet: Blasthits_dataset
Query	Subject	% identity	Alignment length	Mismatch	Gap opens	q.start	q.end	s.start	s.end	Species	Domain	Domain	Function	Classification	Species
ERX556003.45_contig_3683_4	WP_067049113.1	42.857	63	35	1	181	243	19	80	Methanofollis ethanolicus	Archaea	Archaea	DNA-directed RNA polymerase subunit H [Methanofollis ethanolicus]	euryarchaeotes	Methanofollis ethanolicus
ERX556003.45_contig_57825_4	WP_042689158.1	28.477	151	93	5	103	252	159	295	Methanolinea tarda	Archaea	Archaea	DNA polymerase/3'-5' exonuclease PolX [Methanolinea tarda]	euryarchaeotes	Methanolinea tarda
ERX556003.45_contig_7865_8	WP_013684269.1	25.843	89	62	2	47	133	44	130	Archaeoglobus veneficus	Archaea	Archaea	thioredoxin family protein [Archaeoglobus veneficus]	euryarchaeotes	Archaeoglobus veneficus
GVMAG-M-3300000574-23|JGI1357J11328_10000267_23	WP_159525095.1	36.364	66	37	2	1	66	1	61	Halobacterium sp. PCN9	Archaea	Archaea	DNA-directed RNA polymerase subunit N [Halobacterium sp. PCN9]	euryarchaeotes	Halobacterium sp. PCN9
GVMAG-M-3300009068-46|Ga0114973_10001519_12	WP_135611086.1	41.509	477	220	14	2	444	6	457	Methanococcoides sp. AM1	Archaea	Archaea	deoxyribodipyrimidine photo-lyase [Methanococcoides sp. AM1]	euryarchaeotes	Methanococcoides sp. AM1
GVMAG-M-3300013005-64|Ga0164292_10000032_34	WP_084632298.1	43.662	71	39	1	153	223	7	76	Geoglobus ahangari	Archaea	Archaea	DNA-directed RNA polymerase subunit H [Geoglobus ahangari]	euryarchaeotes	Geoglobus ahangari
GVMAG-M-3300014204-43|Ga0172381_10000173_26	WP_147661933.1	34.661	251	150	8	36	278	15	259	anaerobic archaeon MK-D1	Archaea	Archaea	hypothetical protein [anaerobic archaeon MK-D1]	archaea	anaerobic archaeon MK-D1
GVMAG-M-3300014204-43|Ga0172381_10000173_28	WP_164888477.1	33.884	121	79	1	1	121	1	120	Methanosarcina sp. MSH10X1	Archaea	Archaea	HNH endonuclease [Methanosarcina sp. MSH10X1]	euryarchaeotes	Methanosarcina sp. MSH10X1
GVMAG-M-3300014204-43|Ga0172381_10000352_4	WP_011034630.1	52.778	72	34	0	6	77	5	76	Methanosarcina;Methanosarcina mazei;Methanosarcina soligelidi	Archaea	Archaea	MULTISPECIES: hypothetical protein [Methanosarcina]	euryarchaeotes	Methanosarcina;Methanosarcina mazei;Methanosarcina soligelidi
GVMAG-M-3300014204-45|Ga0172381_10001309_6	WP_048140147.1	37.931	87	52	2	139	225	14	98	Methanosarcina sp. 2.H.T.1A.3;Methanosarcina sp. 2.H.T.1A.8;Methanosarcina sp. 2.H.T.1A.6;unclassified Methanosarcina	Archaea	Archaea	MULTISPECIES: hypothetical protein [unclassified Methanosarcina]	euryarchaeotes	Methanosarcina sp. 2.H.T.1A.3;Methanosarcina sp. 2.H.T.1A.8;Methanosarcina sp. 2.H.T.1A.6;unclassified Methanosarcina
GVMAG-M-3300017989-35|Ga0180432_10027044_1	WP_081142269.1	52	50	20	1	6	55	4	49	Ferroplasma acidiphilum	Archaea	Archaea	IS200/IS605 family element transposase accessory protein TnpB [Ferroplasma acidiphilum]	euryarchaeotes	Ferroplasma acidiphilum
GVMAG-M-3300017989-35|Ga0180432_10027044_2	WP_013194424.1	38.683	243	126	7	16	247	81	311	Methanohalobium evestigatum	Archaea	Archaea	IS200/IS605 family element transposase accessory protein TnpB [Methanohalobium evestigatum]	euryarchaeotes	Methanohalobium evestigatum
GVMAG-M-3300018416-36|Ga0181553_10001777_16	WP_015848848.1	33.929	112	65	5	1	110	1	105	Thermococcus sibiricus	Archaea	Archaea	transcription factor S [Thermococcus sibiricus]	euryarchaeotes	Thermococcus sibiricus
GVMAG-M-3300018416-36|Ga0181553_10011843_6	WP_055041047.1	32.967	91	58	2	1	90	1	89	Acidiplasma cupricumulans	Archaea	Archaea	DegT/DnrJ/EryC1/StrS aminotransferase family protein [Acidiplasma cupricumulans]	euryarchaeotes	Acidiplasma cupricumulans
GVMAG-M-3300020542-1|Ga0208857_1000606_4	WP_048106231.1	40.23	87	51	1	2	88	4	89	Methanosarcina barkeri	Archaea	Archaea	hypothetical protein [Methanosarcina barkeri]	euryarchaeotes	Methanosarcina barkeri
GVMAG-M-3300022309-7|Ga0224510_10000441_5	WP_067959521.1	43.59	78	43	1	164	241	7	83	Nitrosopumilus sp. Nsub	Archaea	Archaea	DNA-directed RNA polymerase subunit H [Nitrosopumilus sp. Nsub]	archaea	Nitrosopumilus sp. Nsub
GVMAG-M-3300022309-7|Ga0224510_10001766_16	WP_049979681.1	27.273	121	76	3	10	128	162	272	Halolamina rubra	Archaea	Archaea	hypothetical protein [Halolamina rubra]	euryarchaeotes	Halolamina rubra
GVMAG-M-3300022309-7|Ga0224510_10001952_3	WP_009073317.1	30.519	154	85	3	2	134	10	162	Metallosphaera yellowstonensis	Archaea	Archaea	ribosomal protein S18-alanine N-acetyltransferase [Metallosphaera yellowstonensis]	crenarchaeotes	Metallosphaera yellowstonensis
GVMAG-M-3300022916-57|Ga0233431_1000129_64	WP_109939855.1	35.909	220	106	9	8	220	35	226	Methanospirillum stamsii	Archaea	Archaea	3'-5' exonuclease [Methanospirillum stamsii]	euryarchaeotes	Methanospirillum stamsii
GVMAG-M-3300022916-57|Ga0233431_1000502_44	WP_015849287.1	38.614	101	59	1	8	108	7	104	Thermococcus sibiricus	Archaea	Archaea	ASCH domain-containing protein [Thermococcus sibiricus]	euryarchaeotes	Thermococcus sibiricus
GVMAG-M-3300023174-161|Ga0214921_10005876_8	WP_019176427.1	52.885	104	46	2	5	107	8	109	Methanomassiliicoccus luminyensis	Archaea	Archaea	cupin domain-containing protein [Methanomassiliicoccus luminyensis]	euryarchaeotes	Methanomassiliicoccus luminyensis
GVMAG-M-3300023174-165|Ga0214921_10002808_15	WP_012020404.1	37.255	459	240	12	8	461	7	422	Metallosphaera sedula	Archaea	Archaea	deoxyribodipyrimidine photo-lyase [Metallosphaera sedula]	crenarchaeotes	Metallosphaera sedula
GVMAG-M-3300023174-165|Ga0214921_10029727_1	WP_013898340.1	48.81	84	43	0	4	87	8	91	Methanosalsum zhilinae	Archaea	Archaea	deoxyribodipyrimidine photo-lyase [Methanosalsum zhilinae]	euryarchaeotes	Methanosalsum zhilinae
GVMAG-M-3300023184-110|Ga0214919_10002113_1	WP_135611086.1	41.791	402	197	8	2	398	7	376	Methanococcoides sp. AM1	Archaea	Archaea	deoxyribodipyrimidine photo-lyase [Methanococcoides sp. AM1]	euryarchaeotes	Methanococcoides sp. AM1
GVMAG-M-3300023184-110|Ga0214919_10003057_1	WP_135611086.1	54.913	173	62	1	9	181	301	457	Methanococcoides sp. AM1	Archaea	Archaea	deoxyribodipyrimidine photo-lyase [Methanococcoides sp. AM1]	euryarchaeotes	Methanococcoides sp. AM1
GVMAG-M-3300023184-110|Ga0214919_10003057_8	WP_011972557.1	41.667	96	38	2	10	102	156	236	Methanococcus vannielii	Archaea	Archaea	serine protease [Methanococcus vannielii]	euryarchaeotes	Methanococcus vannielii
GVMAG-M-3300023184-110|Ga0214919_10025002_6	WP_058738591.1	34.021	97	60	1	3	95	96	192	Methanobrevibacter millerae	Archaea	Archaea	Eco47II family restriction endonuclease [Methanobrevibacter millerae]	euryarchaeotes	Methanobrevibacter millerae
GVMAG-M-3300023184-186|Ga0214919_10000303_34	WP_159357475.1	34.694	98	60	1	248	345	563	656	Candidatus Nitrosocosmicus sp. SS	Archaea	Archaea	hypothetical protein [Candidatus Nitrosocosmicus sp. SS]	archaea	Candidatus Nitrosocosmicus sp. SS
GVMAG-M-3300023184-186|Ga0214919_10000788_32	WP_135611086.1	42.052	497	238	8	2	496	7	455	Methanococcoides sp. AM1	Archaea	Archaea	deoxyribodipyrimidine photo-lyase [Methanococcoides sp. AM1]	euryarchaeotes	Methanococcoides sp. AM1
GVMAG-M-3300024062-1|Ga0255039_10000002_24	WP_014962612.1	42.308	78	44	1	164	241	7	83	Nitrosopumilus;Nitrosopumilus sp. AR;Nitrosopumilus sp. SJ;Candidatus Nitrosopumilus koreensis;Candidatus Nitrosopumilus sp. SW	Archaea	Archaea	MULTISPECIES: DNA-directed RNA polymerase subunit H [Nitrosopumilus]	archaea	Nitrosopumilus;Nitrosopumilus sp. AR;Nitrosopumilus sp. SJ;Candidatus Nitrosopumilus koreensis;Candidatus Nitrosopumilus sp. SW
GVMAG-M-3300024062-1|Ga0255039_10000005_32	WP_011251164.1	37.5	136	76	2	3	129	17	152	Thermococcus kodakarensis	Archaea	Archaea	ribosomal protein S18-alanine N-acetyltransferase [Thermococcus kodakarensis]	euryarchaeotes	Thermococcus kodakarensis
GVMAG-M-3300027707-33|Ga0209443_1000402_16	WP_013898340.1	42.062	485	243	8	1	482	7	456	Methanosalsum zhilinae	Archaea	Archaea	deoxyribodipyrimidine photo-lyase [Methanosalsum zhilinae]	euryarchaeotes	Methanosalsum zhilinae
GVMAG-M-3300027707-33|Ga0209443_1002392_7	WP_020962221.1	27.692	325	166	13	85	405	18	277	Thermofilum adornatus	Archaea	Archaea	serine/threonine protein phosphatase [Thermofilum adornatum]	crenarchaeotes	Thermofilum adornatus
GVMAG-M-3300027793-10|Ga0209972_10000088_13	WP_116668922.1	46.032	63	29	3	18	78	20	79	Methanobrevibacter woesei	Archaea	Archaea	hypothetical protein [Methanobrevibacter woesei]	euryarchaeotes	Methanobrevibacter woesei
GVMAG-M-3300027793-10|Ga0209972_10006894_1	WP_048169229.1	33.983	462	270	13	2	450	8	447	Methanosarcina sp. 2.H.A.1B.4	Archaea	Archaea	homospermidine synthase [Methanosarcina sp. 2.H.A.1B.4]	euryarchaeotes	Methanosarcina sp. 2.H.A.1B.4
GVMAG-M-3300027833-19|Ga0209092_10000041_104	WP_008441542.1	25.85	294	149	12	15	250	48	330	Halorubrum;Halorubrum californiense;Halorubrum sp. GN11GM_10-3_MGM	Archaea	Archaea	MULTISPECIES: hypothetical protein [Halorubrum]	euryarchaeotes	Halorubrum;Halorubrum californiense;Halorubrum sp. GN11GM_10-3_MGM
GVMAG-S-1035124-107|1035124_contig_161_11	WP_070364694.1	30.952	84	35	3	1	84	2	62	Halodesulfurarchaeum formicicum	Archaea	Archaea	DNA-directed RNA polymerase subunit N [Halodesulfurarchaeum formicicum]	euryarchaeotes	Halodesulfurarchaeum formicicum
GVMAG-S-1035124-107|1035124_contig_48_31	WP_049911088.1	28.44	109	65	4	1	104	1	101	Halorubrum coriense	Archaea	Archaea	transcription factor S [Halorubrum coriense]	euryarchaeotes	Halorubrum coriense
GVMAG-S-1092944-30|1092944_contig_218_26	WP_048139047.1	60	75	30	0	1	75	2	76	Methanosarcina horonobensis	Archaea	Archaea	hypothetical protein [Methanosarcina horonobensis]	euryarchaeotes	Methanosarcina horonobensis
GVMAG-S-1092944-30|1092944_contig_222_13	WP_166391021.1	56.818	44	19	0	1	44	1	44	Candidatus Nitrosotalea sp. TS	Archaea	Archaea	hypothetical protein [Candidatus Nitrosotalea sp. TS]	archaea	Candidatus Nitrosotalea sp. TS
GVMAG-S-1092944-30|1092944_contig_334_3	WP_014406844.1	32.812	64	42	1	1	64	1	63	Methanocella conradii	Archaea	Archaea	DNA-directed RNA polymerase subunit N [Methanocella conradii]	euryarchaeotes	Methanocella conradii
GVMAG-S-1092944-30|1092944_contig_89_16	WP_129582607.1	34.314	102	56	2	61	162	8	98	Methanolobus psychrotolerans	Archaea	Archaea	lectin MOA-related protein [Methanolobus psychrotolerans]	euryarchaeotes	Methanolobus psychrotolerans
GVMAG-S-3300002466-141|3300002466.a:JGI10211J34971_10000176_30	WP_014025658.1	29.338	317	174	10	28	297	17	330	Pyrolobus fumarii	Archaea	Archaea	flap endonuclease-1 [Pyrolobus fumarii]	crenarchaeotes	Pyrolobus fumarii
GVMAG-S-3300009702-144|3300009702.a:Ga0114931_10000213_1	WP_080962293.1	32.979	94	63	0	163	256	1	94	Methanosarcina barkeri	Archaea	Archaea	hypothetical protein [Methanosarcina barkeri]	euryarchaeotes	Methanosarcina barkeri
GVMAG-S-3300009702-144|3300009702.a:Ga0114931_10000852_16	WP_014026516.1	38.686	137	83	1	20	156	27	162	Pyrolobus fumarii	Archaea	Archaea	HIT domain-containing protein [Pyrolobus fumarii]	crenarchaeotes	Pyrolobus fumarii
GVMAG-S-3300009702-144|3300009702.a:Ga0114931_10021132_2	WP_014964771.1	36.145	83	45	3	9	84	7	88	Nitrosopumilus;Nitrosopumilus sp. AR;Candidatus Nitrosopumilus sediminis	Archaea	Archaea	MULTISPECIES: hypothetical protein [Nitrosopumilus]	archaea	Nitrosopumilus;Nitrosopumilus sp. AR;Candidatus Nitrosopumilus sediminis
SRX319065.14_contig_2217_16	WP_048812859.1	44.928	69	38	0	176	244	12	80	Acidilobus saccharovorans	Archaea	Archaea	DNA-directed RNA polymerase subunit H [Acidilobus saccharovorans]	crenarchaeotes	Acidilobus saccharovorans
SRX319065.14_contig_2217_56	WP_070364694.1	37.5	80	27	3	1	80	2	58	Halodesulfurarchaeum formicicum	Archaea	Archaea	DNA-directed RNA polymerase subunit N [Halodesulfurarchaeum formicicum]	euryarchaeotes	Halodesulfurarchaeum formicicum
SRX319065.14_contig_9128_28	WP_161486119.1	65.909	44	15	0	2	45	7	50	Candidatus Nitrosocosmicus exaquare	Archaea	Archaea	hypothetical protein [Candidatus Nitrosocosmicus exaquare]	archaea	Candidatus Nitrosocosmicus exaquare
GVMAG-M-3300000574-23|JGI1357J11328_10000267_18	WP_004268211.1	28.662	157	95	4	39	190	39	183	Natrialba magadii;Natrialba phage PhiCh1	Archaea	Archaea;Viruses	hypothetical protein [Natrialba magadii]<>hypothetical protein PhiCh1p84 [Natrialba phage PhiCh1]	euryarchaeotes;viruses	Natrialba magadii;Natrialba phage PhiCh1
ERX552270.16_contig_110740_1	WP_064062222.1	42.188	192	83	5	754	934	128	302	Clostridium butyricum	Bacteria	Bacteria	hypothetical protein [Clostridium butyricum]	firmicutes	Clostridium butyricum
ERX552270.16_contig_13216_19	WP_039226293.1	45.37	216	110	4	12	219	6	221	Alteromonas macleodii	Bacteria	Bacteria	uracil-DNA glycosylase [Alteromonas macleodii]	g-proteobacteria	Alteromonas macleodii
ERX552270.16_contig_13216_2	WP_056188112.1	40.351	171	88	3	7	176	17	174	Flavobacterium sp. Root420	Bacteria	Bacteria	NADAR family protein [Flavobacterium sp. Root420]	CFB group bacteria	Flavobacterium sp. Root420
ERX552270.16_contig_13216_20	WP_046869288.1	42.5	120	63	3	62	178	6	122	Microvirga massiliensis	Bacteria	Bacteria	hypothetical protein [Microvirga massiliensis]	a-proteobacteria	Microvirga massiliensis
ERX552270.16_contig_13216_5	WP_063365545.1	51.25	80	39	0	768	847	43	122	Pseudoalteromonas luteoviolacea	Bacteria	Bacteria	BspA family leucine-rich repeat surface protein [Pseudoalteromonas luteoviolacea]	g-proteobacteria	Pseudoalteromonas luteoviolacea
ERX552270.16_contig_25620_15	WP_014066021.1	46.939	539	273	8	20	551	4	536	Rhodothermus marinus	Bacteria	Bacteria	dihydroxy-acid dehydratase [Rhodothermus marinus]	CFB group bacteria	Rhodothermus marinus
ERX552270.16_contig_3320_2	WP_116554805.1	44.828	58	32	0	10	67	298	355	Pueribacillus theae	Bacteria	Bacteria	hypothetical protein [Pueribacillus theae]	firmicutes	Pueribacillus theae
ERX552270.16_contig_3320_20	WP_156885248.1	32.639	1201	702	23	8	1126	105	1280	Acidihalobacter ferrooxidans	Bacteria	Bacteria	ribonucleoside-diphosphate reductase subunit alpha [Acidihalobacter ferrooxidans]	g-proteobacteria	Acidihalobacter ferrooxidans
ERX552270.16_contig_3320_26	WP_105300821.1	50.725	69	28	2	30	98	3	65	Anaerococcus sp. Marseille-P3557	Bacteria	Bacteria	cold shock domain-containing protein [Anaerococcus marasmi]	firmicutes	Anaerococcus sp. Marseille-P3557
ERX552270.16_contig_3320_30	WP_153988720.1	37.427	171	92	3	7	175	22	179	Planctomycetales bacterium 10988	Bacteria	Bacteria	DUF1768 domain-containing protein [Planctomycetales bacterium 10988]	planctomycetes	Planctomycetales bacterium 10988
ERX552270.16_contig_3320_46	WP_068385510.1	35.632	87	55	1	51	137	18	103	Leptolyngbya sp. NIES-3755	Bacteria	Bacteria	hypothetical protein [Leptolyngbya sp. NIES-3755]	cyanobacteria	Leptolyngbya sp. NIES-3755
ERX552270.16_contig_36200_4	WP_125014312.1	32.381	105	60	2	108	201	8	112	Flavobacterium macacae	Bacteria	Bacteria	hypothetical protein [Flavobacterium macacae]	CFB group bacteria	Flavobacterium macacae
ERX552270.16_contig_36200_7	WP_001996010.1	30.508	118	68	4	23	134	128	237	Bacillus cereus	Bacteria	Bacteria	DUF2726 domain-containing protein [Bacillus cereus]	firmicutes	Bacillus cereus
ERX552270.16_contig_36200_8	WP_146663806.1	37.162	444	248	11	4	417	5	447	Phycisphaerae bacterium ST-NAGAB-D1	Bacteria	Bacteria	cryptochrome/photolyase family protein [Anaerohalosphaera lusitana]	bacteria	Phycisphaerae bacterium ST-NAGAB-D1
ERX552270.16_contig_43406_1	WP_130298074.1	54.545	44	20	0	7	50	139	182	Streptomyces sp. CNZ301	Bacteria	Bacteria	DUF320 domain-containing protein [Streptomyces sp. CNZ301]	high GC Gram+	Streptomyces sp. CNZ301
ERX552270.16_contig_43406_13	WP_129884531.1	22.273	220	142	6	97	295	21	232	Methylococcaceae bacterium FWC3	Bacteria	Bacteria	FAD-dependent thymidylate synthase [Methylococcaceae bacterium FWC3]	g-proteobacteria	Methylococcaceae bacterium FWC3
ERX552270.16_contig_7191_1	WP_159522885.1	46.988	83	40	2	56	134	198	280	Sunxiuqinia sp. RC1_OXG_1F	Bacteria	Bacteria	hypothetical protein [Sunxiuqinia sp. RC1_OXG_1F]	CFB group bacteria	Sunxiuqinia sp. RC1_OXG_1F
ERX552270.16_contig_7191_10	WP_067423797.1	41.176	255	132	10	5	246	2	251	Erysipelotrichaceae bacterium MTC7	Bacteria	Bacteria	exodeoxyribonuclease III [Erysipelotrichaceae bacterium MTC7]	firmicutes	Erysipelotrichaceae bacterium MTC7
ERX552270.16_contig_7191_11	WP_087020681.1	36.478	159	90	5	104	252	42	199	Butyricicoccus porcorum	Bacteria	Bacteria	cell envelope integrity protein TolA [Butyricicoccus porcorum]	firmicutes	Butyricicoccus porcorum
ERX552270.16_contig_7191_19	WP_096258624.1	34.696	954	531	31	5	938	18	899	Lebetimonas natsushimae	Bacteria	Bacteria	MutS and HNHc domain-containing protein [Lebetimonas natsushimae]	e-proteobacteria	Lebetimonas natsushimae
ERX552270.16_contig_7191_20	WP_165315910.1	40.659	91	42	5	12	102	1813	1891	Schaalia sp. ZJ405	Bacteria	Bacteria	LPXTG cell wall anchor domain-containing protein [Schaalia sp. ZJ405]	high GC Gram+	Schaalia sp. ZJ405
ERX552270.16_contig_7191_26	WP_138618476.1	24.625	333	216	15	45	366	5	313	Pseudoalteromonas sp. S2721	Bacteria	Bacteria	hydrolase [Pseudoalteromonas sp. S2721]	g-proteobacteria	Pseudoalteromonas sp. S2721
ERX552270.16_contig_7191_4	WP_077394873.1	24.468	282	180	12	96	367	822	1080	Clostridium saccharobutylicum	Bacteria	Bacteria	DUF1533 domain-containing protein [Clostridium saccharobutylicum]	firmicutes	Clostridium saccharobutylicum
ERX556003.45_contig_11920_1	WP_105619976.1	41.111	90	51	1	4	93	2	89	Vallitalea sp. S15	Bacteria	Bacteria	J domain-containing protein [Vallitalea okinawensis]	firmicutes	Vallitalea sp. S15
ERX556003.45_contig_13555_12	WP_107264850.1	32.8	125	75	3	100	220	49	168	Photobacterium phosphoreum	Bacteria	Bacteria	hypothetical protein [Photobacterium phosphoreum]	g-proteobacteria	Photobacterium phosphoreum
ERX556003.45_contig_13555_14	WP_028319635.1	57.796	372	140	4	2	372	3	358	Desulfobulbus elongatus	Bacteria	Bacteria	chorismate synthase [Desulfobulbus elongatus]	d-proteobacteria	Desulfobulbus elongatus
ERX556003.45_contig_13555_17	WP_152451603.1	29.592	196	115	7	4	183	2	190	Microbulbifer sp. THAF38	Bacteria	Bacteria	hypothetical protein [Microbulbifer sp. THAF38]	g-proteobacteria	Microbulbifer sp. THAF38
ERX556003.45_contig_13555_2	WP_078221680.1	29.891	184	116	3	35	216	2	174	blood disease bacterium A2-HR MARDI	Bacteria	Bacteria	deoxynucleotide monophosphate kinase [blood disease bacterium A2-HR MARDI]	b-proteobacteria	blood disease bacterium A2-HR MARDI
ERX556003.45_contig_13555_9	WP_156039675.1	63.273	275	100	1	7	280	4	278	Aureispira sp. CCB-QB1	Bacteria	Bacteria	transposase [Aureispira sp. CCB-QB1]	CFB group bacteria	Aureispira sp. CCB-QB1
ERX556003.45_contig_27261_9	WP_125438275.1	53.75	320	146	2	5	323	2	320	Hymenobacter perfusus	Bacteria	Bacteria	ribonucleoside-diphosphate reductase [Hymenobacter perfusus]	CFB group bacteria	Hymenobacter perfusus
ERX556003.45_contig_33053_11	WP_144281271.1	51.462	342	162	3	1	341	1	339	Chryseobacterium echinoideorum	Bacteria	Bacteria	GMP reductase [Chryseobacterium echinoideorum]	CFB group bacteria	Chryseobacterium echinoideorum
ERX556003.45_contig_33053_4	WP_008106965.1	30.328	244	124	11	51	271	47	267	Methylophilales bacterium HTCC2181	Bacteria	Bacteria	transferase [Methylophilales bacterium HTCC2181]	b-proteobacteria	Methylophilales bacterium HTCC2181
ERX556003.45_contig_34759_11	WP_069670617.1	57.143	91	26	4	26	104	92	181	Shewanella colwelliana	Bacteria	Bacteria	signal recognition particle-docking protein FtsY [Shewanella colwelliana]	g-proteobacteria	Shewanella colwelliana
ERX556003.45_contig_3683_1	WP_164847857.1	33.175	211	103	11	135	336	643	824	Cytophagaceae bacterium FSY-15	Bacteria	Bacteria	tail fiber domain-containing protein [Cytophagaceae bacterium FSY-15]	CFB group bacteria	Cytophagaceae bacterium FSY-15
ERX556003.45_contig_3683_10	WP_008299634.1	44.66	412	208	7	19	424	25	422	Bhargavaea cecembensis;Bhargavaea ginsengi;Bhargavaea	Bacteria	Bacteria	MULTISPECIES: threonine ammonia-lyase IlvA [Bhargavaea]	firmicutes	Bhargavaea cecembensis;Bhargavaea ginsengi;Bhargavaea
ERX556003.45_contig_3683_12	WP_135625007.1	45.783	83	45	0	78	160	89	171	Leptospira ognonensis	Bacteria	Bacteria	ankyrin repeat domain-containing protein [Leptospira ognonensis]	bacteria	Leptospira ognonensis
ERX556003.45_contig_3683_2	WP_166336728.1	34.576	295	144	10	107	379	154	421	Flavobacterium sp. CYK-4	Bacteria	Bacteria	hypothetical protein [Flavobacterium sp. CYK-4]	CFB group bacteria	Flavobacterium sp. CYK-4
ERX556003.45_contig_3683_8	WP_135635060.1	49.107	336	163	3	25	359	4	332	Leptospira kanakyensis	Bacteria	Bacteria	3-deoxy-7-phosphoheptulonate synthase [Leptospira kanakyensis]	bacteria	Leptospira kanakyensis
ERX556003.45_contig_41379_6	WP_105480653.1	30.075	133	79	4	90	222	71	189	Burkholderiales bacterium	Bacteria	Bacteria	DNA primase [Burkholderiales bacterium]	b-proteobacteria	Burkholderiales bacterium
ERX556003.45_contig_44096_3	WP_094213689.1	29.108	213	116	9	61	245	28	233	Streptomyces sp. 2R	Bacteria	Bacteria	sphingomyelin phosphodiesterase [Streptomyces sp. 2R]	high GC Gram+	Streptomyces sp. 2R
ERX556003.45_contig_44096_9	WP_079266292.1	48.421	95	46	2	184	276	942	1035	Streptococcus agalactiae	Bacteria	Bacteria	hypothetical protein [Streptococcus agalactiae]	firmicutes	Streptococcus agalactiae
ERX556003.45_contig_57825_12	WP_150467804.1	39.916	238	132	6	2	231	9	243	Francisella sp. SYW-9	Bacteria	Bacteria	diguanylate cyclase [Francisella sp. SYW-9]	g-proteobacteria	Francisella sp. SYW-9
ERX556003.45_contig_5955_11	WP_027001002.1	50.127	790	359	9	5	783	3	768	Eisenibacter elegans	Bacteria	Bacteria	ribonucleoside-diphosphate reductase subunit alpha [Eisenibacter elegans]	CFB group bacteria	Eisenibacter elegans
ERX556003.45_contig_5955_7	WP_146663806.1	36.324	457	242	13	3	424	5	447	Phycisphaerae bacterium ST-NAGAB-D1	Bacteria	Bacteria	cryptochrome/photolyase family protein [Anaerohalosphaera lusitana]	bacteria	Phycisphaerae bacterium ST-NAGAB-D1
ERX556003.45_contig_5955_9	WP_097019472.1	26.108	203	109	4	3	202	7	171	Orenia metallireducens	Bacteria	Bacteria	hypothetical protein [Orenia metallireducens]	firmicutes	Orenia metallireducens
ERX556003.45_contig_68930_18	WP_055658740.1	33.641	217	129	4	10	212	6	221	Hungatella hathewayi	Bacteria	Bacteria	NYN domain-containing protein [Hungatella hathewayi]	firmicutes	Hungatella hathewayi
ERX556003.45_contig_68930_6	WP_166519461.1	33.333	429	213	12	6	364	10	435	Elizabethkingia argentiflava	Bacteria	Bacteria	orotate phosphoribosyltransferase [Elizabethkingia argentiflava]	CFB group bacteria	Elizabethkingia argentiflava
ERX556003.45_contig_7865_19	WP_015898888.1	39.752	161	89	2	5	159	59	217	Persephonella marina	Bacteria	Bacteria	ankyrin domain protein [Persephonella marina]	aquificales	Persephonella marina
ERX556003.45_contig_85168_8	WP_047798298.1	39.216	153	82	4	172	314	160	311	Pedobacter sp. BMA	Bacteria	Bacteria	glycosyltransferase [Pedobacter sp. BMA]	CFB group bacteria	Pedobacter sp. BMA
ERX556003.45_contig_85168_9	WP_038159334.1	34.694	147	95	1	1	146	1	147	Verrucomicrobium sp. BvORR106	Bacteria	Bacteria	hypothetical protein [Verrucomicrobium sp. BvORR106]	verrucomicrobia	Verrucomicrobium sp. BvORR106
GVMAG-M-3300000574-23|JGI1357J11328_10000070_12	WP_072559788.1	24.37	119	86	1	6	120	39	157	Sphingopyxis sp. LPB0140	Bacteria	Bacteria	hypothetical protein [Sphingopyxis sp. LPB0140]	a-proteobacteria	Sphingopyxis sp. LPB0140
GVMAG-M-3300000574-23|JGI1357J11328_10000070_13	WP_007465081.1	26.82	261	169	7	63	318	127	370	Photobacterium marinum	Bacteria	Bacteria	hypothetical protein [Photobacterium marinum]	g-proteobacteria	Photobacterium marinum
GVMAG-M-3300000574-23|JGI1357J11328_10000070_21	WP_147411594.1	29.401	534	296	18	70	530	134	659	endosymbiont GvMRE of Glomus versiforme	Bacteria	Bacteria	AAA family ATPase [endosymbiont GvMRE of Glomus versiforme]	mycoplasmas	endosymbiont GvMRE of Glomus versiforme
GVMAG-M-3300000574-23|JGI1357J11328_10000070_23	WP_022867052.1	26.667	300	175	12	41	331	123	386	Actinotignum urinale	Bacteria	Bacteria	hypothetical protein [Actinotignum urinale]	high GC Gram+	Actinotignum urinale
GVMAG-M-3300000574-23|JGI1357J11328_10000070_24	WP_013176476.1	30.508	236	130	9	53	284	5	210	Syntrophothermus lipocalidus	Bacteria	Bacteria	hypothetical protein [Syntrophothermus lipocalidus]	firmicutes	Syntrophothermus lipocalidus
GVMAG-M-3300000574-23|JGI1357J11328_10000070_25	WP_013176476.1	28.216	241	138	7	49	285	1	210	Syntrophothermus lipocalidus	Bacteria	Bacteria	hypothetical protein [Syntrophothermus lipocalidus]	firmicutes	Syntrophothermus lipocalidus
GVMAG-M-3300000574-23|JGI1357J11328_10000070_26	WP_022867052.1	26.007	273	153	6	90	316	18	287	Actinotignum urinale	Bacteria	Bacteria	hypothetical protein [Actinotignum urinale]	high GC Gram+	Actinotignum urinale
GVMAG-M-3300000574-23|JGI1357J11328_10000070_27	WP_015908881.1	26.923	208	119	7	4	185	183	383	Caldicellulosiruptor bescii	Bacteria	Bacteria	hypothetical protein [Caldicellulosiruptor bescii]	firmicutes	Caldicellulosiruptor bescii
GVMAG-M-3300000574-23|JGI1357J11328_10000070_28	WP_007465081.1	27.301	326	214	9	51	360	11	329	Photobacterium marinum	Bacteria	Bacteria	hypothetical protein [Photobacterium marinum]	g-proteobacteria	Photobacterium marinum
GVMAG-M-3300000574-23|JGI1357J11328_10000070_46	WP_129163561.1	41.83	153	78	6	1	151	1	144	Candidatus Marinimicrobia bacterium	Bacteria	Bacteria	dUTP diphosphatase [Candidatus Marinimicrobia bacterium]	bacteria	Candidatus Marinimicrobia bacterium
GVMAG-M-3300000574-23|JGI1357J11328_10000070_77	WP_019866286.1	46.237	93	50	0	5	97	72	164	Methylovulum miyakonense	Bacteria	Bacteria	DNA (cytosine-5-)-methyltransferase [Methylovulum miyakonense]	g-proteobacteria	Methylovulum miyakonense
GVMAG-M-3300000574-23|JGI1357J11328_10000070_78	WP_164942524.1	52.863	227	99	2	1	219	230	456	Macrococcus canis	Bacteria	Bacteria	DNA (cytosine-5-)-methyltransferase [Macrococcus canis]	firmicutes	Macrococcus canis
GVMAG-M-3300000574-23|JGI1357J11328_10000070_88	WP_021261126.1	28.049	164	100	3	3	148	7	170	Paenibacillus alvei	Bacteria	Bacteria	DUF4241 domain-containing protein [Paenibacillus alvei]	firmicutes	Paenibacillus alvei
GVMAG-M-3300000574-23|JGI1357J11328_10000070_9	WP_022867052.1	27.19	331	188	9	47	346	26	334	Actinotignum urinale	Bacteria	Bacteria	hypothetical protein [Actinotignum urinale]	high GC Gram+	Actinotignum urinale
GVMAG-M-3300000574-23|JGI1357J11328_10000070_91	WP_022867052.1	33.014	209	117	9	41	237	20	217	Actinotignum urinale	Bacteria	Bacteria	hypothetical protein [Actinotignum urinale]	high GC Gram+	Actinotignum urinale
GVMAG-M-3300000574-23|JGI1357J11328_10000070_95	WP_075532489.1	30	180	102	6	390	564	1	161	Moritella viscosa	Bacteria	Bacteria	hypothetical protein [Moritella viscosa]	g-proteobacteria	Moritella viscosa
GVMAG-M-3300000574-23|JGI1357J11328_10000070_96	WP_007465081.1	29.057	265	177	6	26	289	112	366	Photobacterium marinum	Bacteria	Bacteria	hypothetical protein [Photobacterium marinum]	g-proteobacteria	Photobacterium marinum
GVMAG-M-3300000574-23|JGI1357J11328_10000070_97	WP_013176476.1	29.825	171	102	5	31	185	26	194	Syntrophothermus lipocalidus	Bacteria	Bacteria	hypothetical protein [Syntrophothermus lipocalidus]	firmicutes	Syntrophothermus lipocalidus
GVMAG-M-3300000574-23|JGI1357J11328_10000267_14	WP_072976256.1	43.223	273	148	2	41	312	7	273	Tissierella praeacuta	Bacteria	Bacteria	DNA cytosine methyltransferase [Tissierella praeacuta]	firmicutes	Tissierella praeacuta
GVMAG-M-3300000574-23|JGI1357J11328_10000267_30	WP_007465081.1	23.547	344	216	13	44	376	33	340	Photobacterium marinum	Bacteria	Bacteria	hypothetical protein [Photobacterium marinum]	g-proteobacteria	Photobacterium marinum
GVMAG-M-3300000574-23|JGI1357J11328_10000504_13	WP_110199117.1	26.977	645	382	29	8	589	6	624	Kangiella spongicola	Bacteria	Bacteria	N-6 DNA methylase [Kangiella spongicola]	g-proteobacteria	Kangiella spongicola
GVMAG-M-3300000574-23|JGI1357J11328_10000504_15	WP_010957599.1	53.125	96	43	1	7	100	32	127	Coxiella burnetii;Coxiella burnetii RSA 493	Bacteria	Bacteria	DNA-binding protein [Coxiella burnetii]<>DNA-binding protein [Coxiella burnetii RSA 493]	g-proteobacteria	Coxiella burnetii;Coxiella burnetii RSA 493
GVMAG-M-3300000574-23|JGI1357J11328_10001821_11	WP_126442182.1	53.376	311	130	6	2	307	9	309	Helicobacter pullorum	Bacteria	Bacteria	DNA cytosine methyltransferase [Helicobacter pullorum]	e-proteobacteria	Helicobacter pullorum
GVMAG-M-3300000574-23|JGI1357J11328_10001821_12	WP_160814213.1	29.286	280	158	10	14	266	8	274	Flavobacteriaceae bacterium Ap0902	Bacteria	Bacteria	hypothetical protein [Flavobacteriaceae bacterium Ap0902]	CFB group bacteria	Flavobacteriaceae bacterium Ap0902
GVMAG-M-3300000574-23|JGI1357J11328_10001959_1	WP_041900685.1	24.862	181	110	5	1	155	66	246	Clostridium beijerinckii	Bacteria	Bacteria	hypothetical protein [Clostridium beijerinckii]	firmicutes	Clostridium beijerinckii
GVMAG-M-3300000574-23|JGI1357J11328_10001959_10	WP_041900685.1	29.67	182	97	5	11	161	57	238	Clostridium beijerinckii	Bacteria	Bacteria	hypothetical protein [Clostridium beijerinckii]	firmicutes	Clostridium beijerinckii
GVMAG-M-3300000574-23|JGI1357J11328_10001959_11	WP_013176476.1	33.469	245	144	9	9	245	6	239	Syntrophothermus lipocalidus	Bacteria	Bacteria	hypothetical protein [Syntrophothermus lipocalidus]	firmicutes	Syntrophothermus lipocalidus
GVMAG-M-3300000574-23|JGI1357J11328_10001959_12	WP_007465081.1	32.418	182	112	5	3	176	179	357	Photobacterium marinum	Bacteria	Bacteria	hypothetical protein [Photobacterium marinum]	g-proteobacteria	Photobacterium marinum
GVMAG-M-3300000574-23|JGI1357J11328_10001959_13	WP_007465081.1	33.2	250	127	4	12	221	101	350	Photobacterium marinum	Bacteria	Bacteria	hypothetical protein [Photobacterium marinum]	g-proteobacteria	Photobacterium marinum
GVMAG-M-3300000574-23|JGI1357J11328_10001959_8	WP_007465081.1	31.214	173	110	3	2	165	103	275	Photobacterium marinum	Bacteria	Bacteria	hypothetical protein [Photobacterium marinum]	g-proteobacteria	Photobacterium marinum
GVMAG-M-3300000574-23|JGI1357J11328_10006967_1	WP_075532489.1	33.766	154	102	0	3	156	6	159	Moritella viscosa	Bacteria	Bacteria	hypothetical protein [Moritella viscosa]	g-proteobacteria	Moritella viscosa
GVMAG-M-3300000574-23|JGI1357J11328_10006967_3	WP_007465081.1	40	275	156	6	8	282	122	387	Photobacterium marinum	Bacteria	Bacteria	hypothetical protein [Photobacterium marinum]	g-proteobacteria	Photobacterium marinum
GVMAG-M-3300000574-23|JGI1357J11328_10006967_7	WP_009136143.1	30	110	72	3	1	110	1	105	Odoribacter laneus	Bacteria	Bacteria	3'-5' exonuclease [Odoribacter laneus]	CFB group bacteria	Odoribacter laneus
GVMAG-M-3300009068-46|Ga0114973_10000828_1	WP_147037269.1	31.79	648	368	26	41	671	146	736	Sphingomonas aquatilis	Bacteria	Bacteria	N-6 DNA methylase [Sphingomonas aquatilis]	a-proteobacteria	Sphingomonas aquatilis
GVMAG-M-3300009068-46|Ga0114973_10000828_14	WP_029352792.1	76.316	38	5	1	342	379	24	57	Bosea sp. 117	Bacteria	Bacteria	DUF305 domain-containing protein [Bosea sp. 117]	a-proteobacteria	Bosea sp. 117
GVMAG-M-3300009068-46|Ga0114973_10000828_4	WP_151959104.1	27.248	367	189	19	2	299	60	417	Acinetobacter junii	Bacteria	Bacteria	hypothetical protein [Acinetobacter junii]	g-proteobacteria	Acinetobacter junii
GVMAG-M-3300009068-46|Ga0114973_10000828_8	WP_039948895.1	25.139	541	295	23	96	529	343	880	Vibrio ichthyoenteri	Bacteria	Bacteria	response regulator [Vibrio ichthyoenteri]	g-proteobacteria	Vibrio ichthyoenteri
GVMAG-M-3300009068-46|Ga0114973_10001445_2	WP_126739791.1	24.412	340	206	17	25	334	45	363	Flavobacterium sp. GSP6	Bacteria	Bacteria	hypothetical protein [Flavobacterium sp. GSP6]	CFB group bacteria	Flavobacterium sp. GSP6
GVMAG-M-3300009068-46|Ga0114973_10001519_1	WP_080876370.1	36.842	114	72	0	4	117	36	149	Oceanobacillus timonensis	Bacteria	Bacteria	cupin domain-containing protein [Oceanobacillus timonensis]	firmicutes	Oceanobacillus timonensis
GVMAG-M-3300009068-46|Ga0114973_10001519_17	WP_092913761.1	30.918	207	87	5	67	267	177	333	Hydrogenimonas thermophila	Bacteria	Bacteria	replicative DNA helicase [Hydrogenimonas thermophila]	e-proteobacteria	Hydrogenimonas thermophila
GVMAG-M-3300009068-46|Ga0114973_10002210_17	WP_085527229.1	73.171	41	11	0	2	42	544	584	Campylobacter jejuni	Bacteria	Bacteria	capsular biosynthesis protein [Campylobacter jejuni]	e-proteobacteria	Campylobacter jejuni
GVMAG-M-3300009068-46|Ga0114973_10002210_3	WP_031293914.1	25.786	477	274	19	1	454	24	443	Leptolyngbya sp. Heron Island J	Bacteria	Bacteria	AAA family ATPase [Leptolyngbya sp. Heron Island J]	cyanobacteria	Leptolyngbya sp. Heron Island J
GVMAG-M-3300009068-46|Ga0114973_10002210_5	WP_157205135.1	23.669	169	109	6	96	261	337	488	Gordonia rhizosphera	Bacteria	Bacteria	phosphate starvation-inducible protein PhoH [Gordonia rhizosphera]	high GC Gram+	Gordonia rhizosphera
GVMAG-M-3300009068-46|Ga0114973_10002210_9	WP_158354602.1	42.969	128	55	4	1	115	5	127	Buchnera aphidicola	Bacteria	Bacteria	type 3 dihydrofolate reductase [Buchnera aphidicola]	enterobacteria	Buchnera aphidicola
GVMAG-M-3300009068-46|Ga0114973_10002679_10	WP_143542582.1	20.938	874	547	25	190	970	14	836	unclassified Rhodococcus;Rhodococcus sp. YL-1;Rhodococcus sp. YL-0	Bacteria	Bacteria	MULTISPECIES: DEAD/DEAH box helicase family protein [unclassified Rhodococcus]	high GC Gram+	unclassified Rhodococcus;Rhodococcus sp. YL-1;Rhodococcus sp. YL-0
GVMAG-M-3300009068-46|Ga0114973_10002808_2	WP_157395651.1	36.827	353	172	11	84	398	6	345	Ursidibacter arcticus	Bacteria	Bacteria	DNA (cytosine-5-)-methyltransferase [Ursidibacter arcticus]	g-proteobacteria	Ursidibacter arcticus
GVMAG-M-3300009068-46|Ga0114973_10004260_4	WP_025086562.1	37.5	120	70	4	16	132	30	147	Lactobacillus apodemi	Bacteria	Bacteria	NUDIX domain-containing protein [Lactobacillus apodemi]	firmicutes	Lactobacillus apodemi
GVMAG-M-3300009068-46|Ga0114973_10005167_1	WP_087734851.1	25	144	96	4	100	231	186	329	Paraburkholderia piptadeniae	Bacteria	Bacteria	leucine-rich repeat domain-containing protein [Paraburkholderia piptadeniae]	b-proteobacteria	Paraburkholderia piptadeniae
GVMAG-M-3300009068-46|Ga0114973_10005167_8	WP_051752040.1	23.457	162	111	4	94	254	114	263	Streptosporangium amethystogenes	Bacteria	Bacteria	serine/threonine protein kinase [Streptosporangium amethystogenes]	high GC Gram+	Streptosporangium amethystogenes
GVMAG-M-3300009068-46|Ga0114973_10006155_1	WP_141287788.1	46.154	78	34	2	4	81	87	156	Ideonella azotifigens	Bacteria	Bacteria	hypothetical protein [Ideonella azotifigens]	b-proteobacteria	Ideonella azotifigens
GVMAG-M-3300009068-46|Ga0114973_10006155_4	WP_143486782.1	38.462	117	60	3	28	141	29	136	Pseudomonas sp. DMKU_BBB3-04	Bacteria	Bacteria	thermonuclease family protein [Pseudomonas sp. DMKU_BBB3-04]	g-proteobacteria	Pseudomonas sp. DMKU_BBB3-04
GVMAG-M-3300009068-46|Ga0114973_10007051_4	WP_076668228.1	55.738	305	133	2	11	314	10	313	Pontibacter;Pontibacter lucknowensis;Pontibacter sp. BAB1700;Pontibacter indicus	Bacteria	Bacteria	MULTISPECIES: ribonucleoside-diphosphate reductase [Pontibacter]	CFB group bacteria	Pontibacter;Pontibacter lucknowensis;Pontibacter sp. BAB1700;Pontibacter indicus
GVMAG-M-3300009068-46|Ga0114973_10007271_6	WP_126739791.1	28.125	288	154	14	41	316	125	371	Flavobacterium sp. GSP6	Bacteria	Bacteria	hypothetical protein [Flavobacterium sp. GSP6]	CFB group bacteria	Flavobacterium sp. GSP6
GVMAG-M-3300009068-46|Ga0114973_10009463_5	WP_094675343.1	28.444	225	140	9	3	221	4	213	Hydrocoleum sp. CS-953	Bacteria	Bacteria	histidine phosphatase family protein [Hydrocoleum sp. CS-953]	cyanobacteria	Hydrocoleum sp. CS-953
GVMAG-M-3300009068-46|Ga0114973_10011213_2	WP_111377813.1	59.155	71	29	0	415	485	514	584	Flavobacterium nitrogenifigens	Bacteria	Bacteria	hypothetical protein [Flavobacterium nitrogenifigens]	CFB group bacteria	Flavobacterium nitrogenifigens
GVMAG-M-3300009436-29|Ga0115008_10000147_22	WP_056126392.1	36.546	249	120	9	213	444	107	334	Massilia sp. Root133;Massilia sp. Root1485;unclassified Massilia;Massilia sp. NEAU-DD11	Bacteria	Bacteria	MULTISPECIES: M4 family metallopeptidase [unclassified Massilia]	b-proteobacteria	Massilia sp. Root133;Massilia sp. Root1485;unclassified Massilia;Massilia sp. NEAU-DD11
GVMAG-M-3300009436-29|Ga0115008_10000284_12	WP_049820949.1	27.638	199	123	7	3	192	5	191	Methylibium petroleiphilum	Bacteria	Bacteria	hypothetical protein [Methylibium petroleiphilum]	b-proteobacteria	Methylibium petroleiphilum
GVMAG-M-3300009436-29|Ga0115008_10000815_20	WP_025233077.1	55.102	49	20	1	60	106	11	59	Clostridium sp. ASBs410	Bacteria	Bacteria	YwbE family protein [Clostridium sp. ASBs410]	firmicutes	Clostridium sp. ASBs410
GVMAG-M-3300009436-29|Ga0115008_10000815_21	WP_133529621.1	41.704	446	221	13	2	415	5	443	Halanaerobium saccharolyticum	Bacteria	Bacteria	cryptochrome/photolyase family protein [Halanaerobium saccharolyticum]	firmicutes	Halanaerobium saccharolyticum
GVMAG-M-3300009436-29|Ga0115008_10000815_24	WP_106214364.1	97.368	38	1	0	1	38	77	114	Kineococcus rhizosphaerae	Bacteria	Bacteria	AAA family ATPase [Kineococcus rhizosphaerae]	high GC Gram+	Kineococcus rhizosphaerae
GVMAG-M-3300009436-29|Ga0115008_10001107_1	WP_119446127.1	59.836	122	47	2	824	945	415	534	Hymenobacter oligotrophus	Bacteria	Bacteria	T9SS type A sorting domain-containing protein [Hymenobacter oligotrophus]	CFB group bacteria	Hymenobacter oligotrophus
GVMAG-M-3300009436-29|Ga0115008_10001107_13	WP_066622217.1	31.544	298	194	5	6	299	25	316	Rufibacter roseus	Bacteria	Bacteria	DNA topoisomerase IB [Rufibacter roseus]	CFB group bacteria	Rufibacter roseus
GVMAG-M-3300009436-29|Ga0115008_10001107_3	WP_061834315.1	54	50	23	0	211	260	679	728	Bdellovibrio bacteriovorus	Bacteria	Bacteria	hypothetical protein [Bdellovibrio bacteriovorus]	proteobacteria	Bdellovibrio bacteriovorus
GVMAG-M-3300009436-29|Ga0115008_10001107_4	WP_009799407.1	32.222	180	87	7	136	303	284	440	Nitrobacter sp. Nb-311A	Bacteria	Bacteria	tail fiber domain-containing protein [Nitrobacter sp. Nb-311A]	a-proteobacteria	Nitrobacter sp. Nb-311A
GVMAG-M-3300009436-29|Ga0115008_10001158_8	WP_157070177.1	22.397	317	198	9	30	303	52	363	Sandaracinus amylolyticus	Bacteria	Bacteria	NAD(P)-binding protein [Sandaracinus amylolyticus]	d-proteobacteria	Sandaracinus amylolyticus
GVMAG-M-3300009436-29|Ga0115008_10001375_20	WP_069062920.1	48.276	87	43	2	358	442	274	360	Sinorhizobium sp. RAC02	Bacteria	Bacteria	DUF2793 domain-containing protein [Sinorhizobium sp. RAC02]	a-proteobacteria	Sinorhizobium sp. RAC02
GVMAG-M-3300010160-26|Ga0114967_10000103_11	WP_153993358.1	42.537	268	150	3	126	391	9	274	Rhodospirillaceae bacterium	Bacteria	Bacteria	cryptochrome/photolyase family protein, partial [Rhodospirillaceae bacterium]	a-proteobacteria	Rhodospirillaceae bacterium
GVMAG-M-3300010160-26|Ga0114967_10000103_12	WP_083848385.1	27.854	219	140	13	25	230	567	780	Thiorhodovibrio sp. 970	Bacteria	Bacteria	TIGR02452 family protein [Thiorhodovibrio sp. 970]	g-proteobacteria	Thiorhodovibrio sp. 970
GVMAG-M-3300010160-26|Ga0114967_10000103_13	WP_083848385.1	29.016	193	122	11	18	199	592	780	Thiorhodovibrio sp. 970	Bacteria	Bacteria	TIGR02452 family protein [Thiorhodovibrio sp. 970]	g-proteobacteria	Thiorhodovibrio sp. 970
GVMAG-M-3300010160-26|Ga0114967_10000103_14	WP_115284299.1	23.964	338	215	19	48	354	62	388	Pseudomonas fluorescens	Bacteria	Bacteria	hypothetical protein [Pseudomonas fluorescens]	g-proteobacteria	Pseudomonas fluorescens
GVMAG-M-3300010160-26|Ga0114967_10000103_18	WP_014388830.1	33.333	252	149	15	8	245	86	332	Flavobacterium indicum	Bacteria	Bacteria	hypothetical protein [Flavobacterium indicum]	CFB group bacteria	Flavobacterium indicum
GVMAG-M-3300010160-26|Ga0114967_10000103_22	WP_083848385.1	31.818	110	57	4	130	221	671	780	Thiorhodovibrio sp. 970	Bacteria	Bacteria	TIGR02452 family protein [Thiorhodovibrio sp. 970]	g-proteobacteria	Thiorhodovibrio sp. 970
GVMAG-M-3300010160-26|Ga0114967_10000103_26	WP_084255965.1	30.657	137	83	5	114	240	842	976	Pasteurella testudinis	Bacteria	Bacteria	autotransporter outer membrane beta-barrel domain-containing protein [Pasteurella testudinis]	g-proteobacteria	Pasteurella testudinis
GVMAG-M-3300010160-26|Ga0114967_10000103_53	WP_154144432.1	33.6	125	76	4	91	213	42	161	Brucella sp. 10RB9214	Bacteria	Bacteria	thermonuclease family protein [Brucella sp. 10RB9214]	a-proteobacteria	Brucella sp. 10RB9214
GVMAG-M-3300010160-26|Ga0114967_10000161_19	WP_147411594.1	28.125	192	123	5	496	678	1185	1370	endosymbiont GvMRE of Glomus versiforme	Bacteria	Bacteria	AAA family ATPase [endosymbiont GvMRE of Glomus versiforme]	mycoplasmas	endosymbiont GvMRE of Glomus versiforme
GVMAG-M-3300010160-26|Ga0114967_10000161_29	WP_146507009.1	29.304	273	142	10	27	269	60	311	Planctomycetes bacterium KOR42	Bacteria	Bacteria	DNA polymerase/3'-5' exonuclease PolX [Planctomycetes bacterium KOR42]	bacteria	Planctomycetes bacterium KOR42
GVMAG-M-3300010160-26|Ga0114967_10000161_34	WP_098195852.1	35.866	329	198	5	8	332	5	324	Chitinophaga caeni	Bacteria	Bacteria	ribonucleoside-diphosphate reductase [Chitinophaga caeni]	CFB group bacteria	Chitinophaga caeni
GVMAG-M-3300010160-26|Ga0114967_10000308_20	WP_151959104.1	20.611	262	170	10	43	267	210	470	Acinetobacter junii	Bacteria	Bacteria	hypothetical protein [Acinetobacter junii]	g-proteobacteria	Acinetobacter junii
GVMAG-M-3300010160-26|Ga0114967_10000308_27	WP_108042629.1	35.632	87	43	1	64	150	214	287	Verrucomicrobia bacterium LW23	Bacteria	Bacteria	NUDIX domain-containing protein [Verrucomicrobia bacterium LW23]	verrucomicrobia	Verrucomicrobia bacterium LW23
GVMAG-M-3300010160-26|Ga0114967_10000683_4	WP_143962384.1	44.648	766	405	7	1	756	1	757	Litoribacter sp. XAAS-A1	Bacteria	Bacteria	ribonucleoside-diphosphate reductase subunit alpha [Litoribacter sp. XAAS-A1]	CFB group bacteria	Litoribacter sp. XAAS-A1
GVMAG-M-3300010160-26|Ga0114967_10001434_14	WP_127554222.1	31.579	114	68	4	63	175	144	248	Actinoplanes sp. OR16	Bacteria	Bacteria	DUF3152 domain-containing protein [Actinoplanes sp. OR16]	high GC Gram+	Actinoplanes sp. OR16
GVMAG-M-3300010160-26|Ga0114967_10001434_16	WP_093319223.1	22.703	370	237	17	16	346	92	451	Thorsellia anophelis	Bacteria	Bacteria	hypothetical protein [Thorsellia anophelis]	enterobacteria	Thorsellia anophelis
GVMAG-M-3300010160-26|Ga0114967_10001434_20	WP_083848385.1	27.136	199	134	9	34	223	584	780	Thiorhodovibrio sp. 970	Bacteria	Bacteria	TIGR02452 family protein [Thiorhodovibrio sp. 970]	g-proteobacteria	Thiorhodovibrio sp. 970
GVMAG-M-3300010160-26|Ga0114967_10001434_22	WP_146133091.1	33.333	195	97	5	173	367	1567	1728	Arcticibacter pallidicorallinus	Bacteria	Bacteria	hypothetical protein [Arcticibacter pallidicorallinus]	CFB group bacteria	Arcticibacter pallidicorallinus
GVMAG-M-3300010160-26|Ga0114967_10008444_3	WP_002700749.1	29.032	217	139	10	17	222	47	259	Microscilla marina	Bacteria	Bacteria	hypothetical protein [Microscilla marina]	CFB group bacteria	Microscilla marina
GVMAG-M-3300010160-26|Ga0114967_10008444_4	WP_009348284.1	31.343	134	65	3	1	124	1	117	Alloprevotella rava	Bacteria	Bacteria	dCMP deaminase family protein [Alloprevotella rava]	CFB group bacteria	Alloprevotella rava
GVMAG-M-3300013005-64|Ga0164292_10000032_14	WP_128422979.1	56.41	39	17	0	80	118	12	50	Frankia sp. EI5c	Bacteria	Bacteria	DHA2 family efflux MFS transporter permease subunit [Frankia sp. EI5c]	high GC Gram+	Frankia sp. EI5c
GVMAG-M-3300013005-64|Ga0164292_10000032_24	WP_165388912.1	67.347	49	15	1	366	414	1880	1927	Cuneatibacter caecimuris	Bacteria	Bacteria	S8 family serine peptidase [Cuneatibacter caecimuris]	firmicutes	Cuneatibacter caecimuris
GVMAG-M-3300013005-64|Ga0164292_10000032_33	WP_108986520.1	22.951	244	162	3	9	232	187	424	Edwardsiella ictaluri	Bacteria	Bacteria	hypothetical protein, partial [Edwardsiella ictaluri]	enterobacteria	Edwardsiella ictaluri
GVMAG-M-3300013005-64|Ga0164292_10000032_53	WP_008913565.1	30.189	212	143	2	20	229	128	336	Providencia burhodogranariea	Bacteria	Bacteria	hypothetical protein [Providencia burhodogranariea]	enterobacteria	Providencia burhodogranariea
GVMAG-M-3300013005-64|Ga0164292_10000032_71	WP_040917311.1	33.06	366	223	11	39	390	7	364	Leptospira meyeri	Bacteria	Bacteria	hydrolase [Leptospira meyeri]	bacteria	Leptospira meyeri
GVMAG-M-3300013005-64|Ga0164292_10000032_8	WP_093271903.1	41.463	82	40	3	184	264	10693	10767	Saccharopolyspora shandongensis	Bacteria	Bacteria	hypothetical protein [Saccharopolyspora shandongensis]	high GC Gram+	Saccharopolyspora shandongensis
GVMAG-M-3300013005-64|Ga0164292_10000032_82	WP_163582126.1	68.627	51	16	0	682	732	1201	1251	Gracilibacillus saliphilus	Bacteria	Bacteria	LPXTG cell wall anchor domain-containing protein [Gracilibacillus saliphilus]	firmicutes	Gracilibacillus saliphilus
GVMAG-M-3300013005-64|Ga0164292_10000048_17	WP_073216558.1	39.777	269	143	5	1	265	1	254	Aequorivita viscosa	Bacteria	Bacteria	exodeoxyribonuclease III [Aequorivita viscosa]	CFB group bacteria	Aequorivita viscosa
GVMAG-M-3300013005-64|Ga0164292_10000048_25	WP_091542783.1	49.185	368	180	3	610	971	12	378	Alkaliphilus peptidifermentans	Bacteria	Bacteria	hypothetical protein [Alkaliphilus peptidifermentans]	firmicutes	Alkaliphilus peptidifermentans
GVMAG-M-3300013005-64|Ga0164292_10000048_50	WP_109382132.1	44.186	86	42	3	794	878	1839	1919	Streptomyces sp. NWU339	Bacteria	Bacteria	hypothetical protein [Streptomyces sp. NWU339]	high GC Gram+	Streptomyces sp. NWU339
GVMAG-M-3300013005-64|Ga0164292_10000576_16	WP_019668139.1	45.783	83	44	1	2	84	3	84	Eudoraea adriatica	Bacteria	Bacteria	hypothetical protein [Eudoraea adriatica]	CFB group bacteria	Eudoraea adriatica
GVMAG-M-3300013005-64|Ga0164292_10000576_22	WP_015174334.1	31.373	102	63	3	7	101	3	104	Oscillatoria nigro-viridis	Bacteria	Bacteria	hypothetical protein [Oscillatoria nigro-viridis]	cyanobacteria	Oscillatoria nigro-viridis
GVMAG-M-3300013005-64|Ga0164292_10000576_28	WP_041577460.1	34.343	99	58	2	324	419	1229	1323	Bdellovibrio bacteriovorus	Bacteria	Bacteria	cell wall anchor protein [Bdellovibrio bacteriovorus]	proteobacteria	Bdellovibrio bacteriovorus
GVMAG-M-3300013005-64|Ga0164292_10000576_29	WP_080602433.1	34.356	163	93	6	184	338	1144	1300	Bdellovibrio bacteriovorus	Bacteria	Bacteria	peptidase S74 [Bdellovibrio bacteriovorus]	proteobacteria	Bdellovibrio bacteriovorus
GVMAG-M-3300013005-64|Ga0164292_10000576_7	WP_106099800.1	42.254	142	71	4	1	134	7	145	Mesoplasma florum	Bacteria	Bacteria	dCMP deaminase family protein [Mesoplasma florum]	mycoplasmas	Mesoplasma florum
GVMAG-M-3300013005-64|Ga0164292_10000576_9	WP_056015279.1	40.171	468	245	12	5	452	8	460	Chryseobacterium aquaticum	Bacteria	Bacteria	deoxyribodipyrimidine photo-lyase [Chryseobacterium aquaticum]	CFB group bacteria	Chryseobacterium aquaticum
GVMAG-M-3300013005-64|Ga0164292_10000911_19	WP_161816629.1	28.676	136	69	7	1498	1629	2887	2998	Sediminibacterium roseum	Bacteria	Bacteria	hypothetical protein, partial [Sediminibacterium roseum]	CFB group bacteria	Sediminibacterium roseum
GVMAG-M-3300013005-64|Ga0164292_10001101_16	WP_111061362.1	29.148	223	138	7	44	261	73	280	Crocinitomix sp. SM1701	Bacteria	Bacteria	alpha/beta hydrolase [Crocinitomix sp. SM1701]	CFB group bacteria	Crocinitomix sp. SM1701
GVMAG-M-3300013005-64|Ga0164292_10001101_17	WP_152183891.1	34.965	286	159	10	11	284	21	291	Sulfurimonas sp. NW8N	Bacteria	Bacteria	DNA mismatch repair protein [Sulfurimonas sp. NW8N]	e-proteobacteria	Sulfurimonas sp. NW8N
GVMAG-M-3300013005-64|Ga0164292_10001272_12	WP_012208819.1	34.979	486	263	17	2	472	14	461	Petrotoga;Petrotoga mobilis;Petrotoga sp. Shatin.DS.tank11.9.2.9.3;Petrotoga sp. HKA.pet.4.5	Bacteria	Bacteria	MULTISPECIES: deoxyribodipyrimidine photo-lyase [Petrotoga]	bacteria	Petrotoga;Petrotoga mobilis;Petrotoga sp. Shatin.DS.tank11.9.2.9.3;Petrotoga sp. HKA.pet.4.5
GVMAG-M-3300013005-64|Ga0164292_10001272_15	WP_110290481.1	34.254	181	111	4	3	179	9	185	Lachnotalea glycerini	Bacteria	Bacteria	3'-5' exonuclease [Lachnotalea glycerini]	firmicutes	Lachnotalea glycerini
GVMAG-M-3300013005-64|Ga0164292_10001272_18	WP_051251586.1	32.386	176	103	6	35	202	47	214	Psychrilyobacter atlanticus	Bacteria	Bacteria	hypothetical protein [Psychrilyobacter atlanticus]	fusobacteria	Psychrilyobacter atlanticus
GVMAG-M-3300013005-64|Ga0164292_10002283_1	WP_026035725.1	71.429	42	12	0	1	42	450	491	Cupriavidus sp. BIS7	Bacteria	Bacteria	hypothetical protein [Cupriavidus sp. BIS7]	b-proteobacteria	Cupriavidus sp. BIS7
GVMAG-M-3300013005-64|Ga0164292_10002283_10	WP_155451333.1	29.258	229	153	7	56	281	26	248	Allochromatium palmeri	Bacteria	Bacteria	hypothetical protein [Allochromatium palmeri]	g-proteobacteria	Allochromatium palmeri
GVMAG-M-3300013005-64|Ga0164292_10002283_11	WP_167069646.1	26.705	176	101	10	108	280	47	197	Burkholderia sp. Ax-1719	N/A	Bacteria	unnamed protein product	b-proteobacteria	Burkholderia sp. Ax-1719
GVMAG-M-3300013005-64|Ga0164292_10002283_2	WP_164465349.1	28.571	231	130	9	443	652	7	223	Chryseobacterium bernardetii	Bacteria	Bacteria	hypothetical protein [Chryseobacterium bernardetii]	CFB group bacteria	Chryseobacterium bernardetii
GVMAG-M-3300013133-40|Ga0172362_10000503_25	WP_007042691.1	36.458	96	59	1	64	159	666	759	Thiorhodococcus drewsii	Bacteria	Bacteria	PAS domain-containing protein [Thiorhodococcus drewsii]	g-proteobacteria	Thiorhodococcus drewsii
GVMAG-M-3300013133-40|Ga0172362_10000503_4	WP_163652552.1	32.967	182	113	4	6	183	38	214	Orrella sp. NBD-18	Bacteria	Bacteria	phosphatidylserine decarboxylase [Orrella sp. NBD-18]	b-proteobacteria	Orrella sp. NBD-18
GVMAG-M-3300013133-40|Ga0172362_10000503_6	WP_151636261.1	28.523	589	339	17	84	645	12	545	Noviherbaspirillum sp. 122213-3	Bacteria	Bacteria	response regulator [Noviherbaspirillum sp. 122213-3]	b-proteobacteria	Noviherbaspirillum sp. 122213-3
GVMAG-M-3300013133-40|Ga0172362_10001284_13	WP_014450167.1	28.247	308	180	9	36	336	15	288	Leptospirillum ferrooxidans	Bacteria	Bacteria	phosphohydrolase [Leptospirillum ferrooxidans]	bacteria	Leptospirillum ferrooxidans
GVMAG-M-3300013133-40|Ga0172362_10001284_3	WP_156812318.1	47.534	223	117	0	23	245	46	268	Legionella tunisiensis	Bacteria	Bacteria	hypothetical protein, partial [Legionella tunisiensis]	g-proteobacteria	Legionella tunisiensis
GVMAG-M-3300013133-40|Ga0172362_10001284_4	WP_019217608.1	40.566	106	63	0	15	120	41	146	Legionella tunisiensis	Bacteria	Bacteria	ankyrin repeat domain-containing protein [Legionella tunisiensis]	g-proteobacteria	Legionella tunisiensis
GVMAG-M-3300013133-40|Ga0172362_10001284_5	WP_156812318.1	39.394	198	120	0	15	212	77	274	Legionella tunisiensis	Bacteria	Bacteria	hypothetical protein, partial [Legionella tunisiensis]	g-proteobacteria	Legionella tunisiensis
GVMAG-M-3300013133-40|Ga0172362_10001284_6	WP_156812318.1	42.045	264	152	1	43	306	12	274	Legionella tunisiensis	Bacteria	Bacteria	hypothetical protein, partial [Legionella tunisiensis]	g-proteobacteria	Legionella tunisiensis
GVMAG-M-3300013133-40|Ga0172362_10001284_7	WP_156812318.1	40	265	158	1	10	274	11	274	Legionella tunisiensis	Bacteria	Bacteria	hypothetical protein, partial [Legionella tunisiensis]	g-proteobacteria	Legionella tunisiensis
GVMAG-M-3300013133-40|Ga0172362_10001284_8	WP_156812318.1	35.119	168	109	0	15	182	46	213	Legionella tunisiensis	Bacteria	Bacteria	hypothetical protein, partial [Legionella tunisiensis]	g-proteobacteria	Legionella tunisiensis
GVMAG-M-3300013133-40|Ga0172362_10004029_3	WP_116523897.1	27.092	502	314	17	6	469	3	490	Seonamhaeicola aphaedonensis	Bacteria	Bacteria	cryptochrome/photolyase family protein [Seonamhaeicola aphaedonensis]	CFB group bacteria	Seonamhaeicola aphaedonensis
GVMAG-M-3300013133-40|Ga0172362_10004716_10	WP_015204926.1	37.5	120	65	4	19	135	3	115	Crinalium epipsammum	Bacteria	Bacteria	nuclease [Crinalium epipsammum]	cyanobacteria	Crinalium epipsammum
GVMAG-M-3300013133-40|Ga0172362_10005127_3	WP_156812318.1	35.329	167	108	0	12	178	112	278	Legionella tunisiensis	Bacteria	Bacteria	hypothetical protein, partial [Legionella tunisiensis]	g-proteobacteria	Legionella tunisiensis
GVMAG-M-3300013133-40|Ga0172362_10005127_7	WP_159651627.1	39.958	473	237	10	50	510	9	446	Methylomicrobium sp. XLMV4	Bacteria	Bacteria	deoxyribodipyrimidine photo-lyase [Methylicorpusculum oleiharenae]	g-proteobacteria	Methylomicrobium sp. XLMV4
GVMAG-M-3300014204-43|Ga0172381_10000173_47	WP_094709633.1	50	132	47	3	4	134	7	120	Hahella sp. CCB-MM4	Bacteria	Bacteria	hypothetical protein [Hahella sp. CCB-MM4]	g-proteobacteria	Hahella sp. CCB-MM4
GVMAG-M-3300014204-43|Ga0172381_10000173_59	WP_016340370.1	28.511	712	431	20	211	854	81	782	Spiroplasma syrphidicola	Bacteria	Bacteria	AAA family ATPase [Spiroplasma syrphidicola]	mycoplasmas	Spiroplasma syrphidicola
GVMAG-M-3300014204-43|Ga0172381_10000173_65	WP_039456825.1	28.638	213	108	7	106	293	124	317	Candidatus Jidaibacter acanthamoeba	Bacteria	Bacteria	ankyrin repeat domain-containing protein [Candidatus Jidaibacter acanthamoeba]	a-proteobacteria	Candidatus Jidaibacter acanthamoeba
GVMAG-M-3300014204-43|Ga0172381_10000352_16	WP_119571021.1	35.294	102	44	4	113	212	67	148	Mycobacteroides abscessus	Bacteria	Bacteria	hypothetical protein [Mycobacteroides abscessus]	high GC Gram+	Mycobacteroides abscessus
GVMAG-M-3300014204-43|Ga0172381_10000684_16	WP_148513693.1	21.713	327	212	10	175	463	125	445	Vibrio cholerae	Bacteria	Bacteria	hypothetical protein [Vibrio cholerae]	g-proteobacteria	Vibrio cholerae
GVMAG-M-3300014204-43|Ga0172381_10001573_11	WP_090407608.1	24.138	145	108	2	17	160	36	179	Myroides phaeus	Bacteria	Bacteria	CoA pyrophosphatase [Myroides phaeus]	CFB group bacteria	Myroides phaeus
GVMAG-M-3300014204-43|Ga0172381_10001800_2	WP_121269011.1	31.507	146	81	5	8	146	15	148	Enterobacter sp. R1(2018)	Bacteria	Bacteria	GNAT family N-acetyltransferase [Enterobacter sp. R1(2018)]	enterobacteria	Enterobacter sp. R1(2018)
GVMAG-M-3300014204-43|Ga0172381_10002095_10	WP_140171482.1	26.087	230	134	9	226	425	217	440	Providencia rettgeri	Bacteria	Bacteria	integrase [Providencia rettgeri]	enterobacteria	Providencia rettgeri
GVMAG-M-3300014204-43|Ga0172381_10002095_21	WP_047101830.1	25.668	187	131	3	3	187	23	203	Brachyspira hyodysenteriae	Bacteria	Bacteria	ankyrin repeat domain-containing protein [Brachyspira hyodysenteriae]	bacteria	Brachyspira hyodysenteriae
GVMAG-M-3300014204-43|Ga0172381_10002095_6	WP_122803112.1	38.418	177	106	2	3	179	2	175	Pseudomonas viridiflava	Bacteria	Bacteria	deoxynucleotide monophosphate kinase [Pseudomonas viridiflava]	g-proteobacteria	Pseudomonas viridiflava
GVMAG-M-3300014204-43|Ga0172381_10002095_8	WP_054492769.1	43.377	687	307	16	476	1108	581	1239	Ardenticatena maritima	Bacteria	Bacteria	adenosylcobalamin-dependent ribonucleoside-diphosphate reductase [Ardenticatena maritima]	GNS bacteria	Ardenticatena maritima
GVMAG-M-3300014204-45|Ga0172381_10000772_15	WP_063890463.1	30.964	197	113	7	5	199	8	183	Burkholderia ubonensis	Bacteria	Bacteria	hypothetical protein [Burkholderia ubonensis]	b-proteobacteria	Burkholderia ubonensis
GVMAG-M-3300014204-45|Ga0172381_10001309_5	WP_069653230.1	27.742	155	97	6	2	153	9	151	Enterococcus plantarum	Bacteria	Bacteria	GNAT family N-acetyltransferase [Enterococcus plantarum]	firmicutes	Enterococcus plantarum
GVMAG-M-3300014204-45|Ga0172381_10003304_10	WP_107561270.1	31.857	1061	553	30	490	1442	190	1188	Candidatus Methylomirabilis limnetica	Bacteria	Bacteria	ribonucleoside reductase class II [Candidatus Methylomirabilis limnetica]	bacteria	Candidatus Methylomirabilis limnetica
GVMAG-M-3300014204-45|Ga0172381_10003304_11	WP_142511142.1	50	78	39	0	194	271	89	166	Leptospira weilii	Bacteria	Bacteria	sphingomyelin phosphodiesterase [Leptospira weilii]	bacteria	Leptospira weilii
GVMAG-M-3300014204-45|Ga0172381_10003304_8	WP_142850513.1	34.351	131	85	1	12	141	15	145	Telmatospirillum sp. J64-1	Bacteria	Bacteria	nuclease [Telmatospirillum sp. J64-1]	a-proteobacteria	Telmatospirillum sp. J64-1
GVMAG-M-3300014204-45|Ga0172381_10003942_1	WP_127100902.1	25.21	238	154	7	59	272	20	257	Legionella sp. km772	Bacteria	Bacteria	ankyrin repeat domain-containing protein [Legionella sp. km772]	g-proteobacteria	Legionella sp. km772
GVMAG-M-3300014204-45|Ga0172381_10003942_5	WP_043599593.1	29.341	167	89	7	7	152	9	167	Nocardia otitidiscaviarum	Bacteria	Bacteria	hypothetical protein [Nocardia otitidiscaviarum]	high GC Gram+	Nocardia otitidiscaviarum
GVMAG-M-3300014204-45|Ga0172381_10003942_7	WP_150866502.1	29.032	341	224	14	53	375	216	556	Legionella longbeachae	Bacteria	Bacteria	ankyrin repeat domain-containing protein [Legionella longbeachae]	g-proteobacteria	Legionella longbeachae
GVMAG-M-3300014204-45|Ga0172381_10004819_15	WP_134160188.1	38.158	76	45	2	5	79	144	218	Pantoea allii	Bacteria	Bacteria	hypothetical protein [Pantoea allii]	enterobacteria	Pantoea allii
GVMAG-M-3300017989-35|Ga0180432_10001562_15	WP_009784142.1	52.113	142	68	0	1	142	1	142	Lyngbya sp. PCC 8106	Bacteria	Bacteria	NADAR family protein [Lyngbya sp. PCC 8106]	cyanobacteria	Lyngbya sp. PCC 8106
GVMAG-M-3300017989-35|Ga0180432_10001562_37	WP_097010457.1	40	55	32	1	2	56	7	60	Pseudodesulfovibrio profundus	Bacteria	Bacteria	xanthine phosphoribosyltransferase [Pseudodesulfovibrio profundus]	d-proteobacteria	Pseudodesulfovibrio profundus
GVMAG-M-3300017989-35|Ga0180432_10001562_39	WP_129577928.1	37.387	222	124	7	40	257	58	268	Sorangium cellulosum	Bacteria	Bacteria	delta(12)-fatty acid dehydrogenase [Sorangium cellulosum]	d-proteobacteria	Sorangium cellulosum
GVMAG-M-3300017989-35|Ga0180432_10009035_6	WP_115073011.1	30.278	720	379	25	104	746	424	1097	Haemophilus haemoglobinophilus	Bacteria	Bacteria	hypothetical protein [Haemophilus haemoglobinophilus]	g-proteobacteria	Haemophilus haemoglobinophilus
GVMAG-M-3300017989-35|Ga0180432_10015415_5	WP_115316061.1	57.143	56	24	0	11	66	213	268	Phocoenobacter uteri	Bacteria	Bacteria	transposase [Phocoenobacter uteri]	g-proteobacteria	Phocoenobacter uteri
GVMAG-M-3300017989-35|Ga0180432_10015415_6	WP_129163993.1	44.841	533	272	11	1	516	1	528	Candidatus Marinimicrobia bacterium	Bacteria	Bacteria	asparagine synthase B [Candidatus Marinimicrobia bacterium]	bacteria	Candidatus Marinimicrobia bacterium
GVMAG-M-3300017989-35|Ga0180432_10018706_5	WP_087280911.1	33.621	116	71	1	2	117	23	132	Eubacteriaceae bacterium CHKCI004;Eubacterium sp. An3	Bacteria	Bacteria	GNAT family N-acetyltransferase [Eubacterium sp. An3]	firmicutes	Eubacteriaceae bacterium CHKCI004;Eubacterium sp. An3
GVMAG-M-3300017989-35|Ga0180432_10020669_9	WP_073239256.1	63.158	38	14	0	1	38	3	40	Desulfotomaculum putei	Bacteria	Bacteria	MerR family DNA-binding transcriptional regulator, partial [Desulfotomaculum putei]	firmicutes	Desulfotomaculum putei
GVMAG-M-3300017989-35|Ga0180432_10027044_6	WP_134848726.1	30.4	250	155	7	398	646	245	476	Halomonas sp. TBZ202	Bacteria	Bacteria	hypothetical protein [Halomonas sp. TBZ202]	g-proteobacteria	Halomonas sp. TBZ202
GVMAG-M-3300017989-35|Ga0180432_10027044_7	WP_165118212.1	36.559	93	58	1	1	92	94	186	bacterium 23-3-2	Bacteria	Bacteria	alpha-ketoglutarate-dependent dioxygenase AlkB [Mesorhizobium zhangyense]	bacteria	bacterium 23-3-2
GVMAG-M-3300017989-35|Ga0180432_10032449_7	WP_098232847.1	39.796	98	52	3	186	283	271	361	Bacillus sp. AFS001701	Bacteria	Bacteria	hypothetical protein [Bacillus sp. AFS001701]	firmicutes	Bacillus sp. AFS001701
GVMAG-M-3300018416-36|Ga0181553_10000955_2	WP_088021476.1	38.579	197	110	3	29	221	232	421	Bacillus thuringiensis	Bacteria	Bacteria	hypothetical protein [Bacillus thuringiensis]	firmicutes	Bacillus thuringiensis
GVMAG-M-3300018416-36|Ga0181553_10000955_21	WP_084573501.1	27.95	161	110	3	47	201	11	171	Alcanivorax jadensis	Bacteria	Bacteria	hypothetical protein [Alcanivorax jadensis]	g-proteobacteria	Alcanivorax jadensis
GVMAG-M-3300018416-36|Ga0181553_10000955_3	WP_138602793.1	38.922	167	68	7	10	157	13	164	Lentibacillus sp. NKC220-2	Bacteria	Bacteria	hypothetical protein [Lentibacillus sp. NKC220-2]	firmicutes	Lentibacillus sp. NKC220-2
GVMAG-M-3300018416-36|Ga0181553_10000955_4	WP_069726761.1	32.143	420	257	14	4	412	1	403	Brachyspira hampsonii	Bacteria	Bacteria	SAM-dependent DNA methyltransferase [Brachyspira hampsonii]	bacteria	Brachyspira hampsonii
GVMAG-M-3300018416-36|Ga0181553_10001777_1	WP_092477135.1	63.462	52	19	0	50	101	593	644	[Clostridium] polysaccharolyticum	Bacteria	Bacteria	cellulase family glycosylhydrolase [[Clostridium] polysaccharolyticum]	firmicutes	[Clostridium] polysaccharolyticum
GVMAG-M-3300018416-36|Ga0181553_10001777_5	WP_083233113.1	24.697	413	224	17	66	445	41	399	Pseudomonas graminis	Bacteria	Bacteria	hypothetical protein [Pseudomonas graminis]	g-proteobacteria	Pseudomonas graminis
GVMAG-M-3300018416-36|Ga0181553_10001777_9	WP_015132911.1	30.986	142	83	5	11	137	115	256	Leptolyngbya sp. PCC 7376	Bacteria	Bacteria	leucine-rich repeat protein [Leptolyngbya sp. PCC 7376]	cyanobacteria	Leptolyngbya sp. PCC 7376
GVMAG-M-3300018416-36|Ga0181553_10002356_1	WP_107346265.1	41.379	116	54	8	12	113	104	219	Rhodopseudomonas palustris	Bacteria	Bacteria	TIR domain-containing protein [Rhodopseudomonas palustris]	a-proteobacteria	Rhodopseudomonas palustris
GVMAG-M-3300018416-36|Ga0181553_10003180_4	WP_138981097.1	38.686	137	84	0	94	230	3	139	Caloramator sp. E03	Bacteria	Bacteria	hypothetical protein [Caloramator sp. E03]	firmicutes	Caloramator sp. E03
GVMAG-M-3300018416-36|Ga0181553_10004608_9	WP_119313708.1	30.882	136	88	3	205	335	63	197	Meiothermus terrae	Bacteria	Bacteria	DUF1929 domain-containing protein [Meiothermus terrae]	bacteria	Meiothermus terrae
GVMAG-M-3300018416-36|Ga0181553_10004856_4	WP_111335904.1	31.304	115	71	2	43	157	210	316	Bradymonas sediminis	Bacteria	Bacteria	Vps62-related protein [Bradymonas sediminis]	d-proteobacteria	Bradymonas sediminis
GVMAG-M-3300018416-36|Ga0181553_10004856_6	WP_014955002.1	41.722	151	78	5	20	169	4	145	alpha proteobacterium HIMB59	Bacteria	Bacteria	adenylyltransferase/cytidyltransferase family protein [alpha proteobacterium HIMB59]	a-proteobacteria	alpha proteobacterium HIMB59
GVMAG-M-3300018416-36|Ga0181553_10011843_1	WP_167496376.1	37.647	170	83	8	19	180	136	290	Desulfopila sp. IMCC35006	Bacteria	Bacteria	hypothetical protein [Desulfopila sp. IMCC35006]	d-proteobacteria	Desulfopila sp. IMCC35006
GVMAG-M-3300018416-36|Ga0181553_10011843_2	WP_159082554.1	22.727	198	131	6	7	201	7	185	Gemmobacter sp. HYN0069	Bacteria	Bacteria	hypothetical protein [Gemmobacter sp. HYN0069]	a-proteobacteria	Gemmobacter sp. HYN0069
GVMAG-M-3300018416-36|Ga0181553_10011843_5	WP_135633069.1	47.654	405	208	4	4	406	11	413	Leptospira kanakyensis	Bacteria	Bacteria	class I SAM-dependent methyltransferase [Leptospira kanakyensis]	bacteria	Leptospira kanakyensis
GVMAG-M-3300018416-36|Ga0181553_10013066_7	WP_121244889.1	26.757	370	229	13	2	334	434	798	Mucilaginibacter sp. 94	Bacteria	Bacteria	N-6 DNA methylase [Mucilaginibacter sp. 94]	CFB group bacteria	Mucilaginibacter sp. 94
GVMAG-M-3300018416-36|Ga0181553_10013276_9	WP_089972098.1	28.355	462	264	12	1	398	6	464	Clostridium gasigenes	Bacteria	Bacteria	N-6 DNA methylase [Clostridium gasigenes]	firmicutes	Clostridium gasigenes
GVMAG-M-3300018416-36|Ga0181553_10014474_4	WP_098113178.1	29.06	351	198	14	32	362	164	483	Bacillus aryabhattai	Bacteria	Bacteria	zinc-ribbon domain-containing protein [Bacillus aryabhattai]	firmicutes	Bacillus aryabhattai
GVMAG-M-3300018416-36|Ga0181553_10016335_2	WP_067400515.1	33.663	202	125	5	291	487	8	205	Morganella psychrotolerans	Bacteria	Bacteria	glycosyltransferase family 25 protein [Morganella psychrotolerans]	enterobacteria	Morganella psychrotolerans
GVMAG-M-3300018416-36|Ga0181553_10016995_1	WP_018183490.1	44.286	140	73	2	193	332	130	264	Kaistia granuli	Bacteria	Bacteria	thymidylate synthase [Kaistia granuli]	a-proteobacteria	Kaistia granuli
GVMAG-M-3300018416-36|Ga0181553_10016995_2	WP_006895509.1	31.667	120	63	4	6	108	18	135	Gordonia;Gordonia sihwensis;Gordonia sp. QH-12;Gordonia sp. YC-JH1	Bacteria	Bacteria	MULTISPECIES: potassium channel family protein [Gordonia]	high GC Gram+	Gordonia;Gordonia sihwensis;Gordonia sp. QH-12;Gordonia sp. YC-JH1
GVMAG-M-3300018416-36|Ga0181553_10018591_2	WP_091549131.1	26.941	219	139	8	18	226	5	212	Thermoflexibacter ruber	Bacteria	Bacteria	glycosyltransferase family 25 protein [Thermoflexibacter ruber]	CFB group bacteria	Thermoflexibacter ruber
GVMAG-M-3300020542-1|Ga0208857_1000072_14	WP_161816629.1	28.346	127	73	4	1589	1712	2887	2998	Sediminibacterium roseum	Bacteria	Bacteria	hypothetical protein, partial [Sediminibacterium roseum]	CFB group bacteria	Sediminibacterium roseum
GVMAG-M-3300020542-1|Ga0208857_1000072_15	WP_135546959.1	42.105	627	293	17	144	732	418	1012	Paenibacillus sp. R196	Bacteria	Bacteria	hypothetical protein [Paenibacillus sp. R196]	firmicutes	Paenibacillus sp. R196
GVMAG-M-3300020542-1|Ga0208857_1000072_6	WP_089890608.1	37.687	268	148	4	1	264	1	253	Kriegella aquimaris	Bacteria	Bacteria	exodeoxyribonuclease III [Kriegella aquimaris]	CFB group bacteria	Kriegella aquimaris
GVMAG-M-3300020542-1|Ga0208857_1000083_23	WP_051488698.1	33.108	148	99	0	80	227	43	190	Arcobacter lanthieri	Bacteria	Bacteria	hypothetical protein [Arcobacter lanthieri]	e-proteobacteria	Arcobacter lanthieri
GVMAG-M-3300020542-1|Ga0208857_1000083_25	WP_155375022.1	39.669	121	67	3	571	691	301	415	Catellatospora vulcania	Bacteria	Bacteria	family 16 glycosylhydrolase [Catellatospora vulcania]	high GC Gram+	Catellatospora vulcania
GVMAG-M-3300020542-1|Ga0208857_1000083_4	WP_015870690.1	30.303	231	155	3	23	250	220	447	Edwardsiella ictaluri	Bacteria	Bacteria	hypothetical protein [Edwardsiella ictaluri]	enterobacteria	Edwardsiella ictaluri
GVMAG-M-3300020542-1|Ga0208857_1000083_7	WP_129744767.1	38.144	97	38	4	204	295	60	139	Candidatus Saccharibacteria bacterium	Bacteria	Bacteria	ribonuclease HI [Candidatus Saccharibacteria bacterium]	bacteria	Candidatus Saccharibacteria bacterium
GVMAG-M-3300020542-1|Ga0208857_1000138_10	WP_143272295.1	46.341	82	40	2	119	197	37	117	Brachyspira hyodysenteriae	Bacteria	Bacteria	leucine-rich repeat domain-containing protein, partial [Brachyspira hyodysenteriae]	bacteria	Brachyspira hyodysenteriae
GVMAG-M-3300020542-1|Ga0208857_1000138_14	WP_137029963.1	35.849	318	155	14	1399	1677	813	1120	Brevibacillus antibioticus	Bacteria	Bacteria	hypothetical protein [Brevibacillus antibioticus]	firmicutes	Brevibacillus antibioticus
GVMAG-M-3300020542-1|Ga0208857_1000145_19	WP_090560891.1	35.714	308	179	5	6	310	297	588	Belnapia rosea	Bacteria	Bacteria	hypothetical protein [Belnapia rosea]	a-proteobacteria	Belnapia rosea
GVMAG-M-3300020542-1|Ga0208857_1000230_8	WP_014170290.1	28.571	133	85	4	292	416	289	419	Enterobacter ludwigii	Bacteria	Bacteria	tail fiber domain-containing protein [Enterobacter ludwigii]	enterobacteria	Enterobacter ludwigii
GVMAG-M-3300020542-1|Ga0208857_1000305_6	WP_130275477.1	50.978	818	364	9	9	810	3	799	Cecembia calidifontis	Bacteria	Bacteria	ribonucleoside-diphosphate reductase subunit alpha [Cecembia calidifontis]	CFB group bacteria	Cecembia calidifontis
GVMAG-M-3300020542-1|Ga0208857_1000378_6	WP_100913683.1	32.673	202	117	10	89	281	86	277	Pseudoalteromonas spongiae	Bacteria	Bacteria	cysteine desulfurase [Pseudoalteromonas spongiae]	g-proteobacteria	Pseudoalteromonas spongiae
GVMAG-M-3300020542-1|Ga0208857_1000451_4	WP_011183284.1	41.844	141	74	5	1	134	7	146	Mesoplasma florum	Bacteria	Bacteria	dCMP deaminase family protein [Mesoplasma florum]	mycoplasmas	Mesoplasma florum
GVMAG-M-3300020542-1|Ga0208857_1000451_5	WP_059136781.1	40	460	257	9	5	452	8	460	Chryseobacterium greenlandense	Bacteria	Bacteria	deoxyribodipyrimidine photolyase [Chryseobacterium greenlandense]	CFB group bacteria	Chryseobacterium greenlandense
GVMAG-M-3300020542-1|Ga0208857_1000524_2	WP_107775268.1	24.662	296	204	6	83	377	169	446	Edwardsiella ictaluri	Bacteria	Bacteria	hypothetical protein [Edwardsiella ictaluri]	enterobacteria	Edwardsiella ictaluri
GVMAG-M-3300020542-1|Ga0208857_1000577_5	WP_012208819.1	37.783	442	229	15	3	432	16	423	Petrotoga;Petrotoga mobilis;Petrotoga sp. Shatin.DS.tank11.9.2.9.3;Petrotoga sp. HKA.pet.4.5	Bacteria	Bacteria	MULTISPECIES: deoxyribodipyrimidine photo-lyase [Petrotoga]	bacteria	Petrotoga;Petrotoga mobilis;Petrotoga sp. Shatin.DS.tank11.9.2.9.3;Petrotoga sp. HKA.pet.4.5
GVMAG-M-3300020542-1|Ga0208857_1000606_3	WP_045615884.1	28.431	102	63	2	66	163	159	254	Streptococcus infantis	Bacteria	Bacteria	potassium channel family protein [Streptococcus infantis]	firmicutes	Streptococcus infantis
GVMAG-M-3300020542-1|Ga0208857_1000723_1	WP_135014656.1	52.045	269	66	13	262	516	1330	1549	Lactobacillus johnsonii	Bacteria	Bacteria	YSIRK-type signal peptide-containing protein [Lactobacillus johnsonii]	firmicutes	Lactobacillus johnsonii
GVMAG-M-3300020542-1|Ga0208857_1000780_6	WP_015174334.1	37	100	55	2	4	95	5	104	Oscillatoria nigro-viridis	Bacteria	Bacteria	hypothetical protein [Oscillatoria nigro-viridis]	cyanobacteria	Oscillatoria nigro-viridis
GVMAG-M-3300020542-1|Ga0208857_1000795_5	WP_015167890.1	42.081	221	113	8	9	224	11	221	Synechococcus sp. PCC 7502	Bacteria	Bacteria	hypothetical protein [Synechococcus sp. PCC 7502]	cyanobacteria	Synechococcus sp. PCC 7502
GVMAG-M-3300022309-7|Ga0224510_10000200_13	WP_093319223.1	26.974	152	90	7	15	147	312	461	Thorsellia anophelis	Bacteria	Bacteria	hypothetical protein [Thorsellia anophelis]	enterobacteria	Thorsellia anophelis
GVMAG-M-3300022309-7|Ga0224510_10000200_22	WP_155867614.1	31.132	106	62	2	211	307	534	637	Achromobacter xylosoxidans	Bacteria	Bacteria	hypothetical protein [Achromobacter xylosoxidans]	b-proteobacteria	Achromobacter xylosoxidans
GVMAG-M-3300022309-7|Ga0224510_10000200_30	WP_109190888.1	39.216	102	60	1	19	120	460	559	Flavobacterium crocinum	Bacteria	Bacteria	hypothetical protein [Flavobacterium crocinum]	CFB group bacteria	Flavobacterium crocinum
GVMAG-M-3300022309-7|Ga0224510_10000200_6	WP_013663652.1	50.433	809	368	9	13	817	3	782	Sphingobacteriaceae;Sphingobacterium sp. 21;Olivibacter jilunii;Olivibacter sp. LS-1	Bacteria	Bacteria	MULTISPECIES: ribonucleoside-diphosphate reductase subunit alpha [Sphingobacteriaceae]	CFB group bacteria	Sphingobacteriaceae;Sphingobacterium sp. 21;Olivibacter jilunii;Olivibacter sp. LS-1
GVMAG-M-3300022309-7|Ga0224510_10000314_10	WP_022666978.1	34.568	81	51	1	27	105	263	343	Desulfospira joergensenii	Bacteria	Bacteria	A/G-specific adenine glycosylase [Desulfospira joergensenii]	d-proteobacteria	Desulfospira joergensenii
GVMAG-M-3300022309-7|Ga0224510_10000314_23	WP_067925320.1	35.233	193	114	5	29	218	15	199	Alicyclobacillus shizuokensis	Bacteria	Bacteria	polysaccharide deacetylase family protein [Alicyclobacillus shizuokensis]	firmicutes	Alicyclobacillus shizuokensis
GVMAG-M-3300022309-7|Ga0224510_10000314_42	WP_158456078.1	52.778	216	93	3	36	248	171	380	Streptococcus suis	Bacteria	Bacteria	hypothetical protein [Streptococcus suis]	firmicutes	Streptococcus suis
GVMAG-M-3300022309-7|Ga0224510_10000314_45	WP_122225477.1	62.281	114	40	1	27	137	675	788	Candidatus Phytoplasma solani	Bacteria	Bacteria	DUF2963 domain-containing protein [Candidatus Phytoplasma solani]	mycoplasmas	Candidatus Phytoplasma solani
GVMAG-M-3300022309-7|Ga0224510_10000314_8	WP_015244788.1	29.48	346	183	11	470	812	23	310	Singulisphaera acidiphila	Bacteria	Bacteria	glycosyltransferase family 1 protein [Singulisphaera acidiphila]	planctomycetes	Singulisphaera acidiphila
GVMAG-M-3300022309-7|Ga0224510_10000441_26	WP_133474893.1	33.182	220	69	3	1646	1787	120	339	Sediminibacterium goheungense	Bacteria	Bacteria	hypothetical protein [Sediminibacterium goheungense]	CFB group bacteria	Sediminibacterium goheungense
GVMAG-M-3300022309-7|Ga0224510_10000453_13	WP_051908778.1	39.528	339	187	9	7	334	37	368	Candidatus Paracaedibacter acanthamoebae	Bacteria	Bacteria	hypothetical protein [Candidatus Paracaedibacter acanthamoebae]	a-proteobacteria	Candidatus Paracaedibacter acanthamoebae
GVMAG-M-3300022309-7|Ga0224510_10000453_9	WP_111442598.1	39.877	163	80	7	1	155	46	198	Burkholderia;Burkholderia cenocepacia;Burkholderia sp. 28_3	Bacteria	Bacteria	MULTISPECIES: hypothetical protein [Burkholderia]	b-proteobacteria	Burkholderia;Burkholderia cenocepacia;Burkholderia sp. 28_3
GVMAG-M-3300022309-7|Ga0224510_10000726_11	WP_073630338.1	27.451	102	73	1	120	221	35	135	Scytonema sp. HK-05	Bacteria	Bacteria	IS607 family transposase [Scytonema sp. HK-05]	cyanobacteria	Scytonema sp. HK-05
GVMAG-M-3300022309-7|Ga0224510_10000726_14	WP_002631767.1	33.333	183	108	7	38	210	215	393	Cystobacter fuscus	Bacteria	Bacteria	DNRLRE domain-containing protein [Cystobacter fuscus]	d-proteobacteria	Cystobacter fuscus
GVMAG-M-3300022309-7|Ga0224510_10000726_17	WP_133529621.1	39.198	449	233	12	5	420	2	443	Halanaerobium saccharolyticum	Bacteria	Bacteria	cryptochrome/photolyase family protein [Halanaerobium saccharolyticum]	firmicutes	Halanaerobium saccharolyticum
GVMAG-M-3300022309-7|Ga0224510_10001588_2	WP_010245372.1	51.064	47	23	0	79	125	14	60	Hungateiclostridium cellulolyticum	Bacteria	Bacteria	hypothetical protein [Hungateiclostridium cellulolyticum]	firmicutes	Hungateiclostridium cellulolyticum
GVMAG-M-3300022309-7|Ga0224510_10001588_3	WP_002695715.1	30.094	319	170	15	14	302	84	379	Microscilla marina	Bacteria	Bacteria	leucine-rich repeat protein [Microscilla marina]	CFB group bacteria	Microscilla marina
GVMAG-M-3300022309-7|Ga0224510_10001766_19	WP_153461748.1	42.647	68	34	2	19	84	77	141	Streptomyces kaniharaensis	Bacteria	Bacteria	two pore domain potassium channel family protein [Streptomyces kaniharaensis]	high GC Gram+	Streptomyces kaniharaensis
GVMAG-M-3300022309-7|Ga0224510_10001766_23	WP_015132911.1	31.858	339	185	14	36	334	75	407	Leptolyngbya sp. PCC 7376	Bacteria	Bacteria	leucine-rich repeat protein [Leptolyngbya sp. PCC 7376]	cyanobacteria	Leptolyngbya sp. PCC 7376
GVMAG-M-3300022309-7|Ga0224510_10001766_4	WP_062619488.1	40.074	272	134	7	2	263	1	253	Vitellibacter aquimaris	Bacteria	Bacteria	exodeoxyribonuclease III [Vitellibacter aquimaris]	CFB group bacteria	Vitellibacter aquimaris
GVMAG-M-3300022309-7|Ga0224510_10001766_6	WP_119643514.1	35.065	154	86	5	11	157	54	200	Firmicutes bacterium I2511	Bacteria	Bacteria	hypothetical protein [Firmicutes bacterium I2511]	firmicutes	Firmicutes bacterium I2511
GVMAG-M-3300022309-7|Ga0224510_10001813_12	WP_163051659.1	35.833	120	60	5	7	115	24	137	Bacillus cereus	Bacteria	Bacteria	hypothetical protein [Bacillus cereus]	firmicutes	Bacillus cereus
GVMAG-M-3300022309-7|Ga0224510_10001813_4	WP_159254260.1	32.099	81	55	0	167	247	13	93	Microcystis aeruginosa	Bacteria	Bacteria	hypothetical protein [Microcystis aeruginosa]	cyanobacteria	Microcystis aeruginosa
GVMAG-M-3300022309-7|Ga0224510_10001952_12	WP_011713874.1	40.196	102	55	2	159	254	407	508	Magnetococcus marinus	Bacteria	Bacteria	DUF4573 domain-containing protein [Magnetococcus marinus]	a-proteobacteria	Magnetococcus marinus
GVMAG-M-3300022309-7|Ga0224510_10002972_1	WP_022954405.1	42.857	70	36	2	1	70	1	66	Leucothrix mucor	Bacteria	Bacteria	thioredoxin [Leucothrix mucor]	g-proteobacteria	Leucothrix mucor
GVMAG-M-3300022309-7|Ga0224510_10003296_12	WP_154082400.1	33.913	115	74	2	20	134	266	378	Candidatus Marinamargulisbacteria bacterium SCGC AG-414-C22	Bacteria	Bacteria	hypothetical protein [Candidatus Marinamargulisbacteria bacterium SCGC AG-414-C22]	bacteria	Candidatus Marinamargulisbacteria bacterium SCGC AG-414-C22
GVMAG-M-3300022309-7|Ga0224510_10003296_3	WP_040256216.1	35.928	167	93	4	37	199	51	207	Rickettsia hoogstraalii	Bacteria	Bacteria	phosphorylcholine transferase LicD [Rickettsia hoogstraalii]	a-proteobacteria	Rickettsia hoogstraalii
GVMAG-M-3300022309-7|Ga0224510_10003296_4	WP_067474872.1	36.17	94	51	4	23	108	47	139	Dietzia timorensis	Bacteria	Bacteria	potassium transporter Kef [Dietzia timorensis]	high GC Gram+	Dietzia timorensis
GVMAG-M-3300022309-7|Ga0224510_10003597_5	WP_150463347.1	36.538	104	44	3	32	113	9	112	Francisella sp. XLW-1	Bacteria	Bacteria	SET domain-containing protein-lysine N-methyltransferase [Francisella sp. XLW-1]	g-proteobacteria	Francisella sp. XLW-1
GVMAG-M-3300022309-7|Ga0224510_10003994_6	WP_015235689.1	31.638	177	109	7	1	174	1	168	Deinococcus peraridilitoris	Bacteria	Bacteria	3'-5' exonuclease [Deinococcus peraridilitoris]	bacteria	Deinococcus peraridilitoris
GVMAG-M-3300022309-7|Ga0224510_10006794_3	WP_026391404.1	40.31	129	70	4	1	123	1	128	Acholeplasma modicum	Bacteria	Bacteria	dCMP deaminase family protein [Acholeplasma modicum]	mycoplasmas	Acholeplasma modicum
GVMAG-M-3300022309-7|Ga0224510_10009060_2	WP_138323311.1	35.11	957	542	24	14	952	17	912	Caminibacter mediatlanticus	Bacteria	Bacteria	DNA mismatch repair protein MutS [Caminibacter mediatlanticus]	e-proteobacteria	Caminibacter mediatlanticus
GVMAG-M-3300022916-57|Ga0233431_1000129_10	WP_140697971.1	32.114	246	147	7	42	273	1	240	Mesorhizobium sp. B2-4-14	Bacteria	Bacteria	phosphatase [Mesorhizobium sp. B2-4-14]	a-proteobacteria	Mesorhizobium sp. B2-4-14
GVMAG-M-3300022916-57|Ga0233431_1000129_124	WP_129352893.1	31.551	187	103	6	453	617	407	590	Sorangium cellulosum	Bacteria	Bacteria	hypothetical protein [Sorangium cellulosum]	d-proteobacteria	Sorangium cellulosum
GVMAG-M-3300022916-57|Ga0233431_1000129_126	WP_147411594.1	31.353	606	333	17	14	600	14	555	endosymbiont GvMRE of Glomus versiforme	Bacteria	Bacteria	AAA family ATPase [endosymbiont GvMRE of Glomus versiforme]	mycoplasmas	endosymbiont GvMRE of Glomus versiforme
GVMAG-M-3300022916-57|Ga0233431_1000129_39	WP_069027887.1	27.079	469	226	21	192	621	225	616	Listeria monocytogenes	Bacteria	Bacteria	class 1 internalin InlI [Listeria monocytogenes]	firmicutes	Listeria monocytogenes
GVMAG-M-3300022916-57|Ga0233431_1000502_45	WP_115585599.1	38.393	224	124	6	3	224	8	219	Candidatus Dependentiae bacterium (ex Spumella elongata CCAP 955/1)	Bacteria	Bacteria	deoxynucleoside kinase [Candidatus Dependentiae bacterium (ex Spumella elongata CCAP 955/1)]	bacteria	Candidatus Dependentiae bacterium (ex Spumella elongata CCAP 955/1)
GVMAG-M-3300022916-57|Ga0233431_1000502_51	WP_118831125.1	39.216	204	112	6	5	207	2	194	Salinibacter ruber	Bacteria	Bacteria	3'-5' exonuclease [Salinibacter ruber]	CFB group bacteria	Salinibacter ruber
GVMAG-M-3300022916-57|Ga0233431_1000502_53	WP_017626306.1	31.773	406	253	9	196	586	190	586	Nocardiopsis chromatogenes	Bacteria	Bacteria	endopeptidase La [Nocardiopsis chromatogenes]	high GC Gram+	Nocardiopsis chromatogenes
GVMAG-M-3300022916-57|Ga0233431_1000502_58	WP_055324591.1	27.311	238	151	7	61	290	61	284	Ralstonia solanacearum	Bacteria	Bacteria	haloacid dehalogenase-like hydrolase [Ralstonia solanacearum]	b-proteobacteria	Ralstonia solanacearum
GVMAG-M-3300022916-57|Ga0233431_1000502_68	WP_023842333.1	32.258	186	101	10	18	191	15	187	Burkholderia sp. M701;Burkholderia sp. KK1;unclassified Burkholderia	Bacteria	Bacteria	MULTISPECIES: hypothetical protein [unclassified Burkholderia]<>hypothetical protein [Burkholderia sp. M701]	b-proteobacteria	Burkholderia sp. M701;Burkholderia sp. KK1;unclassified Burkholderia
GVMAG-M-3300022916-57|Ga0233431_1000636_16	WP_095414030.1	25.463	216	150	2	248	463	230	434	Thermogutta terrifontis	Bacteria	Bacteria	hypothetical protein [Thermogutta terrifontis]	planctomycetes	Thermogutta terrifontis
GVMAG-M-3300022916-57|Ga0233431_1000636_61	WP_149977352.1	23.827	277	192	10	152	409	8	284	Microcystis aeruginosa	Bacteria	Bacteria	hypothetical protein [Microcystis aeruginosa]	cyanobacteria	Microcystis aeruginosa
GVMAG-M-3300022916-57|Ga0233431_1000636_68	WP_079979272.1	34.416	154	99	2	90	242	366	518	Candidatus Protochlamydia sp. R18	Bacteria	Bacteria	BTB/POZ domain-containing protein, partial [Candidatus Protochlamydia sp. R18]	bacteria	Candidatus Protochlamydia sp. R18
GVMAG-M-3300022916-57|Ga0233431_1000636_9	WP_107209333.1	27.848	158	101	5	49	200	8	158	Photobacterium kishitanii	Bacteria	Bacteria	hypothetical protein [Photobacterium kishitanii]	g-proteobacteria	Photobacterium kishitanii
GVMAG-M-3300023174-150|Ga0214921_10003202_5	WP_146747225.1	73.077	26	7	0	7	32	68	93	Thermogemmatispora tikiterensis	Bacteria	Bacteria	PrsW family intramembrane metalloprotease [Thermogemmatispora tikiterensis]	GNS bacteria	Thermogemmatispora tikiterensis
GVMAG-M-3300023174-150|Ga0214921_10004749_13	WP_087473440.1	22.551	439	262	18	154	549	189	592	Nitrospira cf. moscoviensis SBR1015	Bacteria	Bacteria	DEAD/DEAH box helicase family protein [Nitrospira cf. moscoviensis SBR1015]	bacteria	Nitrospira cf. moscoviensis SBR1015
GVMAG-M-3300023174-150|Ga0214921_10004749_8	WP_159183782.1	27.901	405	225	19	51	441	24	375	Francisella noatunensis	Bacteria	Bacteria	AAA family ATPase [Francisella noatunensis]	g-proteobacteria	Francisella noatunensis
GVMAG-M-3300023174-150|Ga0214921_10005770_10	WP_121564524.1	38.415	164	76	7	165	316	1151	1301	Atopobacter sp. AH10	Bacteria	Bacteria	DUF1542 domain-containing protein [Atopobacter sp. AH10]	firmicutes	Atopobacter sp. AH10
GVMAG-M-3300023174-150|Ga0214921_10005770_18	WP_162503388.1	27.027	333	176	17	27	316	247	555	Prochlorococcus sp. HOT208_60m_808A10	Bacteria	Bacteria	hypothetical protein [Prochlorococcus sp. HOT208_60m_808A10]	cyanobacteria	Prochlorococcus sp. HOT208_60m_808A10
GVMAG-M-3300023174-150|Ga0214921_10006963_15	WP_145403095.1	29.646	226	136	8	7	217	23	240	Paenibacillus xylanexedens	Bacteria	Bacteria	AAA family ATPase [Paenibacillus xylanexedens]	firmicutes	Paenibacillus xylanexedens
GVMAG-M-3300023174-150|Ga0214921_10006968_14	WP_082883253.1	40.645	155	87	3	46	199	15	165	Caballeronia calidae	Bacteria	Bacteria	hypothetical protein [Caballeronia calidae]	b-proteobacteria	Caballeronia calidae
GVMAG-M-3300023174-150|Ga0214921_10007409_10	WP_013453945.1	40.832	889	391	15	7	892	1	757	Marivirga tractuosa	Bacteria	Bacteria	ribonucleoside-diphosphate reductase subunit alpha [Marivirga tractuosa]	CFB group bacteria	Marivirga tractuosa
GVMAG-M-3300023174-150|Ga0214921_10007409_11	WP_158455739.1	37.037	81	40	3	22	98	1437	1510	Streptococcus suis	Bacteria	Bacteria	family 20 glycosylhydrolase [Streptococcus suis]	firmicutes	Streptococcus suis
GVMAG-M-3300023174-150|Ga0214921_10007409_8	WP_058470326.1	24.227	194	125	7	13	191	44	230	Legionella jordanis	Bacteria	Bacteria	aspartyl/asparaginyl beta-hydroxylase domain-containing protein [Legionella jordanis]	g-proteobacteria	Legionella jordanis
GVMAG-M-3300023174-150|Ga0214921_10007409_9	WP_144332349.1	58.442	308	124	4	48	353	3	308	Fluviicola sp. MAH-3	Bacteria	Bacteria	ribonucleoside-diphosphate reductase [Fluviicola chungangensis]	CFB group bacteria	Fluviicola sp. MAH-3
GVMAG-M-3300023174-150|Ga0214921_10008198_14	WP_007465081.1	40.517	116	64	2	4	119	193	303	Photobacterium marinum	Bacteria	Bacteria	hypothetical protein [Photobacterium marinum]	g-proteobacteria	Photobacterium marinum
GVMAG-M-3300023174-150|Ga0214921_10011809_7	WP_144987534.1	28.571	154	100	5	77	220	11	164	Planctomycetes bacterium V144	Bacteria	Bacteria	hypothetical protein [Planctomycetes bacterium V144]	bacteria	Planctomycetes bacterium V144
GVMAG-M-3300023174-150|Ga0214921_10012643_12	WP_027232802.1	30.178	169	79	5	2	133	22	188	Phyllobacterium sp. UNC302MFCol5.2;Phyllobacterium sp. CL33Tsu;Rhizobiales bacterium;unclassified Phyllobacterium	Bacteria	Bacteria	MULTISPECIES: hypothetical protein [unclassified Phyllobacterium]	a-proteobacteria	Phyllobacterium sp. UNC302MFCol5.2;Phyllobacterium sp. CL33Tsu;Rhizobiales bacterium;unclassified Phyllobacterium
GVMAG-M-3300023174-150|Ga0214921_10012643_9	WP_157776922.1	37.838	148	82	3	82	222	287	431	Ichthyobacterium seriolicida	Bacteria	Bacteria	hypothetical protein [Ichthyobacterium seriolicida]	CFB group bacteria	Ichthyobacterium seriolicida
GVMAG-M-3300023174-150|Ga0214921_10017714_2	WP_026899125.1	37.805	246	133	8	33	263	57	297	Pedobacter oryzae	Bacteria	Bacteria	cysteine protease [Pedobacter oryzae]	CFB group bacteria	Pedobacter oryzae
GVMAG-M-3300023174-150|Ga0214921_10019396_3	WP_022867052.1	30.769	195	117	7	55	237	115	303	Actinotignum urinale	Bacteria	Bacteria	hypothetical protein [Actinotignum urinale]	high GC Gram+	Actinotignum urinale
GVMAG-M-3300023174-150|Ga0214921_10023775_5	WP_094511857.1	40.488	205	108	6	2	197	203	402	Synechococcus sp. MW101C3	Bacteria	Bacteria	FkbM family methyltransferase [Synechococcus sp. MW101C3]	cyanobacteria	Synechococcus sp. MW101C3
GVMAG-M-3300023174-150|Ga0214921_10024706_7	WP_143725939.1	45.431	383	177	14	18	371	82	461	Campylobacter jejuni	Bacteria	Bacteria	BspA family leucine-rich repeat surface protein [Campylobacter jejuni]	e-proteobacteria	Campylobacter jejuni
GVMAG-M-3300023174-150|Ga0214921_10026357_1	WP_154901182.1	30.605	281	153	16	135	403	6644	6894	Planctomycetes bacterium CA11	Bacteria	Bacteria	hypothetical protein [Planctomycetes bacterium CA11]	bacteria	Planctomycetes bacterium CA11
GVMAG-M-3300023174-150|Ga0214921_10027562_8	WP_041177527.1	33.333	78	44	2	182	256	9	81	Brachyspira intermedia	Bacteria	Bacteria	hypothetical protein [Brachyspira intermedia]	bacteria	Brachyspira intermedia
GVMAG-M-3300023174-150|Ga0214921_10030174_2	WP_155327611.1	47.317	410	213	3	1	408	1	409	Rhodospirillaceae bacterium	Bacteria	Bacteria	methyltransferase domain-containing protein [Rhodospirillaceae bacterium]	a-proteobacteria	Rhodospirillaceae bacterium
GVMAG-M-3300023174-150|Ga0214921_10030174_3	WP_104506542.1	28.846	208	139	4	183	381	6	213	Rhodoblastus sphagnicola	Bacteria	Bacteria	FkbM family methyltransferase [Rhodoblastus sphagnicola]	a-proteobacteria	Rhodoblastus sphagnicola
GVMAG-M-3300023174-150|Ga0214921_10030174_4	WP_139075709.1	34.146	123	78	3	1	120	4	126	Rubellimicrobium rubrum	Bacteria	Bacteria	hypothetical protein [Rubellimicrobium rubrum]	a-proteobacteria	Rubellimicrobium rubrum
GVMAG-M-3300023174-161|Ga0214921_10002327_1	WP_124033318.1	26.444	658	390	24	869	1438	36	687	Olavius algarvensis spirochete endosymbiont	Bacteria	Bacteria	hypothetical protein [Olavius algarvensis spirochete endosymbiont]	spirochetes	Olavius algarvensis spirochete endosymbiont
GVMAG-M-3300023174-161|Ga0214921_10002327_12	WP_115148663.1	53.165	158	46	7	25	157	88	242	Legionella quateirensis	Bacteria	Bacteria	DUF1566 domain-containing protein [Legionella quateirensis]	g-proteobacteria	Legionella quateirensis
GVMAG-M-3300023174-161|Ga0214921_10003585_20	WP_049835551.1	49.444	180	73	4	35	213	8	170	Octadecabacter temperatus	Bacteria	Bacteria	hypothetical protein [Octadecabacter temperatus]	a-proteobacteria	Octadecabacter temperatus
GVMAG-M-3300023174-161|Ga0214921_10003585_22	WP_010302435.1	35.156	128	73	2	146	272	543	661	Candidatus Odyssella thessalonicensis	Bacteria	Bacteria	leucine-rich repeat domain-containing protein [Candidatus Odyssella thessalonicensis]	a-proteobacteria	Candidatus Odyssella thessalonicensis
GVMAG-M-3300023174-161|Ga0214921_10003585_3	WP_066622217.1	33.101	287	180	5	17	298	38	317	Rufibacter roseus	Bacteria	Bacteria	DNA topoisomerase IB [Rufibacter roseus]	CFB group bacteria	Rufibacter roseus
GVMAG-M-3300023174-161|Ga0214921_10005876_5	WP_158221312.1	31.05	219	132	8	27	237	3	210	Salimicrobium sp. WN024	Bacteria	Bacteria	hypothetical protein [Salimicrobium sp. WN024]	firmicutes	Salimicrobium sp. WN024
GVMAG-M-3300023174-161|Ga0214921_10006340_6	WP_137156521.1	33.613	238	125	8	2	221	33	255	Rhizobium sp. FKL33	Bacteria	Bacteria	endonuclease/exonuclease/phosphatase family protein [Rhizobium sp. FKL33]	a-proteobacteria	Rhizobium sp. FKL33
GVMAG-M-3300023174-161|Ga0214921_10006340_7	WP_149489818.1	26.842	190	117	5	377	566	356	523	Psychrobacter sp. ANT_WB68	Bacteria	Bacteria	ATP-binding cassette domain-containing protein [Psychrobacter sp. ANT_WB68]	g-proteobacteria	Psychrobacter sp. ANT_WB68
GVMAG-M-3300023174-161|Ga0214921_10006340_9	WP_144987534.1	29.114	158	99	6	34	181	10	164	Planctomycetes bacterium V144	Bacteria	Bacteria	hypothetical protein [Planctomycetes bacterium V144]	bacteria	Planctomycetes bacterium V144
GVMAG-M-3300023174-161|Ga0214921_10010853_1	WP_124033318.1	25.688	654	380	22	201	757	31	675	Olavius algarvensis spirochete endosymbiont	Bacteria	Bacteria	hypothetical protein [Olavius algarvensis spirochete endosymbiont]	spirochetes	Olavius algarvensis spirochete endosymbiont
GVMAG-M-3300023174-161|Ga0214921_10023193_1	WP_027482049.1	30.127	395	230	16	50	430	7	369	Deinococcus pimensis	Bacteria	Bacteria	SAM-dependent DNA methyltransferase [Deinococcus pimensis]	bacteria	Deinococcus pimensis
GVMAG-M-3300023174-161|Ga0214921_10024610_2	WP_146837779.1	59.868	304	119	3	2	305	3	303	Filimonas endophytica	Bacteria	Bacteria	ribonucleoside-diphosphate reductase [Filimonas endophytica]	CFB group bacteria	Filimonas endophytica
GVMAG-M-3300023174-161|Ga0214921_10024610_4	WP_108423883.1	48.079	807	362	10	1	803	1	754	Muricauda sp. GCL-11	Bacteria	Bacteria	ribonucleoside-diphosphate reductase subunit alpha [Muricauda sp. GCL-11]	CFB group bacteria	Muricauda sp. GCL-11
GVMAG-M-3300023174-161|Ga0214921_10027201_2	WP_020402482.1	38.571	70	37	2	14	80	136	202	Gracilimonas tropica	Bacteria	Bacteria	potassium channel family protein [Gracilimonas tropica]	bacteria	Gracilimonas tropica
GVMAG-M-3300023174-161|Ga0214921_10027665_3	WP_016109495.1	30.952	126	72	4	38	163	4	114	Bacillus cereus	Bacteria	Bacteria	RsfA family transcription factor [Bacillus cereus]	firmicutes	Bacillus cereus
GVMAG-M-3300023174-161|Ga0214921_10027665_4	WP_012874012.1	36.296	135	79	1	58	192	18	145	Thermobaculum terrenum	Bacteria	Bacteria	CinA family protein [Thermobaculum terrenum]	bacteria	Thermobaculum terrenum
GVMAG-M-3300023174-161|Ga0214921_10031120_2	WP_158301768.1	34.568	81	53	0	44	124	53	133	Paenibacillus sp. SYSU_K30004	Bacteria	Bacteria	GIY-YIG nuclease family protein [Paenibacillus mesophilus]	firmicutes	Paenibacillus sp. SYSU_K30004
GVMAG-M-3300023174-165|Ga0214921_10002080_13	WP_040646717.1	28.037	214	131	10	69	273	27	226	Ruminococcus;Ruminococcus callidus;Ruminococcus sp. OM06-36AC	Bacteria	Bacteria	MULTISPECIES: deoxyribonuclease IV [Ruminococcus]	firmicutes	Ruminococcus;Ruminococcus callidus;Ruminococcus sp. OM06-36AC
GVMAG-M-3300023174-165|Ga0214921_10002080_30	WP_067568225.1	36.916	214	112	7	74	279	28	226	Candidatus Hoaglandella endobia	Bacteria	Bacteria	uracil-DNA glycosylase [Candidatus Hoaglandella endobia]	enterobacteria	Candidatus Hoaglandella endobia
GVMAG-M-3300023174-165|Ga0214921_10002808_17	WP_022775728.1	28.571	154	98	5	19	162	10	161	Candidatus Symbiobacter mobilis	Bacteria	Bacteria	hypothetical protein [Candidatus Symbiobacter mobilis]	b-proteobacteria	Candidatus Symbiobacter mobilis
GVMAG-M-3300023174-165|Ga0214921_10002808_29	WP_119833200.1	36.649	191	90	8	9	190	5	173	Azospirillum sp. K2W22B-5	Bacteria	Bacteria	adenylate kinase [Azospirillum sp. K2W22B-5]	a-proteobacteria	Azospirillum sp. K2W22B-5
GVMAG-M-3300023174-165|Ga0214921_10004409_10	WP_010348170.1	53.691	149	62	1	12	160	11	152	Paenibacillus peoriae	Bacteria	Bacteria	NADAR family protein [Paenibacillus peoriae]	firmicutes	Paenibacillus peoriae
GVMAG-M-3300023174-165|Ga0214921_10004409_17	WP_124040537.1	35.484	93	36	3	9	101	322	390	Clostridium perfringens	Bacteria	Bacteria	hypothetical protein [Clostridium perfringens]	firmicutes	Clostridium perfringens
GVMAG-M-3300023174-165|Ga0214921_10004409_9	WP_010172600.1	32.374	139	74	7	33	165	4	128	Bacillus coahuilensis	Bacteria	Bacteria	hypothetical protein [Bacillus coahuilensis]	firmicutes	Bacillus coahuilensis
GVMAG-M-3300023174-165|Ga0214921_10004990_20	WP_091587238.1	33.333	381	218	17	6	377	273	626	Micromonospora krabiensis	Bacteria	Bacteria	hypothetical protein [Micromonospora krabiensis]	high GC Gram+	Micromonospora krabiensis
GVMAG-M-3300023174-165|Ga0214921_10005079_18	WP_145211679.1	31.2	125	73	3	145	256	1326	1450	Planctomycetes bacterium TBK1r	Bacteria	Bacteria	response regulator [Planctomycetes bacterium TBK1r]	bacteria	Planctomycetes bacterium TBK1r
GVMAG-M-3300023174-165|Ga0214921_10005079_4	WP_152152873.1	26.007	273	156	13	327	573	32	284	Bacillus sp. CX253	Bacteria	Bacteria	endonuclease/exonuclease/phosphatase [Bacillus sp. CX253]	firmicutes	Bacillus sp. CX253
GVMAG-M-3300023174-165|Ga0214921_10007146_7	WP_111323591.1	38.71	124	73	1	2	125	1	121	Thermosporothrix hazakensis	Bacteria	Bacteria	hypothetical protein [Thermosporothrix hazakensis]	GNS bacteria	Thermosporothrix hazakensis
GVMAG-M-3300023174-165|Ga0214921_10007146_9	WP_165183335.1	26.941	219	129	6	284	500	348	537	Arthrobacter silviterrae	Bacteria	Bacteria	thiol reductant ABC exporter subunit CydC [Arthrobacter silviterrae]	high GC Gram+	Arthrobacter silviterrae
GVMAG-M-3300023174-165|Ga0214921_10008899_10	WP_072878970.1	41.27	189	92	7	20	203	17	191	Salegentibacter echinorum	Bacteria	Bacteria	alpha-ketoglutarate-dependent dioxygenase AlkB [Salegentibacter echinorum]	CFB group bacteria	Salegentibacter echinorum
GVMAG-M-3300023174-165|Ga0214921_10010593_3	WP_106529552.1	42.029	345	164	4	93	437	5	313	Chitinophaga niastensis	Bacteria	Bacteria	ribonucleoside-diphosphate reductase [Chitinophaga niastensis]	CFB group bacteria	Chitinophaga niastensis
GVMAG-M-3300023174-165|Ga0214921_10013259_7	WP_087288382.1	50.307	163	78	2	7	169	3	162	Elusimicrobium sp. An273	Bacteria	Bacteria	hypothetical protein [Elusimicrobium sp. An273]	bacteria	Elusimicrobium sp. An273
GVMAG-M-3300023174-165|Ga0214921_10013547_4	WP_021214028.1	58.824	51	21	0	5	55	13	63	Lactococcus lactis	Bacteria	Bacteria	pentapeptide repeat-containing protein [Lactococcus lactis]	firmicutes	Lactococcus lactis
GVMAG-M-3300023174-165|Ga0214921_10013789_1	WP_102831139.1	29.365	126	80	4	36	158	23	142	Morganella morganii	Bacteria	Bacteria	YiiX family permuted papain-like enzyme [Morganella morganii]	enterobacteria	Morganella morganii
GVMAG-M-3300023174-165|Ga0214921_10014146_2	WP_034600268.1	39.671	547	240	11	56	601	6	463	Desulfosporosinus sp. HMP52	Bacteria	Bacteria	asparagine--tRNA ligase [Desulfosporosinus sp. HMP52]	firmicutes	Desulfosporosinus sp. HMP52
GVMAG-M-3300023174-165|Ga0214921_10014146_5	WP_039991637.1	53.488	43	20	0	272	314	1	43	Vibrio azureus	Bacteria	Bacteria	leucine-rich repeat protein, partial [Vibrio azureus]	g-proteobacteria	Vibrio azureus
GVMAG-M-3300023174-165|Ga0214921_10014146_6	WP_058511222.1	26.923	312	186	9	6	310	70	346	Legionella steelei	Bacteria	Bacteria	hypothetical protein [Legionella steelei]	g-proteobacteria	Legionella steelei
GVMAG-M-3300023174-165|Ga0214921_10016792_10	WP_143592902.1	21.321	333	211	12	10	311	80	392	Synechococcus sp. 8F6	Bacteria	Bacteria	hypothetical protein [Synechococcus sp. 8F6]	cyanobacteria	Synechococcus sp. 8F6
GVMAG-M-3300023174-165|Ga0214921_10016792_6	WP_101776913.1	51.282	78	33	1	74	146	757	834	Streptococcus oralis	Bacteria	Bacteria	hypothetical protein [Streptococcus oralis]	firmicutes	Streptococcus oralis
GVMAG-M-3300023174-165|Ga0214921_10017563_7	WP_084416827.1	32.353	136	82	4	39	167	559	691	Mariniblastus fucicola	Bacteria	Bacteria	response regulator [Mariniblastus fucicola]	planctomycetes	Mariniblastus fucicola
GVMAG-M-3300023184-110|Ga0214919_10000288_12	WP_015956222.1	30.752	452	247	14	3	435	9	413	Gloeothece citriformis	Bacteria	Bacteria	NAD(P)-binding domain-containing protein [Gloeothece citriformis]	cyanobacteria	Gloeothece citriformis
GVMAG-M-3300023184-110|Ga0214919_10000288_17	WP_051322689.1	22.109	294	215	7	7	293	2	288	Luteimonas sp. J29	Bacteria	Bacteria	hypothetical protein [Luteimonas sp. J29]	g-proteobacteria	Luteimonas sp. J29
GVMAG-M-3300023184-110|Ga0214919_10000288_18	WP_051322689.1	23.413	252	184	6	41	290	44	288	Luteimonas sp. J29	Bacteria	Bacteria	hypothetical protein [Luteimonas sp. J29]	g-proteobacteria	Luteimonas sp. J29
GVMAG-M-3300023184-110|Ga0214919_10000288_19	WP_051322689.1	23.49	298	210	9	7	296	2	289	Luteimonas sp. J29	Bacteria	Bacteria	hypothetical protein [Luteimonas sp. J29]	g-proteobacteria	Luteimonas sp. J29
GVMAG-M-3300023184-110|Ga0214919_10000288_20	WP_026227137.1	23.868	243	148	7	63	292	1	219	Hoeflea sp. 108	Bacteria	Bacteria	glycosyl transferase [Hoeflea sp. 108]	a-proteobacteria	Hoeflea sp. 108
GVMAG-M-3300023184-110|Ga0214919_10000288_21	WP_147381632.1	25.974	231	132	6	55	269	25	232	Prevotella copri	Bacteria	Bacteria	hypothetical protein [Prevotella copri]	CFB group bacteria	Prevotella copri
GVMAG-M-3300023184-110|Ga0214919_10000288_22	WP_129984294.1	29.536	237	135	8	56	270	316	542	Parabacteroides distasonis	Bacteria	Bacteria	glycosyl transferase [Parabacteroides distasonis]	CFB group bacteria	Parabacteroides distasonis
GVMAG-M-3300023184-110|Ga0214919_10000288_23	WP_019502659.1	34.314	204	123	2	1	202	1	195	Pseudanabaena sp. PCC 6802	Bacteria	Bacteria	hypothetical protein [Pseudanabaena sp. PCC 6802]	cyanobacteria	Pseudanabaena sp. PCC 6802
GVMAG-M-3300023184-110|Ga0214919_10000288_24	WP_051305876.1	26.054	261	150	7	52	286	965	1208	Desulfobulbus mediterraneus	Bacteria	Bacteria	glycosyltransferase [Desulfobulbus mediterraneus]	d-proteobacteria	Desulfobulbus mediterraneus
GVMAG-M-3300023184-110|Ga0214919_10000831_14	WP_015250359.1	32.862	283	137	13	82	362	210	441	Singulisphaera acidiphila	Bacteria	Bacteria	right-handed parallel beta-helix repeat-containing protein [Singulisphaera acidiphila]	planctomycetes	Singulisphaera acidiphila
GVMAG-M-3300023184-110|Ga0214919_10000831_2	WP_143055656.1	47.761	67	33	1	16	82	17	81	Flavobacterium terrigena	Bacteria	Bacteria	hypothetical protein [Flavobacterium terrigena]	CFB group bacteria	Flavobacterium terrigena
GVMAG-M-3300023184-110|Ga0214919_10000831_24	WP_164028267.1	51.852	108	49	3	8	114	48	153	Rodentibacter heylii	Bacteria	Bacteria	ABC transporter substrate-binding protein [Rodentibacter heylii]	g-proteobacteria	Rodentibacter heylii
GVMAG-M-3300023184-110|Ga0214919_10000831_40	WP_149569041.1	34.532	139	81	4	21	152	247	382	Spirochaeta perfilievii	Bacteria	Bacteria	hypothetical protein [Spirochaeta perfilievii]	spirochetes	Spirochaeta perfilievii
GVMAG-M-3300023184-110|Ga0214919_10000831_41	WP_102693982.1	50.746	67	30	2	11	74	110	176	Rummeliibacillus pycnus	Bacteria	Bacteria	hypothetical protein [Rummeliibacillus pycnus]	firmicutes	Rummeliibacillus pycnus
GVMAG-M-3300023184-110|Ga0214919_10000831_43	WP_085824579.1	34.021	97	58	3	262	354	170	264	Ruegeria meonggei	Bacteria	Bacteria	Hint domain-containing protein [Ruegeria meonggei]	a-proteobacteria	Ruegeria meonggei
GVMAG-M-3300023184-110|Ga0214919_10000831_44	WP_129372320.1	36.09	133	61	6	104	227	130	247	Leisingera sp. NJS204	Bacteria	Bacteria	hypothetical protein [Leisingera sp. NJS204]	a-proteobacteria	Leisingera sp. NJS204
GVMAG-M-3300023184-110|Ga0214919_10000875_29	WP_161332514.1	36.8	125	77	2	13	136	37	160	Streptomyces sp. SID5789	Bacteria	Bacteria	CYTH domain-containing protein [Streptomyces sp. SID5789]	high GC Gram+	Streptomyces sp. SID5789
GVMAG-M-3300023184-110|Ga0214919_10000875_6	WP_160223929.1	32.941	170	100	5	252	414	116	278	Bergeyella cardium	Bacteria	Bacteria	tail fiber domain-containing protein [Bergeyella cardium]	CFB group bacteria	Bergeyella cardium
GVMAG-M-3300023184-110|Ga0214919_10000875_8	WP_058515902.1	37.5	104	64	1	746	849	35	137	Legionella santicrucis	Bacteria	Bacteria	hypothetical protein [Legionella santicrucis]	g-proteobacteria	Legionella santicrucis
GVMAG-M-3300023184-110|Ga0214919_10001023_22	WP_075520715.1	51.25	80	39	0	4	83	92	171	Candidatus Pelagibacter ubique	Bacteria	Bacteria	hypothetical protein [Candidatus Pelagibacter ubique]	a-proteobacteria	Candidatus Pelagibacter ubique
GVMAG-M-3300023184-110|Ga0214919_10001023_24	WP_130614208.1	57.018	114	45	2	44	153	3	116	Muricauda sp. 176CP4-71	Bacteria	Bacteria	DUF2237 domain-containing protein [Muricauda sp. 176CP4-71]	CFB group bacteria	Muricauda sp. 176CP4-71
GVMAG-M-3300023184-110|Ga0214919_10001023_26	WP_091513620.1	45.026	191	105	0	18	208	62	252	Flexibacter flexilis	Bacteria	Bacteria	T9SS type A sorting domain-containing protein [Flexibacter flexilis]	CFB group bacteria	Flexibacter flexilis
GVMAG-M-3300023184-110|Ga0214919_10001023_27	WP_109829769.1	43.594	562	237	15	4	513	42	575	Reichenbachiella versicolor	Bacteria	Bacteria	DUF285 domain-containing protein [Reichenbachiella versicolor]	CFB group bacteria	Reichenbachiella versicolor
GVMAG-M-3300023184-110|Ga0214919_10001023_36	WP_161921856.1	68.571	35	11	0	54	88	1084	1118	Bacillus sp. P1(2020)	Bacteria	Bacteria	hypothetical protein, partial [Bacillus sp. P1(2020)]	firmicutes	Bacillus sp. P1(2020)
GVMAG-M-3300023184-110|Ga0214919_10001023_4	WP_050808648.1	55.814	86	38	0	32	117	286	371	Collimonas fungivorans	Bacteria	Bacteria	TolC family protein [Collimonas fungivorans]	b-proteobacteria	Collimonas fungivorans
GVMAG-M-3300023184-110|Ga0214919_10001023_7	WP_135536382.1	34.677	124	72	3	13	136	4	118	Acinetobacter baumannii	Bacteria	Bacteria	phage antirepressor protein [Acinetobacter baumannii]	g-proteobacteria	Acinetobacter baumannii
GVMAG-M-3300023184-110|Ga0214919_10001139_15	WP_127969511.1	23.077	286	145	9	1	273	3	226	Hahella sp. KA22	Bacteria	Bacteria	sulfotransferase family 2 domain-containing protein [Hahella sp. KA22]	g-proteobacteria	Hahella sp. KA22
GVMAG-M-3300023184-110|Ga0214919_10001139_26	WP_086440864.1	31.667	60	40	1	13	72	11	69	Flavobacterium psychrophilum	Bacteria	Bacteria	hypothetical protein [Flavobacterium psychrophilum]	CFB group bacteria	Flavobacterium psychrophilum
GVMAG-M-3300023184-110|Ga0214919_10001993_11	WP_036171766.1	28.829	222	139	6	94	308	65	274	Lysinibacillus massiliensis	Bacteria	Bacteria	Stk1 family PASTA domain-containing Ser/Thr kinase [Lysinibacillus massiliensis]	firmicutes	Lysinibacillus massiliensis
GVMAG-M-3300023184-110|Ga0214919_10001993_12	WP_083978153.1	29.53	149	80	4	26	173	123	247	Micromonospora rosaria	Bacteria	Bacteria	DUF3152 domain-containing protein [Micromonospora rosaria]	high GC Gram+	Micromonospora rosaria
GVMAG-M-3300023184-110|Ga0214919_10001993_15	WP_090824967.1	30.894	123	81	2	161	280	17	138	Arthrobacter sp. yr096	Bacteria	Bacteria	bacterial proteasome activator family protein [Arthrobacter sp. yr096]	high GC Gram+	Arthrobacter sp. yr096
GVMAG-M-3300023184-110|Ga0214919_10001993_20	WP_139142202.1	52.967	674	273	11	29	700	53	684	Bacillus safensis	Bacteria	Bacteria	S-layer family protein, partial [Bacillus safensis]	firmicutes	Bacillus safensis
GVMAG-M-3300023184-110|Ga0214919_10001993_6	WP_164996313.1	30.57	193	110	8	41	218	29	212	Lachnospiraceae bacterium oral taxon 500	Bacteria	Bacteria	serine/threonine protein kinase [Lachnospiraceae bacterium oral taxon 500]	firmicutes	Lachnospiraceae bacterium oral taxon 500
GVMAG-M-3300023184-110|Ga0214919_10001993_9	WP_096086222.1	45.763	59	28	1	37	91	369	427	Agaribacterium haliotis	Bacteria	Bacteria	DUF1592 domain-containing protein [Agaribacterium haliotis]	g-proteobacteria	Agaribacterium haliotis
GVMAG-M-3300023184-110|Ga0214919_10002113_8	WP_056136169.1	34.625	387	213	11	4	388	29	377	Massilia sp. Root133;Massilia sp. Root1485;unclassified Massilia	Bacteria	Bacteria	MULTISPECIES: cyclopropane fatty acyl phospholipid synthase [unclassified Massilia]	b-proteobacteria	Massilia sp. Root133;Massilia sp. Root1485;unclassified Massilia
GVMAG-M-3300023184-110|Ga0214919_10003057_11	WP_083732610.1	54.286	105	46	1	3	105	5	109	Fuerstia marisgermanicae	Bacteria	Bacteria	DNA-binding protein [Fuerstia marisgermanicae]	planctomycetes	Fuerstia marisgermanicae
GVMAG-M-3300023184-110|Ga0214919_10003279_10	WP_012472430.1	35.714	182	98	6	136	315	258	422	Candidatus Amoebophilus asiaticus	Bacteria	Bacteria	ankyrin repeat domain-containing protein [Candidatus Amoebophilus asiaticus]	CFB group bacteria	Candidatus Amoebophilus asiaticus
GVMAG-M-3300023184-110|Ga0214919_10003279_13	WP_131485517.1	41.053	95	53	1	123	214	39	133	Lactococcus garvieae	Bacteria	Bacteria	signal peptidase I [Lactococcus garvieae]	firmicutes	Lactococcus garvieae
GVMAG-M-3300023184-110|Ga0214919_10003281_17	WP_138678171.1	51.852	54	26	0	321	374	172	225	Candidatus Accumulibacter phosphatis	Bacteria	Bacteria	peptidoglycan DD-metalloendopeptidase family protein [Candidatus Accumulibacter phosphatis]	b-proteobacteria	Candidatus Accumulibacter phosphatis
GVMAG-M-3300023184-110|Ga0214919_10003627_2	WP_145991705.1	27.717	184	120	8	4	179	25	203	unclassified Shewanella;Shewanella sp. GutCb;Shewanella sp. GutDb-MelDb	Bacteria	Bacteria	MULTISPECIES: DUF4157 domain-containing protein [unclassified Shewanella]	g-proteobacteria	unclassified Shewanella;Shewanella sp. GutCb;Shewanella sp. GutDb-MelDb
GVMAG-M-3300023184-110|Ga0214919_10025002_11	WP_041611137.1	36	100	54	5	138	230	86	182	Treponema primitia	Bacteria	Bacteria	hypothetical protein [Treponema primitia]	spirochetes	Treponema primitia
GVMAG-M-3300023184-110|Ga0214919_10025002_2	WP_108460932.1	25.926	216	125	9	16	215	14	210	Devosia sp. CM5-1	Bacteria	Bacteria	glycosyltransferase family 25 protein [Devosia sp. CM5-1]	a-proteobacteria	Devosia sp. CM5-1
GVMAG-M-3300023184-110|Ga0214919_10025002_4	WP_080701849.1	43.75	48	27	0	45	92	15	62	Snodgrassella alvi	Bacteria	Bacteria	HNH endonuclease [Snodgrassella alvi]	b-proteobacteria	Snodgrassella alvi
GVMAG-M-3300023184-110|Ga0214919_10025002_7	WP_148508493.1	55.639	133	51	1	1	125	286	418	Slackia piriformis	Bacteria	Bacteria	DNA (cytosine-5-)-methyltransferase [Slackia piriformis]	actinobacteria	Slackia piriformis
GVMAG-M-3300023184-110|Ga0214919_10025002_8	WP_000835391.1	43.836	219	107	4	1	211	1	211	Streptococcus;Streptococcus agalactiae;Streptococcus sp. 'group B';Streptococcus vestibularis;Streptococcus sp. HMSC076E03	Bacteria	Bacteria	MULTISPECIES: DNA cytosine methyltransferase [Streptococcus]	firmicutes	Streptococcus;Streptococcus agalactiae;Streptococcus sp. 'group B';Streptococcus vestibularis;Streptococcus sp. HMSC076E03
GVMAG-M-3300023184-186|Ga0214919_10000303_1	WP_015943143.1	65.455	165	42	4	1	152	127	289	Desulfitobacterium hafniense	Bacteria	Bacteria	collagen-like protein [Desulfitobacterium hafniense]	firmicutes	Desulfitobacterium hafniense
GVMAG-M-3300023184-186|Ga0214919_10000303_22	WP_050189091.1	39.048	105	58	2	40	138	424	528	Salmonella enterica	Bacteria	Bacteria	hypothetical protein [Salmonella enterica]	enterobacteria	Salmonella enterica
GVMAG-M-3300023184-186|Ga0214919_10000303_23	WP_140006744.1	27.577	747	442	33	179	885	93	780	Candidatus Methylopumilus planktonicus	Bacteria	Bacteria	N-6 DNA methylase [Candidatus Methylopumilus planktonicus]	b-proteobacteria	Candidatus Methylopumilus planktonicus
GVMAG-M-3300023184-186|Ga0214919_10000303_3	WP_160072126.1	41.364	220	120	4	1	216	1	215	Saprospirales bacterium GYS_P2D	Bacteria	Bacteria	FkbM family methyltransferase [Saprospirales bacterium GYS_P2D]	CFB group bacteria	Saprospirales bacterium GYS_P2D
GVMAG-M-3300023184-186|Ga0214919_10000303_53	WP_041833172.1	29.518	166	89	4	6	169	109	248	Actinoplanes sp. N902-109	Bacteria	Bacteria	DUF3152 domain-containing protein [Actinoplanes sp. N902-109]	high GC Gram+	Actinoplanes sp. N902-109
GVMAG-M-3300023184-186|Ga0214919_10000303_60	WP_127969511.1	25.524	286	138	11	1	271	3	228	Hahella sp. KA22	Bacteria	Bacteria	sulfotransferase family 2 domain-containing protein [Hahella sp. KA22]	g-proteobacteria	Hahella sp. KA22
GVMAG-M-3300023184-186|Ga0214919_10000317_13	WP_099735005.1	28.571	259	160	11	61	311	22	263	Burkholderiales bacterium 23;Delftia sp. 60	Bacteria	Bacteria	capsular biosynthesis protein [Delftia sp. 60]	b-proteobacteria	Burkholderiales bacterium 23;Delftia sp. 60
GVMAG-M-3300023184-186|Ga0214919_10000317_14	WP_013011759.1	39.355	155	89	4	21	175	127	276	Denitrovibrio acetiphilus	Bacteria	Bacteria	ankyrin repeat domain-containing protein [Denitrovibrio acetiphilus]	bacteria	Denitrovibrio acetiphilus
GVMAG-M-3300023184-186|Ga0214919_10000317_15	WP_082173703.1	44.681	141	71	3	14	150	69	206	Microvirga massiliensis	Bacteria	Bacteria	hypothetical protein [Microvirga massiliensis]	a-proteobacteria	Microvirga massiliensis
GVMAG-M-3300023184-186|Ga0214919_10000317_26	WP_005771322.1	51.546	97	45	1	10	104	32	128	Coxiella burnetii	Bacteria	Bacteria	DNA-binding protein [Coxiella burnetii]	g-proteobacteria	Coxiella burnetii
GVMAG-M-3300023184-186|Ga0214919_10000317_32	WP_013007189.1	38.776	98	40	1	10	107	113	190	Deferribacter desulfuricans	Bacteria	Bacteria	XTP/dITP diphosphatase [Deferribacter desulfuricans]	bacteria	Deferribacter desulfuricans
GVMAG-M-3300023184-186|Ga0214919_10000317_36	WP_126592990.1	59.829	117	42	2	60	174	6	119	Maribacter sp. MJ134	Bacteria	Bacteria	DUF2237 domain-containing protein [Maribacter sp. MJ134]	CFB group bacteria	Maribacter sp. MJ134
GVMAG-M-3300023184-186|Ga0214919_10000317_52	WP_094629636.1	29.63	108	65	2	136	232	42	149	unclassified Rhodococcus;Rhodococcus sp. 05-2221-1B;Rhodococcus sp. 06-470-2	Bacteria	Bacteria	MULTISPECIES: hypothetical protein [unclassified Rhodococcus]	high GC Gram+	unclassified Rhodococcus;Rhodococcus sp. 05-2221-1B;Rhodococcus sp. 06-470-2
GVMAG-M-3300023184-186|Ga0214919_10000317_55	WP_029685991.1	39.286	84	49	1	131	214	635	716	Tatumella saanichensis	Bacteria	Bacteria	ribonuclease E [Tatumella saanichensis]	enterobacteria	Tatumella saanichensis
GVMAG-M-3300023184-186|Ga0214919_10000317_62	WP_005963124.1	32.77	296	178	6	4	299	38	312	sulfur-oxidizing symbionts;endosymbiont of Riftia pachyptila;endosymbiont of Tevnia jerichonana	Bacteria	Bacteria	MULTISPECIES: hypothetical protein [sulfur-oxidizing symbionts]	g-proteobacteria	sulfur-oxidizing symbionts;endosymbiont of Riftia pachyptila;endosymbiont of Tevnia jerichonana
GVMAG-M-3300023184-186|Ga0214919_10000317_66	WP_019163471.1	40.625	96	57	0	184	279	121	216	Ruminococcaceae bacterium	Bacteria	Bacteria	hypothetical protein [Ruminococcaceae bacterium]	firmicutes	Ruminococcaceae bacterium
GVMAG-M-3300023184-186|Ga0214919_10000452_16	WP_138339267.1	39.535	215	111	4	86	300	199	394	Ruminococcus sp. KGMB03662	Bacteria	Bacteria	leucine-rich repeat domain-containing protein [Ruminococcus sp. KGMB03662]	firmicutes	Ruminococcus sp. KGMB03662
GVMAG-M-3300023184-186|Ga0214919_10000452_21	WP_152991554.1	79.412	34	7	0	302	335	716	749	Frankia sp. R43	Bacteria	Bacteria	DUF3367 domain-containing protein [Frankia sp. R43]	high GC Gram+	Frankia sp. R43
GVMAG-M-3300023184-186|Ga0214919_10000452_23	WP_129751744.1	36.364	253	152	4	27	275	44	291	Flavobacterium beibuense	Bacteria	Bacteria	S9 family peptidase [Flavobacterium beibuense]	CFB group bacteria	Flavobacterium beibuense
GVMAG-M-3300023184-186|Ga0214919_10000452_25	WP_147468352.1	56.604	53	23	0	15	67	20	72	Corallococcus sp. AB047A	Bacteria	Bacteria	hypothetical protein [Corallococcus interemptor]	d-proteobacteria	Corallococcus sp. AB047A
GVMAG-M-3300023184-186|Ga0214919_10000452_32	WP_135510897.1	52.727	55	20	1	34	88	862	910	Oceanospirillales bacterium	Bacteria	Bacteria	ribonuclease E [Oceanospirillales bacterium]	g-proteobacteria	Oceanospirillales bacterium
GVMAG-M-3300023184-186|Ga0214919_10000452_34	WP_082795949.1	44.022	184	73	15	220	375	1451	1632	Flammeovirga sp. SJP92	Bacteria	Bacteria	T9SS type A sorting domain-containing protein [Flammeovirga sp. SJP92]	CFB group bacteria	Flammeovirga sp. SJP92
GVMAG-M-3300023184-186|Ga0214919_10000452_39	WP_013943491.1	27.638	199	116	10	40	231	66	243	Simkania negevensis	Bacteria	Bacteria	hypothetical protein [Simkania negevensis]	bacteria	Simkania negevensis
GVMAG-M-3300023184-186|Ga0214919_10000452_46	WP_091938467.1	36.239	218	116	9	279	493	1	198	Propionivibrio dicarboxylicus	Bacteria	Bacteria	hypothetical protein [Propionivibrio dicarboxylicus]	b-proteobacteria	Propionivibrio dicarboxylicus
GVMAG-M-3300023184-186|Ga0214919_10000452_47	WP_166944879.1	28.467	274	146	8	461	719	5	243	Sphingopyxis panaciterrae	Bacteria	Bacteria	hypothetical protein [Sphingopyxis panaciterrae]	a-proteobacteria	Sphingopyxis panaciterrae
GVMAG-M-3300023184-186|Ga0214919_10000452_49	WP_099867475.1	30.058	173	117	3	3	171	16	188	Pararhizobium haloflavum	Bacteria	Bacteria	FkbM family methyltransferase [Pararhizobium haloflavum]	a-proteobacteria	Pararhizobium haloflavum
GVMAG-M-3300023184-186|Ga0214919_10000452_50	WP_087353215.1	29.741	464	270	14	19	436	5	458	Desulfovibrio sp. An276	Bacteria	Bacteria	DEAD/DEAH box helicase [Desulfovibrio sp. An276]	d-proteobacteria	Desulfovibrio sp. An276
GVMAG-M-3300023184-186|Ga0214919_10000767_13	WP_148623097.1	37.766	188	98	7	18	188	24	209	Weissella sp. 8H-2	Bacteria	Bacteria	LPXTG cell wall anchor domain-containing protein, partial [Weissella sp. 8H-2]	firmicutes	Weissella sp. 8H-2
GVMAG-M-3300023184-186|Ga0214919_10000767_18	WP_081186530.1	44	100	46	5	76	172	72	164	Enterococcus hirae	Bacteria	Bacteria	hypothetical protein [Enterococcus hirae]	firmicutes	Enterococcus hirae
GVMAG-M-3300023184-186|Ga0214919_10000767_20	WP_146276097.1	39.062	128	73	3	21	145	1021	1146	Glutamicibacter halophytocola	Bacteria	Bacteria	choice-of-anchor G family protein [Glutamicibacter halophytocola]	high GC Gram+	Glutamicibacter halophytocola
GVMAG-M-3300023184-186|Ga0214919_10000767_36	WP_124100657.1	28	200	127	6	72	269	3	187	Ruminococcus sp. Marseille-P6503	Bacteria	Bacteria	recombinase family protein [Ruminococcus sp. Marseille-P6503]	firmicutes	Ruminococcus sp. Marseille-P6503
GVMAG-M-3300023184-186|Ga0214919_10000767_7	WP_039770984.1	29.569	487	281	21	1	444	1	468	Clostridium diolis	Bacteria	Bacteria	thiamine pyrophosphate-binding protein [Clostridium diolis]	firmicutes	Clostridium diolis
GVMAG-M-3300023184-186|Ga0214919_10000767_8	WP_152304675.1	39.31	145	82	5	26	166	28	170	Ancylobacter sp. TS-1	Bacteria	Bacteria	hypothetical protein [Ancylobacter sp. TS-1]	a-proteobacteria	Ancylobacter sp. TS-1
GVMAG-M-3300023184-186|Ga0214919_10000788_13	WP_131891620.1	29.119	522	263	12	9	514	4	434	Actinomadura sp. H3C3	Bacteria	Bacteria	NAD(P)-binding domain-containing protein [Actinomadura sp. H3C3]	high GC Gram+	Actinomadura sp. H3C3
GVMAG-M-3300023184-186|Ga0214919_10000788_17	WP_119724983.1	40.179	112	59	3	48	158	3	107	Candidatus Gracilibacteria bacterium HOT-871	Bacteria	Bacteria	ASCH domain-containing protein [Candidatus Gracilibacteria bacterium HOT-871]	bacteria	Candidatus Gracilibacteria bacterium HOT-871
GVMAG-M-3300023184-186|Ga0214919_10000788_18	WP_117449723.1	38.889	90	52	2	36	125	48	134	Clostridiales;Clostridiaceae bacterium;Lachnospiraceae bacterium OF09-6	Bacteria	Bacteria	MULTISPECIES: leucine-rich repeat domain-containing protein [Clostridiales]	firmicutes	Clostridiales;Clostridiaceae bacterium;Lachnospiraceae bacterium OF09-6
GVMAG-M-3300023184-186|Ga0214919_10000788_20	WP_165380298.1	26.423	246	138	7	410	644	192	405	Candidatus Finniella inopinata	Bacteria	Bacteria	hypothetical protein [Candidatus Finniella inopinata]	a-proteobacteria	Candidatus Finniella inopinata
GVMAG-M-3300023184-186|Ga0214919_10000788_38	WP_162801804.1	27	500	253	16	3	456	4	437	Candidatus Dependentiae bacterium (ex Spumella elongata CCAP 955/1)	Bacteria	Bacteria	NAD(P)-binding protein [Candidatus Dependentiae bacterium (ex Spumella elongata CCAP 955/1)]	bacteria	Candidatus Dependentiae bacterium (ex Spumella elongata CCAP 955/1)
GVMAG-M-3300023184-186|Ga0214919_10000788_40	WP_085937866.1	68.489	311	98	0	38	348	12	322	Enhydrobacter aerosaccus	Bacteria	Bacteria	cupin domain-containing protein [Enhydrobacter aerosaccus]	a-proteobacteria	Enhydrobacter aerosaccus
GVMAG-M-3300023184-186|Ga0214919_10000788_9	WP_147261152.1	66.102	59	18	2	310	368	4	60	Pseudonocardia hierapolitana	Bacteria	Bacteria	hypothetical protein [Pseudonocardia hierapolitana]	high GC Gram+	Pseudonocardia hierapolitana
GVMAG-M-3300023184-186|Ga0214919_10001246_31	WP_020676415.1	44.295	149	66	10	227	374	133	265	Geopsychrobacter electrodiphilus	Bacteria	Bacteria	type IV pilus secretin PilQ [Geopsychrobacter electrodiphilus]	d-proteobacteria	Geopsychrobacter electrodiphilus
GVMAG-M-3300023184-186|Ga0214919_10001437_10	WP_030458874.1	42.105	95	45	4	19	110	97	184	Kitasatospora sp. NRRL B-11411	Bacteria	Bacteria	class IV adenylate cyclase [Kitasatospora sp. NRRL B-11411]	high GC Gram+	Kitasatospora sp. NRRL B-11411
GVMAG-M-3300023184-186|Ga0214919_10001437_26	WP_152760254.1	68.293	41	13	0	110	150	751	791	Paraburkholderia sp. CNPSo 3157	Bacteria	Bacteria	type II secretion system secretin GspD [Paraburkholderia sp. CNPSo 3157]	b-proteobacteria	Paraburkholderia sp. CNPSo 3157
GVMAG-M-3300023184-186|Ga0214919_10001437_29	WP_040120048.1	38.176	296	161	5	1	278	14	305	Bacillus thuringiensis	Bacteria	Bacteria	collagen-like protein [Bacillus thuringiensis]	firmicutes	Bacillus thuringiensis
GVMAG-M-3300023184-186|Ga0214919_10001437_3	WP_096653203.1	35.18	361	206	9	2	338	6	362	Calothrix parasitica	Bacteria	Bacteria	hypothetical protein [Calothrix parasitica]	cyanobacteria	Calothrix parasitica
GVMAG-M-3300023184-186|Ga0214919_10001437_32	WP_091513635.1	41.83	153	88	1	25	176	90	242	Flexibacter flexilis	Bacteria	Bacteria	T9SS type A sorting domain-containing protein [Flexibacter flexilis]	CFB group bacteria	Flexibacter flexilis
GVMAG-M-3300023184-186|Ga0214919_10001437_34	WP_010937665.1	38.197	233	139	5	1	229	8	239	Desulfovibrio vulgaris	Bacteria	Bacteria	class I SAM-dependent methyltransferase [Desulfovibrio vulgaris]	d-proteobacteria	Desulfovibrio vulgaris
GVMAG-M-3300023184-186|Ga0214919_10001437_35	WP_153139570.1	23.762	303	181	15	27	318	43	306	Burkholderia agricolaris	Bacteria	Bacteria	hypothetical protein [Burkholderia agricolaris]	b-proteobacteria	Burkholderia agricolaris
GVMAG-M-3300023184-186|Ga0214919_10001437_36	WP_024975183.1	23.963	217	136	6	8	197	3	217	Ralstonia pickettii;Ralstonia;Ralstonia sp. GX3-BWBA	Bacteria	Bacteria	MULTISPECIES: glycosyltransferase family 25 protein [Ralstonia]	b-proteobacteria	Ralstonia pickettii;Ralstonia;Ralstonia sp. GX3-BWBA
GVMAG-M-3300023184-186|Ga0214919_10001437_38	WP_128992879.1	81.111	90	12	1	34	118	172	261	Bacillus subtilis	Bacteria	Bacteria	collagen-like protein [Bacillus subtilis]	firmicutes	Bacillus subtilis
GVMAG-M-3300023184-186|Ga0214919_10001437_7	WP_131756422.1	26.966	89	61	2	29	113	36	124	Actinomadura fibrosa	Bacteria	Bacteria	ParB N-terminal domain-containing protein [Actinomadura fibrosa]	high GC Gram+	Actinomadura fibrosa
GVMAG-M-3300023184-186|Ga0214919_10001437_8	WP_132397592.1	31.788	151	90	5	53	193	42	189	Pedobacter sp. CF074	Bacteria	Bacteria	CYTH domain-containing protein [Pedobacter sp. CF074]	CFB group bacteria	Pedobacter sp. CF074
GVMAG-M-3300023184-186|Ga0214919_10002153_16	WP_091513620.1	46.97	264	137	2	3	263	44	307	Flexibacter flexilis	Bacteria	Bacteria	T9SS type A sorting domain-containing protein [Flexibacter flexilis]	CFB group bacteria	Flexibacter flexilis
GVMAG-M-3300023184-186|Ga0214919_10002153_18	WP_143866794.1	37.405	262	156	3	14	272	236	492	Legionella israelensis	Bacteria	Bacteria	hypothetical protein [Legionella israelensis]	g-proteobacteria	Legionella israelensis
GVMAG-M-3300023184-186|Ga0214919_10002153_5	WP_161324714.1	43.299	97	55	0	1407	1503	97	193	Lactobacillus plantarum	Bacteria	Bacteria	beta-fructosidase [Lactobacillus plantarum]	firmicutes	Lactobacillus plantarum
GVMAG-M-3300023184-186|Ga0214919_10003347_19	WP_155354353.1	45.763	59	32	0	178	236	1351	1409	Acrocarpospora macrocephala	Bacteria	Bacteria	SDR family NAD(P)-dependent oxidoreductase [Acrocarpospora macrocephala]	high GC Gram+	Acrocarpospora macrocephala
GVMAG-M-3300023184-186|Ga0214919_10007833_2	WP_039509301.1	27.857	140	88	5	24	155	7	141	Pectobacterium brasiliense	Bacteria	Bacteria	AAA family ATPase [Pectobacterium brasiliense]	enterobacteria	Pectobacterium brasiliense
GVMAG-M-3300024062-1|Ga0255039_10000002_17	WP_119080234.1	29.167	144	87	4	355	485	680	821	Chitinophaga sp. T22	Bacteria	Bacteria	T9SS type A sorting domain-containing protein [Chitinophaga sp. T22]	CFB group bacteria	Chitinophaga sp. T22
GVMAG-M-3300024062-1|Ga0255039_10000002_41	WP_108986520.1	29.921	254	175	3	21	274	195	445	Edwardsiella ictaluri	Bacteria	Bacteria	hypothetical protein, partial [Edwardsiella ictaluri]	enterobacteria	Edwardsiella ictaluri
GVMAG-M-3300024062-1|Ga0255039_10000003_22	WP_006420151.1	33.5	200	118	8	1	195	1	190	delta proteobacterium NaphS2	Bacteria	Bacteria	hypothetical protein [delta proteobacterium NaphS2]	d-proteobacteria	delta proteobacterium NaphS2
GVMAG-M-3300024062-1|Ga0255039_10000003_23	WP_142597622.1	27.969	261	156	11	4	247	7	252	Teredinibacter sp. ISS155	Bacteria	Bacteria	hypothetical protein [Teredinibacter sp. ISS155]	g-proteobacteria	Teredinibacter sp. ISS155
GVMAG-M-3300024062-1|Ga0255039_10000003_24	WP_147302946.1	32.759	174	105	3	4	165	34	207	Marinoscillum furvescens	Bacteria	Bacteria	glycosyltransferase family 2 protein [Marinoscillum furvescens]	CFB group bacteria	Marinoscillum furvescens
GVMAG-M-3300024062-1|Ga0255039_10000003_25	WP_017442533.1	37.5	168	85	6	50	210	49	203	Rickettsia gravesii	Bacteria	Bacteria	phosphorylcholine transferase LicD [Rickettsia gravesii]	a-proteobacteria	Rickettsia gravesii
GVMAG-M-3300024062-1|Ga0255039_10000003_4	WP_153973074.1	45.638	149	81	0	242	390	50	198	Romboutsia ilealis	Bacteria	Bacteria	hypothetical protein [Romboutsia ilealis]	firmicutes	Romboutsia ilealis
GVMAG-M-3300024062-1|Ga0255039_10000003_40	WP_021958818.1	42.991	107	57	2	35	138	352	457	Brachyspira aalborgi	Bacteria	Bacteria	inversin [Brachyspira aalborgi]	bacteria	Brachyspira aalborgi
GVMAG-M-3300024062-1|Ga0255039_10000003_5	WP_018397469.1	34.335	233	111	12	60	264	67	285	filamentous cyanobacterium ESFC-1	Bacteria	Bacteria	trypsin-like serine protease [filamentous cyanobacterium ESFC-1]	cyanobacteria	filamentous cyanobacterium ESFC-1
GVMAG-M-3300024062-1|Ga0255039_10000003_54	WP_118193965.1	44.872	78	40	2	16	91	2	78	Pedobacter sp. SM1810	Bacteria	Bacteria	ribonuclease inhibitor [Pedobacter indicus]	CFB group bacteria	Pedobacter sp. SM1810
GVMAG-M-3300024062-1|Ga0255039_10000003_57	WP_101263272.1	33.854	192	110	7	7	187	3	188	Labilibaculum filiforme	Bacteria	Bacteria	3'-5' exonuclease [Labilibaculum filiforme]	CFB group bacteria	Labilibaculum filiforme
GVMAG-M-3300024062-1|Ga0255039_10000003_59	WP_060210534.1	36.774	155	86	4	86	233	13	162	Sporosarcina koreensis	Bacteria	Bacteria	hypothetical protein [Sporosarcina koreensis]	firmicutes	Sporosarcina koreensis
GVMAG-M-3300024062-1|Ga0255039_10000005_42	WP_083423696.1	32.124	193	128	2	19	208	474	666	[Clostridium] citroniae	Bacteria	Bacteria	hypothetical protein [Enterocloster citroniae]	firmicutes	[Clostridium] citroniae
GVMAG-M-3300024062-1|Ga0255039_10000005_49	WP_112749521.1	33.659	205	120	6	3	202	8	201	Chryseolinea flava	Bacteria	Bacteria	phage tail protein [Chryseolinea flava]	CFB group bacteria	Chryseolinea flava
GVMAG-M-3300024062-1|Ga0255039_10000005_6	WP_090560891.1	35.829	374	221	5	3	366	223	587	Belnapia rosea	Bacteria	Bacteria	hypothetical protein [Belnapia rosea]	a-proteobacteria	Belnapia rosea
GVMAG-M-3300024062-1|Ga0255039_10000005_9	WP_135156794.1	45.714	35	19	0	58	92	97	131	Blastococcus sp. CT_GayMR20	Bacteria	Bacteria	two pore domain potassium channel family protein [Blastococcus sp. CT_GayMR20]	high GC Gram+	Blastococcus sp. CT_GayMR20
GVMAG-M-3300024062-1|Ga0255039_10000117_12	WP_143292035.1	33.995	403	252	5	229	622	181	578	Chlamydiales bacterium SCGC AG-110-M15	Bacteria	Bacteria	AAA family ATPase, partial [Chlamydiales bacterium SCGC AG-110-M15]	chlamydias	Chlamydiales bacterium SCGC AG-110-M15
GVMAG-M-3300024062-1|Ga0255039_10000117_14	WP_015235689.1	31.319	182	114	6	2	181	3	175	Deinococcus peraridilitoris	Bacteria	Bacteria	3'-5' exonuclease [Deinococcus peraridilitoris]	bacteria	Deinococcus peraridilitoris
GVMAG-M-3300024062-1|Ga0255039_10000117_22	WP_123926901.1	25.803	841	524	36	111	919	323	1095	Thermodesulfitimonas autotrophica	Bacteria	Bacteria	AAA family ATPase [Thermodesulfitimonas autotrophica]	firmicutes	Thermodesulfitimonas autotrophica
GVMAG-M-3300024062-1|Ga0255039_10000120_18	WP_108986520.1	27.852	298	183	5	40	334	176	444	Edwardsiella ictaluri	Bacteria	Bacteria	hypothetical protein, partial [Edwardsiella ictaluri]	enterobacteria	Edwardsiella ictaluri
GVMAG-M-3300024062-1|Ga0255039_10000120_3	WP_161833721.1	28.87	478	232	19	1391	1778	1643	2102	Sediminibacterium sp. WSJ-3	Bacteria	Bacteria	hypothetical protein, partial [Sediminibacterium sp. WSJ-3]	CFB group bacteria	Sediminibacterium sp. WSJ-3
GVMAG-M-3300024062-1|Ga0255039_10000120_5	WP_166223116.1	32.222	90	43	3	26	108	13	91	Hydrogenophaga sp. BA0156	Bacteria	Bacteria	SET domain-containing protein [Hydrogenophaga sp. BA0156]	b-proteobacteria	Hydrogenophaga sp. BA0156
GVMAG-M-3300024062-1|Ga0255039_10000132_12	WP_054670367.1	35.714	154	76	7	1	137	1	148	Calditerricola satsumensis	Bacteria	Bacteria	CMP deaminase [Calditerricola satsumensis]	firmicutes	Calditerricola satsumensis
GVMAG-M-3300024062-1|Ga0255039_10000132_3	WP_138323311.1	35.208	960	537	28	14	952	17	912	Caminibacter mediatlanticus	Bacteria	Bacteria	DNA mismatch repair protein MutS [Caminibacter mediatlanticus]	e-proteobacteria	Caminibacter mediatlanticus
GVMAG-M-3300024062-1|Ga0255039_10000154_14	WP_080503346.1	31.233	365	227	11	34	380	295	653	Candidatus Protochlamydia amoebophila	Bacteria	Bacteria	hypothetical protein [Candidatus Protochlamydia amoebophila]	bacteria	Candidatus Protochlamydia amoebophila
GVMAG-M-3300024062-1|Ga0255039_10000154_17	WP_120611002.1	30.556	180	108	5	45	215	18	189	Corallococcus sp. CA053C	Bacteria	Bacteria	2OG-Fe(II) oxygenase [Corallococcus sp. CA053C]	d-proteobacteria	Corallococcus sp. CA053C
GVMAG-M-3300024062-1|Ga0255039_10000154_18	WP_028083128.1	34.754	305	184	3	25	328	6	296	Dolichospermum circinale	Bacteria	Bacteria	ankyrin repeat domain-containing protein [Dolichospermum circinale]	cyanobacteria	Dolichospermum circinale
GVMAG-M-3300024062-1|Ga0255039_10000154_19	WP_122932070.1	43.86	57	29	3	16	70	249	304	Runella sp. SP2	Bacteria	Bacteria	hypothetical protein [Runella sp. SP2]	CFB group bacteria	Runella sp. SP2
GVMAG-M-3300024062-1|Ga0255039_10000154_27	WP_092536836.1	25.333	150	106	2	9	155	30	176	Yuhushiella deserti	Bacteria	Bacteria	hypothetical protein [Yuhushiella deserti]	high GC Gram+	Yuhushiella deserti
GVMAG-M-3300024062-1|Ga0255039_10000154_29	WP_161257822.1	37.5	48	30	0	1	48	386	433	Heliobacterium undosum	Bacteria	Bacteria	two pore domain potassium channel family protein [Heliobacterium undosum]	firmicutes	Heliobacterium undosum
GVMAG-M-3300024062-1|Ga0255039_10000154_4	WP_028865855.1	31.624	117	63	6	16	125	23	129	Psychromonas aquimarina	Bacteria	Bacteria	hypothetical protein [Psychromonas aquimarina]	g-proteobacteria	Psychromonas aquimarina
GVMAG-M-3300024062-1|Ga0255039_10000313_11	WP_115831472.1	33.028	109	66	2	191	299	243	344	Dyadobacter sp. RS19	Bacteria	Bacteria	hypothetical protein [Dyadobacter luteus]	CFB group bacteria	Dyadobacter sp. RS19
GVMAG-M-3300024062-1|Ga0255039_10000401_12	WP_015244788.1	29.231	325	186	10	338	659	23	306	Singulisphaera acidiphila	Bacteria	Bacteria	glycosyltransferase family 1 protein [Singulisphaera acidiphila]	planctomycetes	Singulisphaera acidiphila
GVMAG-M-3300024062-1|Ga0255039_10000600_14	WP_002654475.1	27.407	135	98	0	33	167	292	426	Blastopirellula marina	Bacteria	Bacteria	hypothetical protein [Blastopirellula marina]	planctomycetes	Blastopirellula marina
GVMAG-M-3300024062-1|Ga0255039_10000600_16	WP_145083568.1	38	100	52	1	67	156	497	596	Planctomycetes bacterium ETA_A8	Bacteria	Bacteria	S8 family serine peptidase [Planctomycetes bacterium ETA_A8]	bacteria	Planctomycetes bacterium ETA_A8
GVMAG-M-3300024062-1|Ga0255039_10000600_8	WP_100666747.1	30.303	165	94	5	7	159	72	227	Kyrpidia spormannii	Bacteria	Bacteria	hypothetical protein [Kyrpidia spormannii]	firmicutes	Kyrpidia spormannii
GVMAG-M-3300024062-1|Ga0255039_10000832_14	WP_098090870.1	29.609	179	93	5	67	235	200	355	Bacillus wiedmannii	Bacteria	Bacteria	cell surface protein [Bacillus wiedmannii]	firmicutes	Bacillus wiedmannii
GVMAG-M-3300024062-1|Ga0255039_10000832_16	WP_062939191.1	33.721	86	53	3	58	142	10	92	Enterobacter cloacae;Enterobacter hormaechei;Enterobacter cloacae complex	Bacteria	Bacteria	MULTISPECIES: HNH endonuclease [Enterobacter cloacae complex]	enterobacteria	Enterobacter cloacae;Enterobacter hormaechei;Enterobacter cloacae complex
GVMAG-M-3300024062-1|Ga0255039_10000832_8	WP_128545526.1	39.766	171	89	4	13	170	45	214	Larkinella soli	Bacteria	Bacteria	phosphatidylserine decarboxylase family protein [Larkinella soli]	CFB group bacteria	Larkinella soli
GVMAG-M-3300024062-1|Ga0255039_10003516_1	WP_082881429.1	32.704	159	92	5	80	229	355	507	Bacillus galactosidilyticus	Bacteria	Bacteria	hypothetical protein [Bacillus galactosidilyticus]	firmicutes	Bacillus galactosidilyticus
GVMAG-M-3300024062-1|Ga0255039_10003516_3	WP_155512741.1	18.1	221	169	3	5	217	78	294	Mycoplasma pneumoniae	Bacteria	Bacteria	DUF16 domain-containing protein [Mycoplasma pneumoniae]	mycoplasmas	Mycoplasma pneumoniae
GVMAG-M-3300024062-1|Ga0255039_10003621_11	WP_156971475.1	33.571	140	80	5	15	150	151	281	Knoellia sinensis	Bacteria	Bacteria	DUF3152 domain-containing protein [Knoellia sinensis]	high GC Gram+	Knoellia sinensis
GVMAG-M-3300024062-1|Ga0255039_10003621_8	WP_107346265.1	35.115	131	75	6	27	147	142	272	Rhodopseudomonas palustris	Bacteria	Bacteria	TIR domain-containing protein [Rhodopseudomonas palustris]	a-proteobacteria	Rhodopseudomonas palustris
GVMAG-M-3300027707-33|Ga0209443_1000210_17	WP_019163471.1	29.851	201	117	5	57	241	31	223	Ruminococcaceae bacterium	Bacteria	Bacteria	hypothetical protein [Ruminococcaceae bacterium]	firmicutes	Ruminococcaceae bacterium
GVMAG-M-3300027707-33|Ga0209443_1000210_6	WP_150102126.1	24.631	203	141	7	11	205	8	206	Shewanella halifaxensis	Bacteria	Bacteria	hypothetical protein [Shewanella halifaxensis]	g-proteobacteria	Shewanella halifaxensis
GVMAG-M-3300027707-33|Ga0209443_1000295_19	WP_120603386.1	62.222	45	17	0	230	274	60	104	Corallococcus sp. CA043D	Bacteria	Bacteria	hypothetical protein [Corallococcus carmarthensis]	d-proteobacteria	Corallococcus sp. CA043D
GVMAG-M-3300027707-33|Ga0209443_1000295_27	WP_120198975.1	34.426	61	40	0	35	95	25	85	Listeria monocytogenes	Bacteria	Bacteria	LPXTG cell wall anchor domain-containing protein, partial [Listeria monocytogenes]	firmicutes	Listeria monocytogenes
GVMAG-M-3300027707-33|Ga0209443_1000402_8	WP_035730515.1	50	72	34	1	147	216	74	145	Frankia sp. Allo2	Bacteria	Bacteria	HEXXH motif domain-containing protein [Frankia sp. Allo2]	high GC Gram+	Frankia sp. Allo2
GVMAG-M-3300027707-33|Ga0209443_1000767_11	WP_137644564.1	32.584	178	93	7	65	233	108	267	Lactobacillus plajomi	Bacteria	Bacteria	hypothetical protein [Lactobacillus plajomi]	firmicutes	Lactobacillus plajomi
GVMAG-M-3300027707-33|Ga0209443_1000767_8	WP_118991764.1	46.721	122	58	5	14	132	314	431	Bacillus thuringiensis;Bacillus cereus group;Bacillus tropicus	Bacteria	Bacteria	MULTISPECIES: SH3 domain-containing protein [Bacillus cereus group]	firmicutes	Bacillus thuringiensis;Bacillus cereus group;Bacillus tropicus
GVMAG-M-3300027707-33|Ga0209443_1000803_5	WP_089583188.1	42.5	80	44	2	31	108	141	220	Escherichia coli	Bacteria	Bacteria	autotransporter domain-containing protein [Escherichia coli]	enterobacteria	Escherichia coli
GVMAG-M-3300027707-33|Ga0209443_1000964_10	WP_063005543.1	33.621	116	69	5	16	128	36	146	Nocardia salmonicida	Bacteria	Bacteria	CYTH domain-containing protein [Nocardia salmonicida]	high GC Gram+	Nocardia salmonicida
GVMAG-M-3300027707-33|Ga0209443_1000964_12	WP_158639944.1	39.286	56	34	0	95	150	301	356	Pantoea ananatis	Bacteria	Bacteria	hypothetical protein [Pantoea ananatis]	enterobacteria	Pantoea ananatis
GVMAG-M-3300027707-33|Ga0209443_1000964_16	WP_085937866.1	70.159	315	94	0	16	330	8	322	Enhydrobacter aerosaccus	Bacteria	Bacteria	cupin domain-containing protein [Enhydrobacter aerosaccus]	a-proteobacteria	Enhydrobacter aerosaccus
GVMAG-M-3300027707-33|Ga0209443_1000964_20	WP_113078159.1	24.895	478	321	14	1	449	9	477	Phascolarctobacterium faecium	Bacteria	Bacteria	thiamine pyrophosphate-binding protein [Phascolarctobacterium faecium]	firmicutes	Phascolarctobacterium faecium
GVMAG-M-3300027707-33|Ga0209443_1000964_6	WP_073193216.1	38.76	129	51	4	1	124	1	106	Psychroflexus salarius	Bacteria	Bacteria	hypothetical protein [Psychroflexus salarius]	CFB group bacteria	Psychroflexus salarius
GVMAG-M-3300027707-33|Ga0209443_1001024_1	WP_098142212.1	72	50	14	0	37	86	28	77	Bacillus toyonensis	Bacteria	Bacteria	exosporium leader peptide-containing protein [Bacillus toyonensis]	firmicutes	Bacillus toyonensis
GVMAG-M-3300027707-33|Ga0209443_1001024_10	WP_141735368.1	56.842	95	40	1	11	104	51	145	Oligoflexus tunisiensis	Bacteria	Bacteria	integration host factor [Oligoflexus tunisiensis]	proteobacteria	Oligoflexus tunisiensis
GVMAG-M-3300027707-33|Ga0209443_1001162_2	WP_146398311.1	75	40	10	0	16	55	359	398	Planctomycetes bacterium CA13	Bacteria	Bacteria	prepilin peptidase [Planctomycetes bacterium CA13]	bacteria	Planctomycetes bacterium CA13
GVMAG-M-3300027707-33|Ga0209443_1001550_13	WP_145386322.1	83.333	30	5	0	138	167	91	120	Planctomycetes bacterium Enr13	Bacteria	Bacteria	PQQ-binding-like beta-propeller repeat protein [Planctomycetes bacterium Enr13]	bacteria	Planctomycetes bacterium Enr13
GVMAG-M-3300027707-33|Ga0209443_1001550_4	WP_112508552.1	28.413	271	150	13	349	607	291	529	Rhizobiales bacterium	Bacteria	Bacteria	ABC-F family ATP-binding cassette domain-containing protein [Rhizobiales bacterium]	a-proteobacteria	Rhizobiales bacterium
GVMAG-M-3300027707-33|Ga0209443_1001550_8	WP_165380298.1	24.409	254	173	6	444	690	186	427	Candidatus Finniella inopinata	Bacteria	Bacteria	hypothetical protein [Candidatus Finniella inopinata]	a-proteobacteria	Candidatus Finniella inopinata
GVMAG-M-3300027707-33|Ga0209443_1001652_3	WP_063719931.1	74.468	47	6	3	17	57	228	274	Nocardia takedensis	Bacteria	Bacteria	stress protein [Nocardia takedensis]	high GC Gram+	Nocardia takedensis
GVMAG-M-3300027707-33|Ga0209443_1002135_6	WP_099546386.1	34.8	250	154	4	32	276	60	305	Maribacter sp. 4G9	Bacteria	Bacteria	S9 family peptidase [Maribacter sp. 4G9]	CFB group bacteria	Maribacter sp. 4G9
GVMAG-M-3300027707-33|Ga0209443_1002135_7	WP_050816704.1	29.371	143	93	5	62	200	365	503	Candidatus Aquiluna sp. IMCC13023	Bacteria	Bacteria	leucine-rich repeat domain-containing protein [Candidatus Aquiluna sp. IMCC13023]	high GC Gram+	Candidatus Aquiluna sp. IMCC13023
GVMAG-M-3300027707-33|Ga0209443_1005344_1	WP_096241790.1	26.849	365	239	15	342	695	491	838	Alteribacillus bidgolensis	Bacteria	Bacteria	hypothetical protein [Alteribacillus bidgolensis]	firmicutes	Alteribacillus bidgolensis
GVMAG-M-3300027707-33|Ga0209443_1005344_7	WP_134495478.1	70.37	27	8	0	60	86	47	73	Cryobacterium levicorallinum	Bacteria	Bacteria	hypothetical protein [Cryobacterium levicorallinum]	high GC Gram+	Cryobacterium levicorallinum
GVMAG-M-3300027707-33|Ga0209443_1006937_4	WP_164165784.1	31.227	269	151	10	8	261	217	466	Ruminococcus flavefaciens	Bacteria	Bacteria	leucine-rich repeat protein [Ruminococcus flavefaciens]	firmicutes	Ruminococcus flavefaciens
GVMAG-M-3300027707-33|Ga0209443_1006937_6	WP_012865329.1	53.846	39	18	0	56	94	333	371	Sanguibacter keddieii	Bacteria	Bacteria	HNH endonuclease [Sanguibacter keddieii]	high GC Gram+	Sanguibacter keddieii
GVMAG-M-3300027707-33|Ga0209443_1006961_6	WP_062048924.1	48.077	52	23	1	11	58	396	447	Bacillus sp. JCM 19034	Bacteria	Bacteria	S8 family serine peptidase [Bacillus sp. JCM 19034]	firmicutes	Bacillus sp. JCM 19034
GVMAG-M-3300027707-33|Ga0209443_1007113_1	WP_151069940.1	60.377	53	21	0	1	53	326	378	Enterococcus faecalis	Bacteria	Bacteria	LPXTG cell wall anchor domain-containing protein [Enterococcus faecalis]	firmicutes	Enterococcus faecalis
GVMAG-M-3300027707-33|Ga0209443_1007113_4	WP_131865687.1	58.537	41	17	0	118	158	243	283	Biostraticola tofi	Bacteria	Bacteria	AsmA family protein [Biostraticola tofi]	enterobacteria	Biostraticola tofi
GVMAG-M-3300027793-10|Ga0209972_10000088_16	WP_143057656.1	28.571	168	106	5	110	267	919	1082	Cyclobacterium halophilum	Bacteria	Bacteria	DUF4433 domain-containing protein [Cyclobacterium halophilum]	CFB group bacteria	Cyclobacterium halophilum
GVMAG-M-3300027793-10|Ga0209972_10000088_22	WP_082829112.1	39.189	148	75	2	23	170	36	168	Microbacterium sp. TNHR37B	Bacteria	Bacteria	dihydrofolate reductase [Microbacterium sp. TNHR37B]	high GC Gram+	Microbacterium sp. TNHR37B
GVMAG-M-3300027793-10|Ga0209972_10000088_49	WP_136251489.1	44.355	124	63	3	1	118	1	124	bacterium B66	Bacteria	Bacteria	aspartate-semialdehyde dehydrogenase [bacterium B66]	bacteria	bacterium B66
GVMAG-M-3300027793-10|Ga0209972_10000088_5	WP_077289903.1	40.058	347	160	8	9	328	7	332	Thermosipho sp. 1223	Bacteria	Bacteria	HD domain-containing protein [Thermosipho sp. 1223]	thermotogales	Thermosipho sp. 1223
GVMAG-M-3300027793-10|Ga0209972_10000088_50	WP_095742076.1	29.493	217	129	8	54	261	72	273	Rhodopirellula sp. SM50	Bacteria	Bacteria	hypothetical protein [Rhodopirellula sp. SM50]	planctomycetes	Rhodopirellula sp. SM50
GVMAG-M-3300027793-10|Ga0209972_10000088_57	WP_096862341.1	37.179	78	44	1	6	83	103	175	Morganella morganii	Bacteria	Bacteria	hypothetical protein [Morganella morganii]	enterobacteria	Morganella morganii
GVMAG-M-3300027793-10|Ga0209972_10000088_74	WP_061984793.1	28.351	194	110	7	14	189	75	257	Flammeovirgaceae bacterium 311	Bacteria	Bacteria	DNA/RNA non-specific endonuclease [Flammeovirgaceae bacterium 311]	CFB group bacteria	Flammeovirgaceae bacterium 311
GVMAG-M-3300027793-10|Ga0209972_10000088_85	WP_118577337.1	40.31	129	62	4	48	176	67	180	Odoribacter splanchnicus	Bacteria	Bacteria	DUF723 domain-containing protein [Odoribacter splanchnicus]	CFB group bacteria	Odoribacter splanchnicus
GVMAG-M-3300027793-10|Ga0209972_10000088_88	WP_084161718.1	41.86	43	25	0	1	43	15	57	Paraburkholderia bannensis	Bacteria	Bacteria	GIY-YIG nuclease family protein [Paraburkholderia bannensis]	b-proteobacteria	Paraburkholderia bannensis
GVMAG-M-3300027793-10|Ga0209972_10000403_17	WP_085517205.1	29.412	221	127	10	63	271	228	431	Marivirga sericea	Bacteria	Bacteria	toxin-antitoxin system YwqK family antitoxin [Marivirga sericea]	CFB group bacteria	Marivirga sericea
GVMAG-M-3300027793-10|Ga0209972_10000403_18	WP_158411507.1	30.542	203	126	7	21	216	169	363	Fusobacterium nucleatum	Bacteria	Bacteria	toxin-antitoxin system YwqK family antitoxin [Fusobacterium nucleatum]	fusobacteria	Fusobacterium nucleatum
GVMAG-M-3300027793-10|Ga0209972_10000403_27	WP_105826131.1	57.778	45	14	1	6	45	4	48	Burkholderia multivorans	Bacteria	Bacteria	HNH endonuclease [Burkholderia multivorans]	b-proteobacteria	Burkholderia multivorans
GVMAG-M-3300027793-10|Ga0209972_10000403_30	WP_008611702.1	39.947	378	172	7	1	375	1	326	Joostella marina	Bacteria	Bacteria	ribonucleoside-diphosphate reductase [Joostella marina]	CFB group bacteria	Joostella marina
GVMAG-M-3300027793-10|Ga0209972_10000403_31	WP_148048626.1	50.903	277	130	1	9	279	163	439	Escherichia fergusonii	Bacteria	Bacteria	hypothetical protein [Escherichia fergusonii]	enterobacteria	Escherichia fergusonii
GVMAG-M-3300027793-10|Ga0209972_10000403_32	WP_148048626.1	53.435	262	122	0	35	296	155	416	Escherichia fergusonii	Bacteria	Bacteria	hypothetical protein [Escherichia fergusonii]	enterobacteria	Escherichia fergusonii
GVMAG-M-3300027793-10|Ga0209972_10000403_33	WP_083423696.1	51.02	196	94	2	10	203	521	716	[Clostridium] citroniae	Bacteria	Bacteria	hypothetical protein [Enterocloster citroniae]	firmicutes	[Clostridium] citroniae
GVMAG-M-3300027793-10|Ga0209972_10000403_34	WP_122929518.1	47.876	259	134	1	8	265	82	340	Runella sp. SP2	Bacteria	Bacteria	hypothetical protein [Runella sp. SP2]	CFB group bacteria	Runella sp. SP2
GVMAG-M-3300027793-10|Ga0209972_10000403_38	WP_135524750.1	55.114	528	167	12	22	489	44	561	Flavobacterium humi	Bacteria	Bacteria	collagen-like protein [Flavobacterium humi]	CFB group bacteria	Flavobacterium humi
GVMAG-M-3300027793-10|Ga0209972_10000403_39	WP_018232552.1	28.099	726	438	24	8	720	7	661	Thioalkalivibrio thiocyanodenitrificans	Bacteria	Bacteria	glycosyltransferase [Thioalkalivibrio thiocyanodenitrificans]	g-proteobacteria	Thioalkalivibrio thiocyanodenitrificans
GVMAG-M-3300027793-10|Ga0209972_10000642_11	WP_111752875.1	38.83	376	203	4	33	384	92	464	Salmonella enterica	Bacteria	Bacteria	hypothetical protein [Salmonella enterica]	enterobacteria	Salmonella enterica
GVMAG-M-3300027793-10|Ga0209972_10000642_6	WP_134947717.1	41.018	334	196	1	12	344	97	430	Salmonella enterica	Bacteria	Bacteria	hypothetical protein [Salmonella enterica]	enterobacteria	Salmonella enterica
GVMAG-M-3300027793-10|Ga0209972_10000669_20	WP_074673357.1	50.877	57	27	1	134	189	214	270	Selenomonas ruminantium	Bacteria	Bacteria	zinc-ribbon domain-containing protein [Selenomonas ruminantium]	firmicutes	Selenomonas ruminantium
GVMAG-M-3300027793-10|Ga0209972_10000669_3	WP_035608276.1	33.333	210	103	9	1	205	1	178	Haloferula sp. BvORR071	Bacteria	Bacteria	hypothetical protein [Haloferula sp. BvORR071]	verrucomicrobia	Haloferula sp. BvORR071
GVMAG-M-3300027793-10|Ga0209972_10000837_1	WP_091747981.1	36.17	94	52	1	93	186	149	234	Propionispora vibrioides	Bacteria	Bacteria	C1 family peptidase [Propionispora vibrioides]	firmicutes	Propionispora vibrioides
GVMAG-M-3300027793-10|Ga0209972_10000837_12	WP_012501573.1	35.882	170	89	5	134	283	229	398	Chlorobaculum parvum	Bacteria	Bacteria	hemagglutinin domain-containing protein [Chlorobaculum parvum]	green sulfur bacteria	Chlorobaculum parvum
GVMAG-M-3300027793-10|Ga0209972_10000837_3	WP_083543491.1	31.551	187	106	6	23	204	15	184	Bradyrhizobium sp. CCGE-LA001	Bacteria	Bacteria	hypothetical protein [Bradyrhizobium sp. CCGE-LA001]	a-proteobacteria	Bradyrhizobium sp. CCGE-LA001
GVMAG-M-3300027793-10|Ga0209972_10002338_9	WP_104900847.1	41.026	78	45	1	4	81	73	149	Nostoc sp. 'Peltigera membranacea cyanobiont' N6	Bacteria	Bacteria	GIY-YIG nuclease family protein [Nostoc sp. 'Peltigera membranacea cyanobiont' N6]	cyanobacteria	Nostoc sp. 'Peltigera membranacea cyanobiont' N6
GVMAG-M-3300027793-10|Ga0209972_10002387_12	WP_090593470.1	31.858	113	69	3	14	121	3	112	Auraticoccus monumenti	Bacteria	Bacteria	hypothetical protein [Auraticoccus monumenti]	high GC Gram+	Auraticoccus monumenti
GVMAG-M-3300027793-10|Ga0209972_10003060_2	WP_096862341.1	60.606	33	13	0	7	39	103	135	Morganella morganii	Bacteria	Bacteria	hypothetical protein [Morganella morganii]	enterobacteria	Morganella morganii
GVMAG-M-3300027793-10|Ga0209972_10003060_3	WP_146997314.1	38.889	90	50	3	16	105	104	188	Leptotrichia trevisanii	Bacteria	Bacteria	protein kinase [Leptotrichia trevisanii]	fusobacteria	Leptotrichia trevisanii
GVMAG-M-3300027793-10|Ga0209972_10003100_19	WP_156274919.1	24.123	228	146	6	46	252	7	228	Gramella aestuarii	Bacteria	Bacteria	hypothetical protein [Gramella aestuarii]	CFB group bacteria	Gramella aestuarii
GVMAG-M-3300027793-10|Ga0209972_10003100_7	WP_058339794.1	36.842	114	67	5	7	117	9	120	Marinobacter sp. P4B1	Bacteria	Bacteria	hypothetical protein [Marinobacter sp. P4B1]	g-proteobacteria	Marinobacter sp. P4B1
GVMAG-M-3300027793-10|Ga0209972_10003100_8	WP_111070859.1	32.039	309	175	13	10	307	298	582	Azospirillum sp. M2T2B2	Bacteria	Bacteria	hypothetical protein [Azospirillum sp. M2T2B2]	a-proteobacteria	Azospirillum sp. M2T2B2
GVMAG-M-3300027793-10|Ga0209972_10006152_11	WP_113038409.1	41.215	461	230	10	1	433	6	453	Nitrosomonas sp. Nm143	Bacteria	Bacteria	deoxyribodipyrimidine photo-lyase [Nitrosomonas sp. Nm143]	b-proteobacteria	Nitrosomonas sp. Nm143
GVMAG-M-3300027793-10|Ga0209972_10006152_5	WP_026572238.1	31.429	140	87	3	2	139	4	136	Bacillus sp. UNC438CL73TsuS30	Bacteria	Bacteria	dUTP diphosphatase [Bacillus sp. UNC438CL73TsuS30]	firmicutes	Bacillus sp. UNC438CL73TsuS30
GVMAG-M-3300027833-19|Ga0209092_10000041_106	WP_163537574.1	46.269	67	34	1	1	67	1	65	Gracilibacillus sp. YIM 98692	Bacteria	Bacteria	hypothetical protein [Gracilibacillus sp. YIM 98692]	firmicutes	Gracilibacillus sp. YIM 98692
GVMAG-M-3300027833-19|Ga0209092_10000041_16	WP_007276949.1	46.996	283	139	5	87	358	1193	1475	Lentisphaera araneosa	Bacteria	Bacteria	iduronate-2-sulfatase [Lentisphaera araneosa]	bacteria	Lentisphaera araneosa
GVMAG-M-3300027833-19|Ga0209092_10000041_19	WP_143208096.1	56	50	21	1	7	55	5	54	Salmonella enterica	Bacteria	Bacteria	J domain-containing protein, partial [Salmonella enterica]	enterobacteria	Salmonella enterica
GVMAG-M-3300027833-19|Ga0209092_10000041_21	WP_084533450.1	23.353	167	113	4	2	168	6	157	Nocardia fusca	Bacteria	Bacteria	DNA transporter [Nocardia fusca]	high GC Gram+	Nocardia fusca
GVMAG-M-3300027833-19|Ga0209092_10000041_4	WP_090077219.1	50	154	70	4	3	152	11	161	Lachnospiraceae bacterium C7	Bacteria	Bacteria	dCMP deaminase family protein [Lachnospiraceae bacterium C7]	firmicutes	Lachnospiraceae bacterium C7
GVMAG-M-3300027833-19|Ga0209092_10000041_77	WP_036875175.1	39.157	166	86	5	3	154	2	166	Prevotella;Prevotella buccalis;Prevotella sp. BV3P1	Bacteria	Bacteria	MULTISPECIES: cob(I)yrinic acid a,c-diamide adenosyltransferase [Prevotella]	CFB group bacteria	Prevotella;Prevotella buccalis;Prevotella sp. BV3P1
GVMAG-M-3300027833-19|Ga0209092_10000041_78	WP_149042918.1	48.611	144	67	1	11	154	6	142	Listeria monocytogenes	Bacteria	Bacteria	DUF1768 domain-containing protein [Listeria monocytogenes]	firmicutes	Listeria monocytogenes
GVMAG-M-3300027833-19|Ga0209092_10000041_88	WP_102089002.1	42.589	533	268	15	1	510	1	518	Psychroflexus sp. MES1-P1E	Bacteria	Bacteria	asparagine synthase B [Psychroflexus sp. MES1-P1E]	CFB group bacteria	Psychroflexus sp. MES1-P1E
GVMAG-M-3300027833-19|Ga0209092_10000041_92	WP_089545637.1	31	100	69	0	44	143	50	149	Paenibacillus sp. SSG-1	Bacteria	Bacteria	NUDIX domain-containing protein [Paenibacillus sp. SSG-1]	firmicutes	Paenibacillus sp. SSG-1
GVMAG-M-3300027833-19|Ga0209092_10000041_98	WP_089317418.1	35.366	82	50	2	3	84	1	79	Pontibacter ummariensis	Bacteria	Bacteria	acyl-CoA-binding protein [Pontibacter ummariensis]	CFB group bacteria	Pontibacter ummariensis
GVMAG-M-3300027833-19|Ga0209092_10000100_10	WP_156249772.1	27.826	115	83	0	104	218	51	165	Lentzea aerocolonigenes	Bacteria	Bacteria	hypothetical protein [Lentzea aerocolonigenes]	high GC Gram+	Lentzea aerocolonigenes
GVMAG-M-3300027833-19|Ga0209092_10000100_16	WP_160830996.1	28.966	145	86	3	170	297	123	267	Saccharibacter sp. 17.LH.SD	Bacteria	Bacteria	hypothetical protein [Saccharibacter sp. 17.LH.SD]	a-proteobacteria	Saccharibacter sp. 17.LH.SD
GVMAG-M-3300027833-19|Ga0209092_10000100_19	WP_091634789.1	32.639	288	146	11	318	563	33	314	Lysobacter sp. cf310	Bacteria	Bacteria	hypothetical protein [Lysobacter sp. cf310]	g-proteobacteria	Lysobacter sp. cf310
GVMAG-M-3300027833-19|Ga0209092_10000100_24	WP_125835544.1	27.059	170	122	2	22	191	21	188	Pseudomonas sp. o96-267	Bacteria	Bacteria	acyltransferase [Pseudomonas sp. o96-267]	g-proteobacteria	Pseudomonas sp. o96-267
GVMAG-M-3300027833-19|Ga0209092_10000100_31	WP_092057208.1	40.458	131	71	4	1	126	148	276	Desulfuromonas acetexigens	Bacteria	Bacteria	hypothetical protein [Desulfuromonas acetexigens]	d-proteobacteria	Desulfuromonas acetexigens
GVMAG-M-3300027833-19|Ga0209092_10000100_35	WP_033362198.1	23.622	254	174	10	14	257	6	249	Dactylosporangium aurantiacum	Bacteria	Bacteria	recombinase family protein [Dactylosporangium aurantiacum]	high GC Gram+	Dactylosporangium aurantiacum
GVMAG-M-3300027833-19|Ga0209092_10000100_40	WP_094649323.1	47.962	319	155	6	1	315	1	312	Rickettsia endosymbiont of Culicoides newsteadi	Bacteria	Bacteria	DNA cytosine methyltransferase [Rickettsia endosymbiont of Culicoides newsteadi]	a-proteobacteria	Rickettsia endosymbiont of Culicoides newsteadi
GVMAG-M-3300027833-19|Ga0209092_10000100_5	WP_116349235.1	31.788	151	91	4	37	187	285	423	Bacillus sp. OE	Bacteria	Bacteria	hypothetical protein [Bacillus sp. OE]	firmicutes	Bacillus sp. OE
GVMAG-M-3300027833-19|Ga0209092_10000100_68	WP_121476145.1	34.146	123	66	3	19	137	410	521	Agromyces sp. OV415	Bacteria	Bacteria	hypothetical protein [Agromyces sp. OV415]	high GC Gram+	Agromyces sp. OV415
GVMAG-M-3300027833-19|Ga0209092_10000100_78	WP_039240586.1	28.643	199	121	8	29	208	25	221	Clostridium botulinum	Bacteria	Bacteria	phosphatase PAP2 family protein [Clostridium botulinum]	firmicutes	Clostridium botulinum
GVMAG-M-3300027833-19|Ga0209092_10000408_41	WP_079506901.1	26.23	427	219	19	3	383	147	523	Bacillus jeotgali	Bacteria	Bacteria	hypothetical protein [Bacillus jeotgali]	firmicutes	Bacillus jeotgali
GVMAG-M-3300027833-19|Ga0209092_10000408_5	WP_101101115.1	47.826	92	36	5	51	138	900	983	unclassified Stenotrophomonas;Stenotrophomonas sp. Betaine-02u-23;Stenotrophomonas sp. Bg11-02	Bacteria	Bacteria	MULTISPECIES: autotransporter outer membrane beta-barrel domain-containing protein [unclassified Stenotrophomonas]	g-proteobacteria	unclassified Stenotrophomonas;Stenotrophomonas sp. Betaine-02u-23;Stenotrophomonas sp. Bg11-02
GVMAG-M-3300027833-19|Ga0209092_10002024_10	WP_046091362.1	69.565	46	14	0	2	47	57	102	Bacteria;Comamonas testosteroni;Enterococcus faecalis;Porphyromonas macacae;Staphylococcus saprophyticus;Paenibacillus kribbensis;Oceanibaculum pacificum;Kocuria sp. ZOR0020;Ensifer sp. ZNC0028;Delftia sp. ZNC0008;Methylobacterium sp. ZNC0032;Staphylococcus sp. 82B;Citrobacter sp. TBCS-14	Bacteria	Bacteria	MULTISPECIES: HNH endonuclease [Bacteria]	CFB group bacteria;a-proteobacteria;b-proteobacteria;bacteria;enterobacteria;firmicutes;high GC Gram+	eubacteria;Comamonas testosteroni;Enterococcus faecalis;Porphyromonas macacae;Staphylococcus saprophyticus;Paenibacillus kribbensis;Oceanibaculum pacificum;Kocuria sp. ZOR0020;Ensifer sp. ZNC0028;Delftia sp. ZNC0008;Methylobacterium sp. ZNC0032;Staphylococcus sp. 82B;Citrobacter sp. TBCS-14
GVMAG-M-3300027833-19|Ga0209092_10002024_19	WP_139587213.1	29.268	164	93	7	4	164	109	252	Micromonospora orduensis	Bacteria	Bacteria	DUF3152 domain-containing protein [Micromonospora orduensis]	high GC Gram+	Micromonospora orduensis
GVMAG-M-3300027833-19|Ga0209092_10002431_20	WP_164526247.1	29.268	82	55	2	9	89	20	99	Proteus vulgaris	Bacteria	Bacteria	hypothetical protein [Proteus vulgaris]	enterobacteria	Proteus vulgaris
GVMAG-M-3300027833-19|Ga0209092_10004102_10	WP_110359594.1	40.513	195	100	7	5	197	3	183	Marinifilum breve	Bacteria	Bacteria	3'-5' exonuclease [Marinifilum breve]	CFB group bacteria	Marinifilum breve
GVMAG-M-3300027833-19|Ga0209092_10004102_13	WP_162731581.1	55.224	67	23	3	136	199	832	894	Rhizobiales bacterium	Bacteria	Bacteria	hypothetical protein [Rhizobiales bacterium]	a-proteobacteria	Rhizobiales bacterium
GVMAG-M-3300027833-19|Ga0209092_10004102_14	WP_117696214.1	30.909	110	68	3	33	138	21	126	Bacteroides vulgatus	Bacteria	Bacteria	hypothetical protein [Bacteroides vulgatus]	CFB group bacteria	Bacteroides vulgatus
GVMAG-M-3300027833-19|Ga0209092_10004102_16	WP_039285849.1	50	80	30	2	12	82	105	183	Clostridium botulinum	Bacteria	Bacteria	hypothetical protein [Clostridium botulinum]	firmicutes	Clostridium botulinum
GVMAG-M-3300027833-19|Ga0209092_10004102_2	WP_151022112.1	34.561	353	194	6	60	380	3	350	Bacillus pumilus	Bacteria	Bacteria	DNA (cytosine-5-)-methyltransferase [Bacillus pumilus]	firmicutes	Bacillus pumilus
GVMAG-M-3300027833-19|Ga0209092_10004102_3	WP_142602253.1	42.975	242	131	3	16	250	15	256	Pseudanabaena sp. UWO310	Bacteria	Bacteria	LlaMI family restriction endonuclease [Pseudanabaena sp. UWO310]	cyanobacteria	Pseudanabaena sp. UWO310
GVMAG-M-3300027833-19|Ga0209092_10008350_6	WP_159966794.1	47.059	204	106	2	22	223	73	276	Raoultella sp. 18091	Bacteria	Bacteria	hypothetical protein [Raoultella sp. 18091]	enterobacteria	Raoultella sp. 18091
GVMAG-M-3300027833-19|Ga0209092_10008350_8	WP_095702275.1	38.987	454	233	10	5	415	8	460	Mucilaginibacter sp. MD40	Bacteria	Bacteria	cryptochrome/photolyase family protein [Mucilaginibacter sp. MD40]	CFB group bacteria	Mucilaginibacter sp. MD40
GVMAG-M-3300027833-19|Ga0209092_10008350_9	WP_144276502.1	53.175	126	59	0	5	130	20	145	Cronobacter sakazakii	Bacteria	Bacteria	pentapeptide repeat-containing protein, partial [Cronobacter sakazakii]	enterobacteria	Cronobacter sakazakii
GVMAG-M-3300027833-19|Ga0209092_10013272_2	WP_015145199.1	25.118	211	124	9	5	213	6	184	Pleurocapsa minor	Bacteria	Bacteria	histidine phosphatase family protein [Pleurocapsa minor]	cyanobacteria	Pleurocapsa minor
GVMAG-M-3300027833-19|Ga0209092_10013272_4	WP_005997970.1	31.731	104	64	1	18	121	15	111	Desulfuromonas acetoxidans	Bacteria	Bacteria	NUDIX hydrolase [Desulfuromonas acetoxidans]	d-proteobacteria	Desulfuromonas acetoxidans
GVMAG-M-3300027833-19|Ga0209092_10013914_6	WP_025080458.1	32.743	113	64	3	41	149	30	134	Lactobacillus hamsteri	Bacteria	Bacteria	NUDIX domain-containing protein [Lactobacillus hamsteri]	firmicutes	Lactobacillus hamsteri
GVMAG-S-1035124-107|1035124_contig_161_25	WP_132629112.1	35.593	118	52	4	270	386	36	130	Nonomuraea sp. 6K102	Bacteria	Bacteria	hypothetical protein [Nonomuraea sp. 6K102]	high GC Gram+	Nonomuraea sp. 6K102
GVMAG-S-1035124-107|1035124_contig_161_26	WP_082554363.1	25.733	307	178	15	161	440	75	358	Aeromicrobium sp. Root495	Bacteria	Bacteria	hypothetical protein [Aeromicrobium sp. Root495]	high GC Gram+	Aeromicrobium sp. Root495
GVMAG-S-1035124-107|1035124_contig_161_28	WP_136255463.1	53.226	62	29	0	13	74	836	897	Halomonas niordiana	Bacteria	Bacteria	ribonuclease E [Halomonas niordiana]	g-proteobacteria	Halomonas niordiana
GVMAG-S-1035124-107|1035124_contig_161_29	WP_157458285.1	37.778	90	54	2	60	148	213	301	Deinococcus sp. HMF7620	Bacteria	Bacteria	hypothetical protein [Deinococcus sp. HMF7620]	bacteria	Deinococcus sp. HMF7620
GVMAG-S-1035124-107|1035124_contig_1703_4	WP_051331784.1	23.907	343	212	12	7	326	807	1123	Methylocaldum szegediense	Bacteria	Bacteria	hypothetical protein [Methylocaldum szegediense]	g-proteobacteria	Methylocaldum szegediense
GVMAG-S-1035124-107|1035124_contig_188_1	WP_041583577.1	28.44	327	150	13	21	292	1350	1647	Bdellovibrio bacteriovorus	Bacteria	Bacteria	hypothetical protein [Bdellovibrio bacteriovorus]	proteobacteria	Bdellovibrio bacteriovorus
GVMAG-S-1035124-107|1035124_contig_188_30	WP_129744767.1	32.331	133	70	6	183	310	22	139	Candidatus Saccharibacteria bacterium	Bacteria	Bacteria	ribonuclease HI [Candidatus Saccharibacteria bacterium]	bacteria	Candidatus Saccharibacteria bacterium
GVMAG-S-1035124-107|1035124_contig_416_1	WP_157967230.1	35.616	146	77	6	243	384	410	542	Candidatus Chryseobacterium massiliae	Bacteria	Bacteria	hypothetical protein [Candidatus Chryseobacterium massiliae]	CFB group bacteria	Candidatus Chryseobacterium massiliae
GVMAG-S-1035124-107|1035124_contig_416_19	WP_078016991.1	40.079	509	243	10	601	1093	50	512	Pyramidobacter sp. C12-8	Bacteria	Bacteria	hypothetical protein [Pyramidobacter sp. C12-8]	bacteria	Pyramidobacter sp. C12-8
GVMAG-S-1035124-107|1035124_contig_48_10	WP_146213636.1	30.075	133	83	4	14	141	721	848	Verrucomicrobia bacterium	Bacteria	Bacteria	hypothetical protein, partial [Verrucomicrobia bacterium]	verrucomicrobia	Verrucomicrobia bacterium
GVMAG-S-1035124-107|1035124_contig_48_16	WP_067174389.1	33.401	991	579	25	12	957	20	974	Sulfurospirillum sp. UCH001	Bacteria	Bacteria	DNA mismatch repair protein [Sulfurospirillum sp. UCH001]	e-proteobacteria	Sulfurospirillum sp. UCH001
GVMAG-S-1035124-107|1035124_contig_48_19	WP_106189292.1	31.948	385	238	10	153	530	25	392	Umezawaea tangerina	Bacteria	Bacteria	S8 family peptidase [Umezawaea tangerina]	high GC Gram+	Umezawaea tangerina
GVMAG-S-1035124-107|1035124_contig_48_44	WP_142954655.1	63.83	47	17	0	212	258	1293	1339	Enterococcus faecalis	Bacteria	Bacteria	multifunctional 2',3'-cyclic-nucleotide 2'-phosphodiesterase/5'-nucleotidase/3'-nucleotidase [Enterococcus faecalis]	firmicutes	Enterococcus faecalis
GVMAG-S-1035124-107|1035124_contig_48_45	WP_012208819.1	34.238	479	268	18	5	471	17	460	Petrotoga;Petrotoga mobilis;Petrotoga sp. Shatin.DS.tank11.9.2.9.3;Petrotoga sp. HKA.pet.4.5	Bacteria	Bacteria	MULTISPECIES: deoxyribodipyrimidine photo-lyase [Petrotoga]	bacteria	Petrotoga;Petrotoga mobilis;Petrotoga sp. Shatin.DS.tank11.9.2.9.3;Petrotoga sp. HKA.pet.4.5
GVMAG-S-1035124-107|1035124_contig_48_9	WP_004064166.1	23.729	177	122	2	188	361	190	356	Eubacterium plexicaudatum	Bacteria	Bacteria	hypothetical protein [Eubacterium plexicaudatum]	firmicutes	Eubacterium plexicaudatum
GVMAG-S-1035124-107|1035124_contig_80_1	WP_161817576.1	28.472	864	428	30	209	947	339	1137	Sediminibacterium roseum	Bacteria	Bacteria	S-layer family protein, partial [Sediminibacterium roseum]	CFB group bacteria	Sediminibacterium roseum
GVMAG-S-1035124-107|1035124_contig_80_11	WP_137250899.1	34.615	130	72	5	170	295	256	376	Herbidospora sp. NEAU-GS14	Bacteria	Bacteria	GDSL family lipase [Herbidospora galbida]	high GC Gram+	Herbidospora sp. NEAU-GS14
GVMAG-S-1035124-107|1035124_contig_80_18	WP_051618017.1	28.994	169	103	7	22	180	7	168	Desulfofundulus thermocisternus	Bacteria	Bacteria	hypothetical protein [Desulfofundulus thermocisternus]	firmicutes	Desulfofundulus thermocisternus
GVMAG-S-1035124-107|1035124_contig_80_23	WP_124247191.1	36.364	132	65	6	1	116	1	129	Kroppenstedtia sanguinis	Bacteria	Bacteria	cell division protein DedD [Kroppenstedtia sanguinis]	firmicutes	Kroppenstedtia sanguinis
GVMAG-S-1035124-107|1035124_contig_80_4	WP_152178233.1	25.967	181	109	6	113	292	12	168	Tetrasphaera sp. F2B08	Bacteria	Bacteria	curculin domain-containing protein [Tetrasphaera sp. F2B08]	high GC Gram+	Tetrasphaera sp. F2B08
GVMAG-S-1035124-107|1035124_contig_80_8	WP_090560891.1	34.475	438	265	8	10	436	162	588	Belnapia rosea	Bacteria	Bacteria	hypothetical protein [Belnapia rosea]	a-proteobacteria	Belnapia rosea
GVMAG-S-1092944-30|1092944_contig_1342_2	WP_158064507.1	30.864	162	94	7	1	154	30	181	Chryseobacterium sp.	Bacteria	Bacteria	DNA polymerase III subunit alpha [Chryseobacterium sp.]	CFB group bacteria	Chryseobacterium sp.
GVMAG-S-1092944-30|1092944_contig_1342_3	WP_143542582.1	35.556	90	50	4	19	104	1096	1181	unclassified Rhodococcus;Rhodococcus sp. YL-1;Rhodococcus sp. YL-0	Bacteria	Bacteria	MULTISPECIES: DEAD/DEAH box helicase family protein [unclassified Rhodococcus]	high GC Gram+	unclassified Rhodococcus;Rhodococcus sp. YL-1;Rhodococcus sp. YL-0
GVMAG-S-1092944-30|1092944_contig_1349_4	WP_095044115.1	43.926	815	377	14	19	762	23	828	Candidatus Promineofilum breve	Bacteria	Bacteria	adenosylcobalamin-dependent ribonucleoside-diphosphate reductase [Candidatus Promineofilum breve]	GNS bacteria	Candidatus Promineofilum breve
GVMAG-S-1092944-30|1092944_contig_185_12	WP_165449738.1	24.756	820	456	34	150	850	168	945	Krasilnikovia cinnamomea	Bacteria	Bacteria	DEAD/DEAH box helicase family protein [Krasilnikovia cinnamomea]	high GC Gram+	Krasilnikovia cinnamomea
GVMAG-S-1092944-30|1092944_contig_2459_1	WP_064037801.1	31.687	243	139	10	2	236	843	1066	Methylomonas methanica	Bacteria	Bacteria	DEAD/DEAH box helicase family protein [Methylomonas methanica]	g-proteobacteria	Methylomonas methanica
GVMAG-S-1092944-30|1092944_contig_89_15	WP_147411594.1	27.759	580	352	23	3	551	9	552	endosymbiont GvMRE of Glomus versiforme	Bacteria	Bacteria	AAA family ATPase [endosymbiont GvMRE of Glomus versiforme]	mycoplasmas	endosymbiont GvMRE of Glomus versiforme
GVMAG-S-1092944-30|1092944_contig_89_19	WP_012946313.1	32.402	179	79	7	80	220	123	297	Geodermatophilus obscurus	Bacteria	Bacteria	serine/threonine protein kinase [Geodermatophilus obscurus]	high GC Gram+	Geodermatophilus obscurus
GVMAG-S-1092944-30|1092944_contig_89_31	WP_113617102.1	31.541	279	151	11	324	579	163	424	Chitinophaga flava	Bacteria	Bacteria	T9SS type B sorting domain-containing protein [Chitinophaga flava]	CFB group bacteria	Chitinophaga flava
GVMAG-S-1092944-30|1092944_contig_89_46	WP_051929738.1	32.323	99	55	4	89	181	76	168	Carnobacterium mobile	Bacteria	Bacteria	GNAT family N-acetyltransferase [Carnobacterium mobile]	firmicutes	Carnobacterium mobile
GVMAG-S-1092944-30|1092944_contig_89_48	WP_164003894.1	32.484	157	87	6	159	314	119	257	Psychroflexus sp. YR1-1	Bacteria	Bacteria	CTD-interacting factor [Psychroflexus sp. YR1-1]	CFB group bacteria	Psychroflexus sp. YR1-1
GVMAG-S-3300002466-141|3300002466.a:JGI10211J34971_10000036_105	WP_157458567.1	29.651	172	103	7	1	157	5	173	Deinococcus sp. HMF7620	Bacteria	Bacteria	Appr-1-p processing protein [Deinococcus sp. HMF7620]	bacteria	Deinococcus sp. HMF7620
GVMAG-S-3300002466-141|3300002466.a:JGI10211J34971_10000036_113	WP_129163993.1	45.403	533	271	11	1	518	1	528	Candidatus Marinimicrobia bacterium	Bacteria	Bacteria	asparagine synthase B [Candidatus Marinimicrobia bacterium]	bacteria	Candidatus Marinimicrobia bacterium
GVMAG-S-3300002466-141|3300002466.a:JGI10211J34971_10000036_48	WP_018349107.1	34.066	91	57	1	28	115	43	133	Longispora albida	Bacteria	Bacteria	hypothetical protein [Longispora albida]	high GC Gram+	Longispora albida
GVMAG-S-3300002466-141|3300002466.a:JGI10211J34971_10000036_49	WP_008045489.1	39.189	74	41	3	41	110	43	116	Reinekea blandensis	Bacteria	Bacteria	ParB N-terminal domain-containing protein [Reinekea blandensis]	g-proteobacteria	Reinekea blandensis
GVMAG-S-3300002466-141|3300002466.a:JGI10211J34971_10000036_53	WP_012821285.1	34.302	172	87	8	11	165	23	185	Blattabacterium sp. (Periplaneta americana)	Bacteria	Bacteria	dihydroorotate oxidase [Blattabacterium sp. (Periplaneta americana)]	CFB group bacteria	Blattabacterium sp. (Periplaneta americana)
GVMAG-S-3300002466-141|3300002466.a:JGI10211J34971_10000036_54	WP_146960170.1	26.778	239	145	10	40	255	243	474	Bradymonadales bacterium V1718	Bacteria	Bacteria	DUF3520 domain-containing protein [Bradymonadales bacterium V1718]	d-proteobacteria	Bradymonadales bacterium V1718
GVMAG-S-3300002466-141|3300002466.a:JGI10211J34971_10000036_66	WP_048642303.1	37.5	72	45	0	36	107	122	193	Cyclobacterium amurskyense	Bacteria	Bacteria	toxin-antitoxin system YwqK family antitoxin [Cyclobacterium amurskyense]	CFB group bacteria	Cyclobacterium amurskyense
GVMAG-S-3300002466-141|3300002466.a:JGI10211J34971_10000036_74	WP_020881295.1	65.152	66	23	0	183	248	286	351	Desulfovibrio sp. X2	Bacteria	Bacteria	hypothetical protein [Desulfovibrio sp. X2]	d-proteobacteria	Desulfovibrio sp. X2
GVMAG-S-3300002466-141|3300002466.a:JGI10211J34971_10000036_76	WP_020881295.1	63.889	72	25	1	176	247	281	351	Desulfovibrio sp. X2	Bacteria	Bacteria	hypothetical protein [Desulfovibrio sp. X2]	d-proteobacteria	Desulfovibrio sp. X2
GVMAG-S-3300002466-141|3300002466.a:JGI10211J34971_10000036_80	WP_146566137.1	26.531	147	88	5	76	207	120	261	Planctomycetes bacterium KOR34	Bacteria	Bacteria	PQQ-binding-like beta-propeller repeat protein [Planctomycetes bacterium KOR34]	bacteria	Planctomycetes bacterium KOR34
GVMAG-S-3300002466-141|3300002466.a:JGI10211J34971_10000036_83	WP_125001777.1	43.956	91	48	1	2	92	76	163	Mesorhizobium tamadayense	Bacteria	Bacteria	hypothetical protein [Mesorhizobium tamadayense]	a-proteobacteria	Mesorhizobium tamadayense
GVMAG-S-3300002466-141|3300002466.a:JGI10211J34971_10000036_87	WP_052464079.1	37.795	127	57	4	1	108	987	1110	Methyloceanibacter caenitepidi	Bacteria	Bacteria	hypothetical protein [Methyloceanibacter caenitepidi]	a-proteobacteria	Methyloceanibacter caenitepidi
GVMAG-S-3300002466-141|3300002466.a:JGI10211J34971_10000128_24	WP_119564746.1	40.852	399	189	17	222	613	1	359	Vibrio cholerae	Bacteria	Bacteria	hypothetical protein, partial [Vibrio cholerae]	g-proteobacteria	Vibrio cholerae
GVMAG-S-3300002466-141|3300002466.a:JGI10211J34971_10000128_29	WP_006892782.1	42.35	451	234	9	5	436	7	450	Methylobacter tundripaludum	Bacteria	Bacteria	deoxyribodipyrimidine photo-lyase [Methylobacter tundripaludum]	g-proteobacteria	Methylobacter tundripaludum
GVMAG-S-3300002466-141|3300002466.a:JGI10211J34971_10000128_31	WP_145746492.1	35.052	97	60	1	1	94	1	97	Variovorax sp. T529	Bacteria	Bacteria	hypothetical protein [Variovorax sp. T529]	b-proteobacteria	Variovorax sp. T529
GVMAG-S-3300002466-141|3300002466.a:JGI10211J34971_10000128_42	WP_146049996.1	35.579	475	245	14	374	797	18	482	Roseovarius confluentis	Bacteria	Bacteria	hypothetical protein [Roseovarius confluentis]	a-proteobacteria	Roseovarius confluentis
GVMAG-S-3300002466-141|3300002466.a:JGI10211J34971_10000128_58	WP_036580781.1	31.014	661	346	25	117	754	223	796	Nonlabens ulvanivorans	Bacteria	Bacteria	hypothetical protein [Nonlabens ulvanivorans]	CFB group bacteria	Nonlabens ulvanivorans
GVMAG-S-3300002466-141|3300002466.a:JGI10211J34971_10000176_18	WP_132696357.1	45.69	116	62	1	2	116	4	119	Rhodovulum steppense	Bacteria	Bacteria	cupin domain-containing protein [Rhodovulum steppense]	a-proteobacteria	Rhodovulum steppense
GVMAG-S-3300002466-141|3300002466.a:JGI10211J34971_10000176_19	WP_019446998.1	48.936	47	24	0	1	47	1	47	Cupriavidus sp. BIS7	Bacteria	Bacteria	DUF2493 domain-containing protein [Cupriavidus sp. BIS7]	b-proteobacteria	Cupriavidus sp. BIS7
GVMAG-S-3300002466-141|3300002466.a:JGI10211J34971_10000176_3	WP_073287150.1	44.728	313	164	6	3	314	1	305	Hymenobacter psychrotolerans	Bacteria	Bacteria	ribonucleoside-diphosphate reductase [Hymenobacter psychrotolerans]	CFB group bacteria	Hymenobacter psychrotolerans
GVMAG-S-3300002466-141|3300002466.a:JGI10211J34971_10000176_46	WP_009784142.1	52.381	147	70	0	2	148	1	147	Lyngbya sp. PCC 8106	Bacteria	Bacteria	NADAR family protein [Lyngbya sp. PCC 8106]	cyanobacteria	Lyngbya sp. PCC 8106
GVMAG-S-3300002466-141|3300002466.a:JGI10211J34971_10000176_68	WP_051013918.1	49.451	91	45	1	2	92	57	146	Pararhodospirillum photometricum	Bacteria	Bacteria	xanthine phosphoribosyltransferase [Pararhodospirillum photometricum]	a-proteobacteria	Pararhodospirillum photometricum
GVMAG-S-3300002466-141|3300002466.a:JGI10211J34971_10000489_10	WP_053230876.1	30.986	639	348	29	31	616	1026	1624	Sandaracinus amylolyticus	Bacteria	Bacteria	DEAD/DEAH box helicase family protein [Sandaracinus amylolyticus]	d-proteobacteria	Sandaracinus amylolyticus
GVMAG-S-3300002466-141|3300002466.a:JGI10211J34971_10000489_13	WP_151967667.1	37.288	59	36	1	4	62	3	60	Planctomycetes bacterium SRT547	Bacteria	Bacteria	hypothetical protein [Planctomycetes bacterium SRT547]	bacteria	Planctomycetes bacterium SRT547
GVMAG-S-3300002466-141|3300002466.a:JGI10211J34971_10000489_30	WP_054494441.1	40.152	528	288	12	146	666	614	1120	Ardenticatena maritima	Bacteria	Bacteria	PAS domain S-box protein [Ardenticatena maritima]	GNS bacteria	Ardenticatena maritima
GVMAG-S-3300002466-141|3300002466.a:JGI10211J34971_10000489_32	WP_140724183.1	54.545	77	33	1	1	75	34	110	Pseudomonas sp. Hp2	Bacteria	Bacteria	hypothetical protein [Pseudomonas sp. Hp2]	g-proteobacteria	Pseudomonas sp. Hp2
GVMAG-S-3300002466-141|3300002466.a:JGI10211J34971_10000489_33	WP_078567164.1	40	95	45	3	1	86	1	92	Streptomyces sp. CNS654	Bacteria	Bacteria	GIY-YIG nuclease family protein [Streptomyces sp. CNS654]	high GC Gram+	Streptomyces sp. CNS654
GVMAG-S-3300002466-141|3300002466.a:JGI10211J34971_10000676_16	WP_154237924.1	40	155	86	3	2	151	3	155	Holdemania massiliensis	Bacteria	Bacteria	hypothetical protein [Holdemania massiliensis]	firmicutes	Holdemania massiliensis
GVMAG-S-3300002466-141|3300002466.a:JGI10211J34971_10000676_28	WP_158792193.1	39.394	132	65	5	32	151	57	185	Granulicella sp. L60	Bacteria	Bacteria	protein kinase [Granulicella sp. L60]	bacteria	Granulicella sp. L60
GVMAG-S-3300002466-141|3300002466.a:JGI10211J34971_10001458_17	WP_159082827.1	34.182	275	160	9	2	263	21	287	Phyllobacteriaceae bacterium Water-Bin73	Bacteria	Bacteria	fatty acid desaturase [Phyllobacteriaceae bacterium Water-Bin73]	a-proteobacteria	Phyllobacteriaceae bacterium Water-Bin73
GVMAG-S-3300002466-141|3300002466.a:JGI10211J34971_10002007_1	WP_095533022.1	29.94	167	99	6	153	314	16	169	Planktotalea arctica	Bacteria	Bacteria	alpha-ketoglutarate-dependent dioxygenase AlkB [Planktotalea arctica]	a-proteobacteria	Planktotalea arctica
GVMAG-S-3300002466-141|3300002466.a:JGI10211J34971_10002007_16	WP_058462012.1	35.468	203	106	6	1	199	3	184	Legionella adelaidensis	Bacteria	Bacteria	uridine kinase [Legionella adelaidensis]	g-proteobacteria	Legionella adelaidensis
GVMAG-S-3300002466-141|3300002466.a:JGI10211J34971_10002007_20	WP_092824690.1	49.091	165	79	2	2	164	8	169	Rhodospirillales bacterium URHD0017	Bacteria	Bacteria	bifunctional (p)ppGpp synthetase/guanosine-3',5'-bis(diphosphate) 3'-pyrophosphohydrolase [Rhodospirillales bacterium URHD0017]	a-proteobacteria	Rhodospirillales bacterium URHD0017
GVMAG-S-3300002466-141|3300002466.a:JGI10211J34971_10003489_1	WP_162668704.1	46.053	152	77	3	20	168	134	283	Gemmata massiliana	Bacteria	Bacteria	hypothetical protein [Gemmata massiliana]	planctomycetes	Gemmata massiliana
GVMAG-S-3300002466-141|3300002466.a:JGI10211J34971_10003489_3	WP_084180198.1	46.482	796	365	10	1	792	1	739	Schleiferia thermophila	Bacteria	Bacteria	ribonucleoside-diphosphate reductase subunit alpha [Schleiferia thermophila]	CFB group bacteria	Schleiferia thermophila
GVMAG-S-3300002466-141|3300002466.a:JGI10211J34971_10003489_7	WP_047754016.1	33.06	366	194	12	20	344	5	360	Kosmotoga pacifica	Bacteria	Bacteria	HD domain-containing protein [Kosmotoga pacifica]	bacteria	Kosmotoga pacifica
GVMAG-S-3300002466-141|3300002466.a:JGI10211J34971_10008016_10	WP_048923164.1	28.986	138	89	4	5	140	2	132	Coprobacillus sp. 8_1_38FAA;Coprobacillus sp. AM18-4LB-d2;unclassified Coprobacillus	Bacteria	Bacteria	MULTISPECIES: GNAT family N-acetyltransferase [unclassified Coprobacillus]	firmicutes	Coprobacillus sp. 8_1_38FAA;Coprobacillus sp. AM18-4LB-d2;unclassified Coprobacillus
GVMAG-S-3300005056-23|3300005056.a:Ga0071102_1000049_13	WP_149389714.1	52.885	104	47	1	43	146	4	105	Nitrincola sp. MEB193	Bacteria	Bacteria	DUF2493 domain-containing protein [Nitrincola tapanii]	g-proteobacteria	Nitrincola sp. MEB193
GVMAG-S-3300005056-23|3300005056.a:Ga0071102_1000049_19	WP_012473465.1	28.266	467	253	13	21	413	596	1054	Candidatus Amoebophilus asiaticus	Bacteria	Bacteria	hypothetical protein [Candidatus Amoebophilus asiaticus]	CFB group bacteria	Candidatus Amoebophilus asiaticus
GVMAG-S-3300005056-23|3300005056.a:Ga0071102_1000049_25	WP_140998213.1	28.03	264	153	14	732	967	33	287	Flavobacterium sp. TP390	Bacteria	Bacteria	T9SS type A sorting domain-containing protein [Flavobacterium sp. TP390]	CFB group bacteria	Flavobacterium sp. TP390
GVMAG-S-3300005056-23|3300005056.a:Ga0071102_1000049_3	WP_153624652.1	22.826	644	348	32	218	741	286	900	Halieaceae bacterium	Bacteria	Bacteria	DEAD/DEAH box helicase family protein [Halieaceae bacterium]	g-proteobacteria	Halieaceae bacterium
GVMAG-S-3300005056-23|3300005056.a:Ga0071102_1000049_37	WP_144949370.1	34.868	152	84	4	23	163	31	178	Gemmataceae bacterium	Bacteria	Bacteria	helix-turn-helix domain-containing protein [Gemmataceae bacterium]	planctomycetes	Gemmataceae bacterium
GVMAG-S-3300005056-23|3300005056.a:Ga0071102_1000049_40	WP_143542582.1	20.94	936	539	37	137	919	16	903	unclassified Rhodococcus;Rhodococcus sp. YL-1;Rhodococcus sp. YL-0	Bacteria	Bacteria	MULTISPECIES: DEAD/DEAH box helicase family protein [unclassified Rhodococcus]	high GC Gram+	unclassified Rhodococcus;Rhodococcus sp. YL-1;Rhodococcus sp. YL-0
GVMAG-S-3300005056-23|3300005056.a:Ga0071102_1000049_46	WP_002695715.1	29.459	370	213	16	75	396	89	458	Microscilla marina	Bacteria	Bacteria	leucine-rich repeat protein [Microscilla marina]	CFB group bacteria	Microscilla marina
GVMAG-S-3300005056-23|3300005056.a:Ga0071102_1000049_69	WP_012263442.1	27.053	207	123	9	10	204	4	194	Actinobacillus pleuropneumoniae	Bacteria	Bacteria	phosphoglycolate phosphatase [Actinobacillus pleuropneumoniae]	g-proteobacteria	Actinobacillus pleuropneumoniae
GVMAG-S-3300005056-23|3300005056.a:Ga0071102_1000054_25	WP_073641321.1	36.704	267	136	11	71	304	111	377	Nostoc calcicola	Bacteria	Bacteria	leucine-rich repeat protein [Nostoc calcicola]	cyanobacteria	Nostoc calcicola
GVMAG-S-3300005056-23|3300005056.a:Ga0071102_1000054_31	WP_133281831.1	35.577	208	131	3	29	234	156	362	Cardinium endosymbiont of Culicoides punctatus	Bacteria	Bacteria	hypothetical protein [Cardinium endosymbiont of Culicoides punctatus]	CFB group bacteria	Cardinium endosymbiont of Culicoides punctatus
GVMAG-S-3300005056-23|3300005056.a:Ga0071102_1000054_40	WP_145962553.1	32.068	237	149	7	31	258	14	247	Bellilinea caldifistulae	Bacteria	Bacteria	SDR family NAD(P)-dependent oxidoreductase [Bellilinea caldifistulae]	GNS bacteria	Bellilinea caldifistulae
GVMAG-S-3300005056-23|3300005056.a:Ga0071102_1000054_5	WP_066753319.1	27.374	179	103	7	10	175	30	194	Sphingobacterium sp. CFCC 11742	Bacteria	Bacteria	alpha-ketoglutarate-dependent dioxygenase AlkB [Sphingobacterium sp. CFCC 11742]	CFB group bacteria	Sphingobacterium sp. CFCC 11742
GVMAG-S-3300005056-23|3300005056.a:Ga0071102_1000054_77	WP_120465001.1	24.084	191	134	3	108	296	407	588	Paenibacillus aceti	Bacteria	Bacteria	hypothetical protein [Paenibacillus aceti]	firmicutes	Paenibacillus aceti
GVMAG-S-3300005056-23|3300005056.a:Ga0071102_1000360_10	WP_053230876.1	29.088	691	374	23	118	761	1000	1621	Sandaracinus amylolyticus	Bacteria	Bacteria	DEAD/DEAH box helicase family protein [Sandaracinus amylolyticus]	d-proteobacteria	Sandaracinus amylolyticus
GVMAG-S-3300005056-23|3300005056.a:Ga0071102_1000360_16	WP_019520196.1	32.187	407	241	13	196	584	179	568	Moraxella boevrei	Bacteria	Bacteria	endopeptidase La [Moraxella boevrei]	g-proteobacteria	Moraxella boevrei
GVMAG-S-3300005056-23|3300005056.a:Ga0071102_1000360_41	WP_157568237.1	29.577	142	86	4	42	181	54	183	Mucilaginibacter sp. HMF7410	Bacteria	Bacteria	fasciclin domain-containing protein [Mucilaginibacter sp. HMF7410]	CFB group bacteria	Mucilaginibacter sp. HMF7410
GVMAG-S-3300005056-23|3300005056.a:Ga0071102_1000360_42	WP_155132819.1	29.851	201	107	7	54	236	3	187	Roseibium sp. RKSG952	Bacteria	Bacteria	DUF4116 domain-containing protein, partial [Roseibium sp. RKSG952]	a-proteobacteria	Roseibium sp. RKSG952
GVMAG-S-3300005056-23|3300005056.a:Ga0071102_1000360_6	WP_153798571.1	35.417	336	195	5	80	393	156	491	Chitinophagaceae bacterium YG09	Bacteria	Bacteria	hypothetical protein [Chitinophagaceae bacterium YG09]	CFB group bacteria	Chitinophagaceae bacterium YG09
GVMAG-S-3300005056-23|3300005056.a:Ga0071102_1000360_8	WP_016456439.1	37.975	79	35	4	29	107	25	89	Propionimicrobium lymphophilum	Bacteria	Bacteria	hypothetical protein [Propionimicrobium lymphophilum]	high GC Gram+	Propionimicrobium lymphophilum
GVMAG-S-3300005056-23|3300005056.a:Ga0071102_1000412_25	WP_152706878.1	47.619	84	43	1	21	104	93	175	Moraxella catarrhalis	Bacteria	Bacteria	cell surface protein [Moraxella catarrhalis]	g-proteobacteria	Moraxella catarrhalis
GVMAG-S-3300005056-23|3300005056.a:Ga0071102_1000412_3	WP_111447285.1	22.505	511	286	19	3	435	99	577	Cytophaga xylanolytica	Bacteria	Bacteria	DEAD/DEAH box helicase family protein [Cytophaga xylanolytica]	CFB group bacteria	Cytophaga xylanolytica
GVMAG-S-3300005056-23|3300005056.a:Ga0071102_1000412_44	WP_154201933.1	35.632	174	100	6	31	198	18	185	Ancylomarina sp. 16SWW S1-10-2	Bacteria	Bacteria	thymidine kinase [Ancylomarina sp. 16SWW S1-10-2]	CFB group bacteria	Ancylomarina sp. 16SWW S1-10-2
GVMAG-S-3300005056-23|3300005056.a:Ga0071102_1000412_7	WP_110532425.1	38.009	221	121	8	31	239	56	272	Meiothermus silvanus;Meiothermus;Meiothermus sp. Pnk-1	Bacteria	Bacteria	MULTISPECIES: ankyrin repeat domain-containing protein [Meiothermus]	bacteria	Meiothermus silvanus;Meiothermus;Meiothermus sp. Pnk-1
GVMAG-S-3300005056-23|3300005056.a:Ga0071102_1000496_14	WP_142693667.1	35.417	96	61	1	78	172	40	135	Campylobacter troglodytis	Bacteria	Bacteria	ankyrin repeat domain-containing protein [Campylobacter troglodytis]	e-proteobacteria	Campylobacter troglodytis
GVMAG-S-3300005056-23|3300005056.a:Ga0071102_1000496_42	WP_071837136.1	36.626	243	123	10	69	280	66	308	Leptolyngbya sp. NIES-3755	Bacteria	Bacteria	leucine-rich repeat protein [Leptolyngbya sp. NIES-3755]	cyanobacteria	Leptolyngbya sp. NIES-3755
GVMAG-S-3300005056-23|3300005056.a:Ga0071102_1000496_44	WP_052739233.1	32.152	395	266	1	62	456	52	444	Citrobacter freundii	Bacteria	Bacteria	hypothetical protein [Citrobacter freundii]	enterobacteria	Citrobacter freundii
GVMAG-S-3300005056-23|3300005056.a:Ga0071102_1000496_45	WP_002695715.1	31.627	332	188	13	76	368	202	533	Microscilla marina	Bacteria	Bacteria	leucine-rich repeat protein [Microscilla marina]	CFB group bacteria	Microscilla marina
GVMAG-S-3300005056-23|3300005056.a:Ga0071102_1000534_1	WP_146249374.1	33.333	111	61	5	122	224	64	169	Curtobacterium sp. MCBD17_040	Bacteria	Bacteria	hypothetical protein [Curtobacterium sp. MCBD17_040]	high GC Gram+	Curtobacterium sp. MCBD17_040
GVMAG-S-3300005056-23|3300005056.a:Ga0071102_1000534_14	WP_152024788.1	34.409	93	37	3	47	139	72	140	Tessaracoccus flavescens	Bacteria	Bacteria	hypothetical protein [Tessaracoccus flavescens]	high GC Gram+	Tessaracoccus flavescens
GVMAG-S-3300005056-23|3300005056.a:Ga0071102_1000534_17	WP_159571593.1	28.155	206	111	7	66	260	4	183	Sulfurimonas sp. CVO	Bacteria	Bacteria	hypothetical protein [Sulfurimonas sp. CVO]	e-proteobacteria	Sulfurimonas sp. CVO
GVMAG-S-3300005056-23|3300005056.a:Ga0071102_1000658_10	WP_014804613.1	36.041	197	117	3	39	227	10	205	Turneriella parva	Bacteria	Bacteria	ankyrin repeat domain-containing protein [Turneriella parva]	bacteria	Turneriella parva
GVMAG-S-3300005056-23|3300005056.a:Ga0071102_1000658_20	WP_107346265.1	32.601	273	150	12	55	293	102	374	Rhodopseudomonas palustris	Bacteria	Bacteria	TIR domain-containing protein [Rhodopseudomonas palustris]	a-proteobacteria	Rhodopseudomonas palustris
GVMAG-S-3300005056-23|3300005056.a:Ga0071102_1000658_21	WP_116904270.1	33.69	187	97	6	98	270	21	194	Thalassobacter stenotrophicus	Bacteria	Bacteria	hypothetical protein [Thalassobacter stenotrophicus]	a-proteobacteria	Thalassobacter stenotrophicus
GVMAG-S-3300005056-23|3300005056.a:Ga0071102_1000658_26	WP_082355201.1	32.195	205	112	8	38	234	7	192	Bacillus sp. FJAT-22090	Bacteria	Bacteria	HD domain-containing protein [Bacillus sp. FJAT-22090]	firmicutes	Bacillus sp. FJAT-22090
GVMAG-S-3300005056-23|3300005056.a:Ga0071102_1000658_27	WP_048570804.1	28.736	174	79	7	92	262	21	152	Clostridium cylindrosporum	Bacteria	Bacteria	NUDIX hydrolase [Clostridium cylindrosporum]	firmicutes	Clostridium cylindrosporum
GVMAG-S-3300005056-23|3300005056.a:Ga0071102_1000658_6	WP_078410296.1	36.434	129	74	3	650	777	130	251	Bacillus abyssalis	Bacteria	Bacteria	DUF2793 domain-containing protein [Bacillus abyssalis]	firmicutes	Bacillus abyssalis
GVMAG-S-3300005056-23|3300005056.a:Ga0071102_1001056_22	WP_126725081.1	29.448	163	103	5	5	161	45	201	Tautonia sociabilis	Bacteria	Bacteria	hypothetical protein [Tautonia sociabilis]	planctomycetes	Tautonia sociabilis
GVMAG-S-3300005056-23|3300005056.a:Ga0071102_1001056_24	WP_051654700.1	34.948	289	151	6	79	365	27	280	Persephonella sp. IF05-L8	Bacteria	Bacteria	ankyrin repeat domain-containing protein [Persephonella sp. IF05-L8]	aquificales	Persephonella sp. IF05-L8
GVMAG-S-3300005056-23|3300005056.a:Ga0071102_1001056_7	WP_055076062.1	30.627	271	153	11	59	294	294	564	Pseudanabaena sp. 'Roaring Creek'	Bacteria	Bacteria	leucine-rich repeat protein [Pseudanabaena sp. 'Roaring Creek']	cyanobacteria	Pseudanabaena sp. 'Roaring Creek'
GVMAG-S-3300005056-23|3300005056.a:Ga0071102_1001065_18	WP_081824229.1	36.842	133	78	3	300	428	103	233	Paenibacillus sp. UNC451MF	Bacteria	Bacteria	lipase family protein [Paenibacillus sp. UNC451MF]	firmicutes	Paenibacillus sp. UNC451MF
GVMAG-S-3300005056-23|3300005056.a:Ga0071102_1001065_19	WP_015247632.1	38.951	534	280	13	3	518	25	530	Singulisphaera acidiphila	Bacteria	Bacteria	NAD(P)-binding protein [Singulisphaera acidiphila]	planctomycetes	Singulisphaera acidiphila
GVMAG-S-3300005056-23|3300005056.a:Ga0071102_1001347_10	WP_111958782.1	28.706	425	207	15	15	348	29	448	Chryseobacterium lathyri	Bacteria	Bacteria	glucosamine-6-phosphate isomerase [Chryseobacterium lathyri]	CFB group bacteria	Chryseobacterium lathyri
GVMAG-S-3300005056-23|3300005056.a:Ga0071102_1001347_4	WP_144955718.1	22.54	874	515	35	204	936	273	1125	Mycobacterium sp. 17-773	Bacteria	Bacteria	DEAD/DEAH box helicase family protein [Mycobacterium sp. 17-773]	high GC Gram+	Mycobacterium sp. 17-773
GVMAG-S-3300005056-23|3300005056.a:Ga0071102_1001349_16	WP_167496567.1	46.667	120	64	0	19	138	117	236	Desulfopila sp. IMCC35006	Bacteria	Bacteria	ankyrin repeat domain-containing protein [Desulfopila sp. IMCC35006]	d-proteobacteria	Desulfopila sp. IMCC35006
GVMAG-S-3300005056-23|3300005056.a:Ga0071102_1001349_19	WP_002695715.1	31.429	280	139	14	69	315	202	461	Microscilla marina	Bacteria	Bacteria	leucine-rich repeat protein [Microscilla marina]	CFB group bacteria	Microscilla marina
GVMAG-S-3300005056-23|3300005056.a:Ga0071102_1001567_10	WP_142077276.1	52.778	72	34	0	122	193	320	391	Actinopolyspora sp. DSM 45965	Bacteria	Bacteria	hypothetical protein [Actinopolyspora sp. DSM 45965]	high GC Gram+	Actinopolyspora sp. DSM 45965
GVMAG-S-3300005056-23|3300005056.a:Ga0071102_1001782_13	WP_058441716.1	31.858	113	68	2	18	121	11	123	Legionella brunensis	Bacteria	Bacteria	DUF2177 family protein [Legionella brunensis]	g-proteobacteria	Legionella brunensis
GVMAG-S-3300005056-23|3300005056.a:Ga0071102_1001782_3	WP_150046323.1	38.983	177	69	8	12	188	1	138	Methylomonas sp. GJ1	Bacteria	Bacteria	ribonuclease HI [Methylomonas sp. GJ1]	g-proteobacteria	Methylomonas sp. GJ1
GVMAG-S-3300005056-23|3300005056.a:Ga0071102_1001935_19	WP_033004020.1	34.908	381	234	6	8	379	4	379	Vibrio azureus	Bacteria	Bacteria	FAD-binding protein [Vibrio azureus]	g-proteobacteria	Vibrio azureus
GVMAG-S-3300005056-23|3300005056.a:Ga0071102_1003904_1	WP_002948096.1	27.232	224	131	8	20	231	63	266	Campylobacter showae	Bacteria	Bacteria	endonuclease/exonuclease/phosphatase family protein [Campylobacter showae]	e-proteobacteria	Campylobacter showae
GVMAG-S-3300005056-23|3300005056.a:Ga0071102_1003904_2	WP_092910910.1	29.158	974	583	30	30	931	18	956	Hydrogenimonas thermophila	Bacteria	Bacteria	DNA mismatch repair protein [Hydrogenimonas thermophila]	e-proteobacteria	Hydrogenimonas thermophila
GVMAG-S-3300005056-23|3300005056.a:Ga0071102_1003904_3	WP_002695715.1	34.392	189	103	7	72	239	270	458	Microscilla marina	Bacteria	Bacteria	leucine-rich repeat protein [Microscilla marina]	CFB group bacteria	Microscilla marina
GVMAG-S-3300005056-23|3300005056.a:Ga0071102_1003904_4	WP_015197432.1	38.693	199	98	8	66	240	344	542	Calothrix parietina	Bacteria	Bacteria	leucine-rich repeat protein [Calothrix parietina]	cyanobacteria	Calothrix parietina
GVMAG-S-3300005056-23|3300005056.a:Ga0071102_1003904_5	WP_016302900.1	25.434	346	231	13	1	341	103	426	Lachnospiraceae bacterium MD335	Bacteria	Bacteria	hypothetical protein [Lachnospiraceae bacterium MD335]	firmicutes	Lachnospiraceae bacterium MD335
GVMAG-S-3300005056-23|3300005056.a:Ga0071102_1005662_2	WP_110107449.1	44	250	130	4	39	280	3	250	Arthrobacter psychrochitiniphilus	Bacteria	Bacteria	C1 family peptidase [Arthrobacter psychrochitiniphilus]	high GC Gram+	Arthrobacter psychrochitiniphilus
GVMAG-S-3300009702-144|3300009702.a:Ga0114931_10000019_10	WP_141194555.1	38.889	72	44	0	109	180	365	436	Rhizobium sp. NIBRBAC000502774	Bacteria	Bacteria	hypothetical protein [Rhizobium sp. NIBRBAC000502774]	a-proteobacteria	Rhizobium sp. NIBRBAC000502774
GVMAG-S-3300009702-144|3300009702.a:Ga0114931_10000019_117	WP_051399061.1	53.125	64	29	1	72	135	403	465	Legionella oakridgensis	Bacteria	Bacteria	DUF4062 domain-containing protein [Legionella oakridgensis]	g-proteobacteria	Legionella oakridgensis
GVMAG-S-3300009702-144|3300009702.a:Ga0114931_10000019_19	WP_126519352.1	46	100	50	4	19	114	193	292	Shewanella canadensis	Bacteria	Bacteria	hypothetical protein [Shewanella canadensis]	g-proteobacteria	Shewanella canadensis
GVMAG-S-3300009702-144|3300009702.a:Ga0114931_10000019_3	WP_106459086.1	25.16	469	267	19	14	467	24	423	Aphanothece hegewaldii	Bacteria	Bacteria	AAA family ATPase [Aphanothece hegewaldii]	cyanobacteria	Aphanothece hegewaldii
GVMAG-S-3300009702-144|3300009702.a:Ga0114931_10000019_43	WP_058032913.1	66.667	51	17	0	326	376	69	119	Streptomyces vitaminophilus	Bacteria	Bacteria	MSCRAMM family adhesin [Streptomyces vitaminophilus]	high GC Gram+	Streptomyces vitaminophilus
GVMAG-S-3300009702-144|3300009702.a:Ga0114931_10000019_73	WP_014270128.1	24.215	223	139	8	236	441	74	283	Sphaerochaeta pleomorpha	Bacteria	Bacteria	TIGR02452 family protein [Sphaerochaeta pleomorpha]	spirochetes	Sphaerochaeta pleomorpha
GVMAG-S-3300009702-144|3300009702.a:Ga0114931_10000019_77	WP_144987534.1	30.189	159	93	9	39	185	11	163	Planctomycetes bacterium V144	Bacteria	Bacteria	hypothetical protein [Planctomycetes bacterium V144]	bacteria	Planctomycetes bacterium V144
GVMAG-S-3300009702-144|3300009702.a:Ga0114931_10000019_85	WP_010480190.1	23.23	551	347	17	158	686	240	736	Acaryochloris sp. CCMEE 5410	Bacteria	Bacteria	response regulator [Acaryochloris sp. CCMEE 5410]	cyanobacteria	Acaryochloris sp. CCMEE 5410
GVMAG-S-3300009702-144|3300009702.a:Ga0114931_10000213_16	WP_147101836.1	56.169	308	133	2	231	538	22	327	Vicingus serpentipes	Bacteria	Bacteria	ribonucleoside-diphosphate reductase [Vicingus serpentipes]	CFB group bacteria	Vicingus serpentipes
GVMAG-S-3300009702-144|3300009702.a:Ga0114931_10000213_2	WP_142850513.1	35.294	119	63	4	32	148	34	140	Telmatospirillum sp. J64-1	Bacteria	Bacteria	nuclease [Telmatospirillum sp. J64-1]	a-proteobacteria	Telmatospirillum sp. J64-1
GVMAG-S-3300009702-144|3300009702.a:Ga0114931_10000213_22	WP_153640813.1	37.879	66	41	0	121	186	58	123	Prolixibacter sp. NT017	Bacteria	Bacteria	toxin-antitoxin system YwqK family antitoxin [Prolixibacter sp. NT017]	CFB group bacteria	Prolixibacter sp. NT017
GVMAG-S-3300009702-144|3300009702.a:Ga0114931_10000213_23	WP_116038950.1	25.781	256	182	5	57	308	44	295	Seonamhaeicola aphaedonensis	Bacteria	Bacteria	toxin-antitoxin system YwqK family antitoxin [Seonamhaeicola aphaedonensis]	CFB group bacteria	Seonamhaeicola aphaedonensis
GVMAG-S-3300009702-144|3300009702.a:Ga0114931_10000213_40	WP_160687745.1	56.863	51	20	2	4	53	6	55	Clostridium sp. C2-6-12	Bacteria	Bacteria	NUDIX domain-containing protein [Clostridium sp. C2-6-12]	firmicutes	Clostridium sp. C2-6-12
GVMAG-S-3300009702-144|3300009702.a:Ga0114931_10000213_6	WP_166537706.1	35.811	148	82	2	16	163	266	400	Flavobacterium sp. NST-5	Bacteria	Bacteria	competence/damage-inducible protein A [Flavobacterium sp. NST-5]	CFB group bacteria	Flavobacterium sp. NST-5
GVMAG-S-3300009702-144|3300009702.a:Ga0114931_10000357_1	WP_066355415.1	45.055	91	49	1	307	396	862	952	Fervidicola ferrireducens	Bacteria	Bacteria	hypothetical protein [Fervidicola ferrireducens]	firmicutes	Fervidicola ferrireducens
GVMAG-S-3300009702-144|3300009702.a:Ga0114931_10000357_14	WP_098061311.1	27.468	233	138	6	74	285	232	454	Longimonas halophila	Bacteria	Bacteria	replicative DNA helicase [Longimonas halophila]	CFB group bacteria	Longimonas halophila
GVMAG-S-3300009702-144|3300009702.a:Ga0114931_10000357_17	WP_118693051.1	57.5	40	17	0	4	43	849	888	Firmicutes bacterium OM08-11AC	Bacteria	Bacteria	ComEC/Rec2 family competence protein [Firmicutes bacterium OM08-11AC]	firmicutes	Firmicutes bacterium OM08-11AC
GVMAG-S-3300009702-144|3300009702.a:Ga0114931_10000357_2	WP_108331399.1	47.586	145	57	6	235	375	214	343	Limnohabitans sp. 2KL-1	Bacteria	Bacteria	hypothetical protein [Limnohabitans sp. 2KL-1]	b-proteobacteria	Limnohabitans sp. 2KL-1
GVMAG-S-3300009702-144|3300009702.a:Ga0114931_10000357_20	WP_087288382.1	33.908	174	95	2	13	185	5	159	Elusimicrobium sp. An273	Bacteria	Bacteria	hypothetical protein [Elusimicrobium sp. An273]	bacteria	Elusimicrobium sp. An273
GVMAG-S-3300009702-144|3300009702.a:Ga0114931_10000357_32	WP_131362410.1	36.441	118	61	5	50	164	163	269	Kribbella pittospori	Bacteria	Bacteria	DUF3152 domain-containing protein [Kribbella pittospori]	high GC Gram+	Kribbella pittospori
GVMAG-S-3300009702-144|3300009702.a:Ga0114931_10000357_49	WP_038449778.1	27.698	278	172	9	615	866	1361	1635	Bdellovibrio bacteriovorus	Bacteria	Bacteria	hypothetical protein [Bdellovibrio bacteriovorus]	proteobacteria	Bdellovibrio bacteriovorus
GVMAG-S-3300009702-144|3300009702.a:Ga0114931_10000357_8	WP_069683540.1	26.271	236	137	11	94	299	106	334	Legionella parisiensis	Bacteria	Bacteria	ankyrin repeat domain-containing protein [Legionella parisiensis]	g-proteobacteria	Legionella parisiensis
GVMAG-S-3300009702-144|3300009702.a:Ga0114931_10000852_13	WP_133304769.1	32.275	189	106	5	4	190	34	202	Mesorhizobium sp. DCY119	Bacteria	Bacteria	deoxynucleotide monophosphate kinase [Mesorhizobium sp. DCY119]	a-proteobacteria	Mesorhizobium sp. DCY119
GVMAG-S-3300009702-144|3300009702.a:Ga0114931_10000852_17	WP_068471360.1	28.391	317	198	10	40	340	84	387	Parachlamydia sp. C2	Bacteria	Bacteria	ankyrin repeat domain-containing protein [Parachlamydia sp. C2]	bacteria	Parachlamydia sp. C2
GVMAG-S-3300009702-144|3300009702.a:Ga0114931_10000852_37	WP_162485679.1	32	100	66	1	68	167	30	127	Deinococcus deserti	Bacteria	Bacteria	hypothetical protein [Deinococcus deserti]	bacteria	Deinococcus deserti
GVMAG-S-3300009702-144|3300009702.a:Ga0114931_10002142_21	WP_106329510.1	38.889	180	90	3	4	177	29	194	Actinoplanes italicus	Bacteria	Bacteria	hypothetical protein [Actinoplanes italicus]	high GC Gram+	Actinoplanes italicus
GVMAG-S-3300009702-144|3300009702.a:Ga0114931_10002142_5	WP_012508417.1	34.164	281	161	11	4	262	1	279	Pelodictyon phaeoclathratiforme	Bacteria	Bacteria	hypothetical protein [Pelodictyon phaeoclathratiforme]	green sulfur bacteria	Pelodictyon phaeoclathratiforme
GVMAG-S-3300009702-144|3300009702.a:Ga0114931_10002142_9	WP_096600549.1	43.252	326	166	6	5	330	2	308	Hydrogenobacter hydrogenophilus	Bacteria	Bacteria	ribose-phosphate pyrophosphokinase [Hydrogenobacter hydrogenophilus]	aquificales	Hydrogenobacter hydrogenophilus
GVMAG-S-3300009702-144|3300009702.a:Ga0114931_10003722_13	WP_042942476.1	23.913	92	69	1	26	117	39	129	Salinispora arenicola	Bacteria	Bacteria	hypothetical protein [Salinispora arenicola]	high GC Gram+	Salinispora arenicola
GVMAG-S-3300009702-144|3300009702.a:Ga0114931_10003722_16	WP_059222835.1	30.418	263	154	10	135	383	224	471	Fusobacterium nucleatum	Bacteria	Bacteria	membrane-binding protein [Fusobacterium nucleatum]	fusobacteria	Fusobacterium nucleatum
GVMAG-S-3300009702-144|3300009702.a:Ga0114931_10003722_17	WP_095388506.1	53.571	56	26	0	136	191	175	230	Sphingopyxis sp. GW247-27LB	Bacteria	Bacteria	tail fiber domain-containing protein [Sphingopyxis sp. GW247-27LB]	a-proteobacteria	Sphingopyxis sp. GW247-27LB
GVMAG-S-3300009702-144|3300009702.a:Ga0114931_10003722_7	WP_146291400.1	40.602	133	72	1	178	303	214	346	Devosia ginsengisoli	Bacteria	Bacteria	DUF2793 domain-containing protein [Devosia ginsengisoli]	a-proteobacteria	Devosia ginsengisoli
GVMAG-S-3300009702-144|3300009702.a:Ga0114931_10003865_13	WP_090560891.1	35.537	363	219	4	19	381	236	583	Belnapia rosea	Bacteria	Bacteria	hypothetical protein [Belnapia rosea]	a-proteobacteria	Belnapia rosea
GVMAG-S-3300009702-144|3300009702.a:Ga0114931_10003865_17	WP_014098894.1	52.722	349	132	5	35	382	3	319	Chloracidobacterium thermophilum	Bacteria	Bacteria	SDR family oxidoreductase [Chloracidobacterium thermophilum]	bacteria	Chloracidobacterium thermophilum
GVMAG-S-3300009702-144|3300009702.a:Ga0114931_10003865_7	WP_095519517.1	65.556	90	25	2	257	346	154	237	Mesorhizobium wenxiniae	Bacteria	Bacteria	hypothetical protein [Mesorhizobium wenxiniae]	a-proteobacteria	Mesorhizobium wenxiniae
GVMAG-S-3300009702-144|3300009702.a:Ga0114931_10003865_9	WP_104944742.1	56.25	80	35	0	248	327	689	768	Candidatus Saccharibacteria bacterium YM_S32_TM7_50_20	Bacteria	Bacteria	S-layer family protein [Candidatus Saccharibacteria bacterium YM_S32_TM7_50_20]	bacteria	Candidatus Saccharibacteria bacterium YM_S32_TM7_50_20
GVMAG-S-3300009702-144|3300009702.a:Ga0114931_10004060_18	WP_163569114.1	47.036	253	123	5	31	279	8	253	Fodinicola feengrottensis	Bacteria	Bacteria	C1 family peptidase [Fodinicola feengrottensis]	high GC Gram+	Fodinicola feengrottensis
GVMAG-S-3300009702-144|3300009702.a:Ga0114931_10004060_6	WP_145245151.1	32.227	211	131	7	1	203	1	207	Planctomycetes bacterium Pan181	Bacteria	Bacteria	hypothetical protein [Planctomycetes bacterium Pan181]	bacteria	Planctomycetes bacterium Pan181
GVMAG-S-3300009702-144|3300009702.a:Ga0114931_10004283_11	WP_034321304.1	36.893	103	64	1	50	152	30	131	Helicobacter trogontum	Bacteria	Bacteria	toxin-antitoxin system YwqK family antitoxin [Helicobacter trogontum]	e-proteobacteria	Helicobacter trogontum
GVMAG-S-3300009702-144|3300009702.a:Ga0114931_10004283_13	WP_115056950.1	29.126	103	50	2	6	98	17	106	Helicobacter pullorum	Bacteria	Bacteria	toxin-antitoxin system YwqK family antitoxin [Helicobacter pullorum]	e-proteobacteria	Helicobacter pullorum
GVMAG-S-3300009702-144|3300009702.a:Ga0114931_10004283_23	WP_167236775.1	35.897	78	50	0	43	120	106	183	Massilia sp. CCM 8694	Bacteria	Bacteria	hypothetical protein [Massilia sp. CCM 8694]	b-proteobacteria	Massilia sp. CCM 8694
GVMAG-S-3300009702-144|3300009702.a:Ga0114931_10004283_28	WP_113423938.1	40.87	115	40	4	1	93	155	263	Rhizobiales bacterium	Bacteria	Bacteria	tail fiber protein [Rhizobiales bacterium]	a-proteobacteria	Rhizobiales bacterium
GVMAG-S-3300009702-144|3300009702.a:Ga0114931_10004283_9	WP_087474756.1	37.773	503	280	12	71	562	64	544	Nitrospira cf. moscoviensis SBR1015	Bacteria	Bacteria	CRTAC1 family protein [Nitrospira cf. moscoviensis SBR1015]	bacteria	Nitrospira cf. moscoviensis SBR1015
GVMAG-S-3300009702-144|3300009702.a:Ga0114931_10006638_10	WP_090634587.1	32.075	106	61	2	2	101	82	182	Nitrosomonas marina	Bacteria	Bacteria	hypothetical protein [Nitrosomonas marina]	b-proteobacteria	Nitrosomonas marina
GVMAG-S-3300009702-144|3300009702.a:Ga0114931_10006638_12	WP_131813761.1	37.349	83	45	3	104	186	257	332	Mycolicibacter kumamotonensis	Bacteria	Bacteria	hypothetical protein [Mycolicibacter kumamotonensis]	high GC Gram+	Mycolicibacter kumamotonensis
GVMAG-S-3300009702-144|3300009702.a:Ga0114931_10006638_13	WP_126700856.1	54.63	108	49	0	25	132	19	126	Mesorhizobium carbonis	Bacteria	Bacteria	hypothetical protein [Mesorhizobium carbonis]	a-proteobacteria	Mesorhizobium carbonis
GVMAG-S-3300009702-144|3300009702.a:Ga0114931_10006638_15	WP_015024737.1	52.239	67	32	0	25	91	22	88	Psychroflexus torquis	Bacteria	Bacteria	hypothetical protein [Psychroflexus torquis]	CFB group bacteria	Psychroflexus torquis
GVMAG-S-3300009702-144|3300009702.a:Ga0114931_10006638_16	WP_141718658.1	50	98	45	1	22	119	7	100	Cupriavidus pauculus;Burkholderia cenocepacia;Burkholderiaceae	Bacteria	Bacteria	MULTISPECIES: hypothetical protein [Burkholderiaceae]	b-proteobacteria	Cupriavidus pauculus;Burkholderia cenocepacia;Burkholderiaceae
GVMAG-S-3300009702-144|3300009702.a:Ga0114931_10006638_17	WP_015024739.1	80	25	5	0	1	25	25	49	Psychroflexus torquis	Bacteria	Bacteria	hypothetical protein [Psychroflexus torquis]	CFB group bacteria	Psychroflexus torquis
GVMAG-S-3300009702-144|3300009702.a:Ga0114931_10006638_9	WP_013177114.1	28.487	509	327	13	31	528	27	509	Truepera radiovictrix	Bacteria	Bacteria	DEAD/DEAH box helicase family protein [Truepera radiovictrix]	bacteria	Truepera radiovictrix
GVMAG-S-3300009702-144|3300009702.a:Ga0114931_10009351_2	WP_139958029.1	24.903	257	189	2	93	349	60	312	Flavicella sp. ALS 84	Bacteria	Bacteria	tubulin--tyrosine ligase family protein [Flavicella sediminum]	CFB group bacteria	Flavicella sp. ALS 84
GVMAG-S-3300009702-144|3300009702.a:Ga0114931_10009351_8	WP_006981883.1	30.638	235	115	9	33	255	286	484	Chthoniobacter flavus	Bacteria	Bacteria	serine/threonine protein kinase [Chthoniobacter flavus]	verrucomicrobia	Chthoniobacter flavus
GVMAG-S-3300009702-144|3300009702.a:Ga0114931_10010586_2	WP_085024050.1	33.088	136	76	4	3	137	1	122	Anaerovibrio sp. JC8	Bacteria	Bacteria	hypothetical protein [Anaerovibrio sp. JC8]	firmicutes	Anaerovibrio sp. JC8
GVMAG-S-3300009702-144|3300009702.a:Ga0114931_10010586_9	WP_037449859.1	30.097	206	125	5	21	221	30	221	Skermanella stibiiresistens	Bacteria	Bacteria	orotate phosphoribosyltransferase [Skermanella stibiiresistens]	a-proteobacteria	Skermanella stibiiresistens
GVMAG-S-3300009702-144|3300009702.a:Ga0114931_10010725_4	WP_139016636.1	28.358	268	169	4	3	266	9	257	Candidatus Berkiella aquae	Bacteria	Bacteria	hypothetical protein [Candidatus Berkiella aquae]	g-proteobacteria	Candidatus Berkiella aquae
GVMAG-S-3300009702-144|3300009702.a:Ga0114931_10010725_7	WP_117561532.1	36.283	113	69	3	49	161	446	555	Erysipelatoclostridium ramosum	Bacteria	Bacteria	sel1 repeat family protein [Erysipelatoclostridium ramosum]	firmicutes	Erysipelatoclostridium ramosum
GVMAG-S-3300009702-144|3300009702.a:Ga0114931_10011253_10	WP_145670150.1	29.814	161	95	4	24	179	1	148	Bradyrhizobium stylosanthis	Bacteria	Bacteria	hypothetical protein [Bradyrhizobium stylosanthis]	a-proteobacteria	Bradyrhizobium stylosanthis
GVMAG-S-3300009702-144|3300009702.a:Ga0114931_10011253_2	WP_012281305.1	42.975	121	66	1	24	141	472	592	Heliobacterium modesticaldum	Bacteria	Bacteria	hypothetical protein [Heliobacterium modesticaldum]	firmicutes	Heliobacterium modesticaldum
GVMAG-S-3300009702-144|3300009702.a:Ga0114931_10011253_4	WP_120642863.1	30.978	184	107	7	29	202	8	181	Corallococcus sp. CA051B	Bacteria	Bacteria	Appr-1-p processing protein [Corallococcus llansteffanensis]	d-proteobacteria	Corallococcus sp. CA051B
GVMAG-S-3300009702-144|3300009702.a:Ga0114931_10011366_1	WP_129510881.1	62.745	51	19	0	3	53	21	71	Candidatus Marinimicrobia bacterium	Bacteria	Bacteria	phosphoribosylaminoimidazolesuccinocarboxamide synthase [Candidatus Marinimicrobia bacterium]	bacteria	Candidatus Marinimicrobia bacterium
GVMAG-S-3300009702-144|3300009702.a:Ga0114931_10011366_3	WP_088572157.1	40.125	481	243	7	2	457	13	473	Thermoflexus hugenholtzii	Bacteria	Bacteria	amidophosphoribosyltransferase [Thermoflexus hugenholtzii]	GNS bacteria	Thermoflexus hugenholtzii
GVMAG-S-3300009702-144|3300009702.a:Ga0114931_10011366_7	WP_049752598.1	45.988	511	263	7	1	503	17	522	Candidatus Desulforudis audaxviator	Bacteria	Bacteria	glutamine-hydrolyzing GMP synthase [Candidatus Desulforudis audaxviator]	firmicutes	Candidatus Desulforudis audaxviator
GVMAG-S-3300009702-144|3300009702.a:Ga0114931_10011366_8	WP_144104886.1	53.988	489	222	2	3	488	16	504	Candidatus Melainabacteria bacterium	Bacteria	Bacteria	IMP dehydrogenase [Candidatus Melainabacteria bacterium]	bacteria	Candidatus Melainabacteria bacterium
GVMAG-S-3300009702-144|3300009702.a:Ga0114931_10018463_10	WP_084072619.1	50.943	53	26	0	1	53	299	351	Pandoraea pulmonicola	Bacteria	Bacteria	hypothetical protein [Pandoraea pulmonicola]	b-proteobacteria	Pandoraea pulmonicola
GVMAG-S-3300009702-144|3300009702.a:Ga0114931_10018463_9	WP_006657666.1	41.941	608	318	15	4	599	176	760	Salmonella enterica	Bacteria	Bacteria	leucine rich repeat protein [Salmonella enterica]	enterobacteria	Salmonella enterica
GVMAG-S-3300009702-144|3300009702.a:Ga0114931_10018988_10	WP_151929202.1	80	35	7	0	1	35	1	35	Bacteroides xylanisolvens	Bacteria	Bacteria	hypothetical protein [Bacteroides xylanisolvens]	CFB group bacteria	Bacteroides xylanisolvens
GVMAG-S-3300009702-144|3300009702.a:Ga0114931_10022759_1	WP_139794294.1	65.789	114	37	2	1	113	24	136	Chromobacterium violaceum	Bacteria	Bacteria	hypothetical protein [Chromobacterium violaceum]	b-proteobacteria	Chromobacterium violaceum
GVMAG-S-3300009702-144|3300009702.a:Ga0114931_10024716_6	WP_108864240.1	38.356	365	213	5	17	378	9	364	Rhodobacteraceae bacterium Water-Bin34	Bacteria	Bacteria	radical SAM protein [Rhodobacteraceae bacterium Water-Bin34]	a-proteobacteria	Rhodobacteraceae bacterium Water-Bin34
GVMAG-S-3300009702-144|3300009702.a:Ga0114931_10027981_5	WP_083639674.1	42.857	196	112	0	23	218	72	267	Rhodoferax antarcticus	Bacteria	Bacteria	sel1 repeat family protein [Rhodoferax antarcticus]	b-proteobacteria	Rhodoferax antarcticus
GVMAG-S-3300009702-144|3300009702.a:Ga0114931_10030641_10	WP_160946047.1	33.808	281	181	3	1	281	177	452	Xanthomonas sp. LMG 8989	Bacteria	Bacteria	adenylosuccinate lyase [Xanthomonas sp. LMG 8989]	g-proteobacteria	Xanthomonas sp. LMG 8989
GVMAG-S-3300009702-144|3300009702.a:Ga0114931_10030641_3	WP_096556719.1	29.143	175	105	8	34	194	33	202	Nostoc sp. NIES-4103	Bacteria	Bacteria	serine/threonine protein kinase [Nostoc sp. NIES-4103]	cyanobacteria	Nostoc sp. NIES-4103
GVMAG-S-3300009702-144|3300009702.a:Ga0114931_10034723_4	WP_125251947.1	39.785	279	158	5	1	274	2	275	Pseudoalteromonas sp. J010	Bacteria	Bacteria	hypothetical protein [Pseudoalteromonas sp. J010]	g-proteobacteria	Pseudoalteromonas sp. J010
GVMAG-S-3300010160-169|3300010160.a:Ga0114967_10000142_6	WP_105073527.1	31.579	133	89	2	126	257	62	193	Chromatium okenii	Bacteria	Bacteria	hypothetical protein [Chromatium okenii]	g-proteobacteria	Chromatium okenii
GVMAG-S-3300010160-169|3300010160.a:Ga0114967_10000142_7	WP_066622217.1	32.862	283	179	4	17	295	39	314	Rufibacter roseus	Bacteria	Bacteria	DNA topoisomerase IB [Rufibacter roseus]	CFB group bacteria	Rufibacter roseus
GVMAG-S-3300010160-169|3300010160.a:Ga0114967_10000299_2	WP_132692262.1	35.537	242	127	10	27	239	108	349	Volucribacter psittacicida	Bacteria	Bacteria	hypothetical protein [Volucribacter psittacicida]	g-proteobacteria	Volucribacter psittacicida
GVMAG-S-3300010160-169|3300010160.a:Ga0114967_10000299_3	WP_132692262.1	32.727	275	134	11	22	265	122	376	Volucribacter psittacicida	Bacteria	Bacteria	hypothetical protein [Volucribacter psittacicida]	g-proteobacteria	Volucribacter psittacicida
GVMAG-S-3300010160-169|3300010160.a:Ga0114967_10000299_34	WP_024969422.1	44.318	88	47	2	143	229	49	135	Microcystis aeruginosa	Bacteria	Bacteria	hypothetical protein [Microcystis aeruginosa]	cyanobacteria	Microcystis aeruginosa
GVMAG-S-3300010160-169|3300010160.a:Ga0114967_10000299_35	WP_143298986.1	29.375	160	102	6	80	232	497	652	Candidatus Protochlamydia sp. W-9	Bacteria	Bacteria	hypothetical protein [Candidatus Protochlamydia sp. W-9]	bacteria	Candidatus Protochlamydia sp. W-9
GVMAG-S-3300010160-169|3300010160.a:Ga0114967_10001595_1	WP_053230876.1	26.929	609	365	21	5	543	1026	1624	Sandaracinus amylolyticus	Bacteria	Bacteria	DEAD/DEAH box helicase family protein [Sandaracinus amylolyticus]	d-proteobacteria	Sandaracinus amylolyticus
GVMAG-S-3300010160-169|3300010160.a:Ga0114967_10001595_22	WP_143151733.1	40.632	443	248	8	9	445	16	449	Flavobacterium segetis	Bacteria	Bacteria	hypothetical protein [Flavobacterium segetis]	CFB group bacteria	Flavobacterium segetis
GVMAG-S-3300010160-169|3300010160.a:Ga0114967_10002742_3	WP_166023188.1	30.105	382	168	15	164	460	127	494	Streptomyces chilikensis	Bacteria	Bacteria	DUF4246 domain-containing protein [Streptomyces chilikensis]	high GC Gram+	Streptomyces chilikensis
GVMAG-S-3300010160-169|3300010160.a:Ga0114967_10002742_7	WP_076291390.1	25	204	134	7	230	427	44	234	Paenibacillus pabuli	Bacteria	Bacteria	hypothetical protein [Paenibacillus pabuli]	firmicutes	Paenibacillus pabuli
GVMAG-S-3300010160-169|3300010160.a:Ga0114967_10003061_2	WP_145375508.1	26.407	462	288	13	71	512	353	782	Planctomycetes bacterium Mal52	Bacteria	Bacteria	FHA domain-containing protein [Planctomycetes bacterium Mal52]	bacteria	Planctomycetes bacterium Mal52
GVMAG-S-3300010160-169|3300010160.a:Ga0114967_10003061_3	WP_105191205.1	30.159	126	82	4	30	150	25	149	Perlucidibaca sp. HR-E	Bacteria	Bacteria	hypothetical protein [Amnimonas aquatica]	g-proteobacteria	Perlucidibaca sp. HR-E
GVMAG-S-3300010160-169|3300010160.a:Ga0114967_10011960_3	WP_110099576.1	31.469	143	90	2	9	151	18	152	Auritidibacter sp. NML100628	Bacteria	Bacteria	nicotinamide-nucleotide amidohydrolase family protein [Auritidibacter sp. NML100628]	high GC Gram+	Auritidibacter sp. NML100628
GVMAG-S-3300010160-169|3300010160.a:Ga0114967_10011960_4	WP_098393219.1	27.778	144	92	2	63	206	11	142	Lactococcus lactis	Bacteria	Bacteria	phage antirepressor KilAC domain-containing protein [Lactococcus lactis]	firmicutes	Lactococcus lactis
SRX319065.14_contig_2217_102	WP_090560891.1	36.099	446	247	12	8	433	161	588	Belnapia rosea	Bacteria	Bacteria	hypothetical protein [Belnapia rosea]	a-proteobacteria	Belnapia rosea
SRX319065.14_contig_2217_104	WP_106329510.1	38.624	189	105	3	1	184	1	183	Actinoplanes italicus	Bacteria	Bacteria	hypothetical protein [Actinoplanes italicus]	high GC Gram+	Actinoplanes italicus
SRX319065.14_contig_2217_11	WP_098528607.1	34.167	360	205	15	96	441	93	434	unclassified Bacillus;Bacillus sp. AFS037270;Bacillus sp. AFS076308	Bacteria	Bacteria	MULTISPECIES: hypothetical protein [unclassified Bacillus]	firmicutes	unclassified Bacillus;Bacillus sp. AFS037270;Bacillus sp. AFS076308
SRX319065.14_contig_2217_118	WP_052561867.1	32.941	170	92	8	22	180	9	167	Candidatus Brocadia sinica	Bacteria	Bacteria	AAA family ATPase [Candidatus Brocadia sinica]	bacteria	Candidatus Brocadia sinica
SRX319065.14_contig_2217_43	WP_084679420.1	43.609	133	63	4	20	146	37	163	Curvibacter lanceolatus	Bacteria	Bacteria	hypothetical protein [Curvibacter lanceolatus]	b-proteobacteria	Curvibacter lanceolatus
SRX319065.14_contig_2217_6	WP_092976404.1	27.628	333	211	11	54	375	60	373	Ruminococcus bromii	Bacteria	Bacteria	cysteine desulfurase NifS [Ruminococcus bromii]	firmicutes	Ruminococcus bromii
SRX319065.14_contig_2217_64	WP_052691132.1	45.902	61	29	1	1	57	49	109	Candidatus Liberibacter solanacearum	Bacteria	Bacteria	hypothetical protein [Candidatus Liberibacter solanacearum]	a-proteobacteria	Candidatus Liberibacter solanacearum
SRX319065.14_contig_2217_73	WP_142892195.1	37.069	116	69	4	251	364	11	124	Aliikangiella sp. M105	Bacteria	Bacteria	hypothetical protein [Aliikangiella sp. M105]	g-proteobacteria	Aliikangiella sp. M105
SRX319065.14_contig_2217_75	WP_096130041.1	42.917	240	131	5	10	248	16	250	Pseudomonas congelans	Bacteria	Bacteria	C1 family peptidase [Pseudomonas congelans]	g-proteobacteria	Pseudomonas congelans
SRX319065.14_contig_2217_94	WP_124905189.1	33.884	121	74	1	14	134	503	617	Burkholderia sp. Bp9004	Bacteria	Bacteria	tail fiber domain-containing protein [Burkholderia sp. Bp9004]	b-proteobacteria	Burkholderia sp. Bp9004
SRX319065.14_contig_2217_96	WP_133474892.1	30.665	812	371	37	209	946	271	964	Sediminibacterium goheungense	Bacteria	Bacteria	hypothetical protein [Sediminibacterium goheungense]	CFB group bacteria	Sediminibacterium goheungense
SRX319065.14_contig_2217_99	WP_080020967.1	55.822	292	114	4	66	342	2	293	Bacillus cereus	Bacteria	Bacteria	collagen-like protein [Bacillus cereus]	firmicutes	Bacillus cereus
SRX319065.14_contig_2285_10	WP_088613957.1	36.364	132	75	4	262	389	808	934	Bdellovibrio sp. SKB1291214	Bacteria	Bacteria	hypothetical protein [Bdellovibrio sp. SKB1291214]	proteobacteria	Bdellovibrio sp. SKB1291214
SRX319065.14_contig_2285_135	WP_027120505.1	41.007	139	73	2	6	135	8	146	Mycoplasma lipofaciens	Bacteria	Bacteria	dCMP deaminase family protein [Mycoplasma lipofaciens]	mycoplasmas	Mycoplasma lipofaciens
SRX319065.14_contig_2285_14	WP_082152219.1	22.759	290	162	10	13	282	471	718	Crocosphaera watsonii	Bacteria	Bacteria	ribonucleoside-diphosphate reductase [Crocosphaera watsonii]	cyanobacteria	Crocosphaera watsonii
SRX319065.14_contig_2285_17	WP_014679080.1	50.737	814	360	12	8	808	3	788	Solitalea canadensis	Bacteria	Bacteria	ribonucleoside-diphosphate reductase subunit alpha [Solitalea canadensis]	CFB group bacteria	Solitalea canadensis
SRX319065.14_contig_2285_29	WP_012678386.1	58.209	134	53	1	42	172	320	453	Streptococcus equi	Bacteria	Bacteria	thioester-forming surface-anchored protein [Streptococcus equi]	firmicutes	Streptococcus equi
SRX319065.14_contig_2285_33	WP_055043008.1	37.665	454	262	10	5	445	11	456	Chryseobacterium sp. FF12	Bacteria	Bacteria	deoxyribodipyrimidine photo-lyase [Chryseobacterium sp. FF12]	CFB group bacteria	Chryseobacterium sp. FF12
SRX319065.14_contig_2285_34	WP_167069646.1	24.868	189	113	9	112	297	47	209	Burkholderia sp. Ax-1719	N/A	Bacteria	unnamed protein product	b-proteobacteria	Burkholderia sp. Ax-1719
SRX319065.14_contig_2285_40	WP_142085483.1	32.765	528	299	11	45	532	841	1352	Roseinatronobacter monicus	Bacteria	Bacteria	hypothetical protein [Roseinatronobacter monicus]	a-proteobacteria	Roseinatronobacter monicus
SRX319065.14_contig_2285_41	WP_094592155.1	39.634	328	171	10	186	505	36	344	Vulcanococcus limneticus	Bacteria	Bacteria	hypothetical protein [Vulcanococcus limneticus]	cyanobacteria	Vulcanococcus limneticus
SRX319065.14_contig_2285_42	WP_135546959.1	35.57	1043	488	42	185	1153	118	1050	Paenibacillus sp. R196	Bacteria	Bacteria	hypothetical protein [Paenibacillus sp. R196]	firmicutes	Paenibacillus sp. R196
SRX319065.14_contig_2285_43	WP_135546959.1	37.385	979	520	34	184	1118	74	1003	Paenibacillus sp. R196	Bacteria	Bacteria	hypothetical protein [Paenibacillus sp. R196]	firmicutes	Paenibacillus sp. R196
SRX319065.14_contig_2285_49	WP_110142828.1	22.807	171	102	7	188	358	188	328	Legionella sp. km488;Legionella sp. km489;Legionella sp. km521;unclassified Legionella	Bacteria	Bacteria	MULTISPECIES: type III effector AvrB4-1 [unclassified Legionella]	g-proteobacteria	Legionella sp. km488;Legionella sp. km489;Legionella sp. km521;unclassified Legionella
SRX319065.14_contig_2285_60	WP_166456580.1	40.323	310	164	7	15	307	148	453	Micromonospora sp. CMU55-4	Bacteria	Bacteria	hypothetical protein [Micromonospora sp. CMU55-4]	high GC Gram+	Micromonospora sp. CMU55-4
SRX319065.14_contig_2285_64	WP_092910910.1	31.996	997	603	23	8	964	15	976	Hydrogenimonas thermophila	Bacteria	Bacteria	DNA mismatch repair protein [Hydrogenimonas thermophila]	e-proteobacteria	Hydrogenimonas thermophila
SRX319065.14_contig_2285_69	WP_127828298.1	35.976	328	205	4	234	560	87	410	Streptomyces sp. San01	Bacteria	Bacteria	S8 family peptidase [Streptomyces sp. San01]	high GC Gram+	Streptomyces sp. San01
SRX319065.14_contig_2285_94	WP_103898600.1	33.264	481	274	16	4	474	17	460	Petrotoga halophila	Bacteria	Bacteria	deoxyribodipyrimidine photo-lyase [Petrotoga halophila]	bacteria	Petrotoga halophila
SRX319065.14_contig_9128_21	WP_129545930.1	60.784	51	20	0	105	155	536	586	Aliivibrio salmonicida	Bacteria	Bacteria	AAA domain-containing protein [Aliivibrio salmonicida]	g-proteobacteria	Aliivibrio salmonicida
SRX319065.14_contig_9128_35	WP_078016991.1	39.924	526	234	17	702	1210	50	510	Pyramidobacter sp. C12-8	Bacteria	Bacteria	hypothetical protein [Pyramidobacter sp. C12-8]	bacteria	Pyramidobacter sp. C12-8
SRX319065.14_contig_9128_6	WP_097027138.1	51.282	78	36	1	7	82	3	80	Clostridium peptidivorans	Bacteria	Bacteria	hypothetical protein [Clostridium peptidivorans]	firmicutes	Clostridium peptidivorans
SRX3219064.32_contig_11116_29	WP_015174334.1	26.471	102	69	2	1	96	1	102	Oscillatoria nigro-viridis	Bacteria	Bacteria	hypothetical protein [Oscillatoria nigro-viridis]	cyanobacteria	Oscillatoria nigro-viridis
SRX3219064.32_contig_11116_6	WP_002698739.1	51.908	131	61	2	73	202	220	349	Microscilla marina	Bacteria	Bacteria	deoxyuridine 5'-triphosphate nucleotidohydrolase family [Microscilla marina]	CFB group bacteria	Microscilla marina
SRX3219064.32_contig_15991_15	WP_042399985.1	50.602	83	38	2	8	88	25	106	Clostridium;Clostridium disporicum;Clostridium saudiense;Clostridiaceae bacterium	Bacteria	Bacteria	MULTISPECIES: hypothetical protein [Clostridium]	firmicutes	Clostridium;Clostridium disporicum;Clostridium saudiense;Clostridiaceae bacterium
SRX3219064.32_contig_15991_2	WP_132692262.1	35.747	221	116	9	12	206	158	378	Volucribacter psittacicida	Bacteria	Bacteria	hypothetical protein [Volucribacter psittacicida]	g-proteobacteria	Volucribacter psittacicida
SRX3219064.32_contig_15991_4	WP_132692262.1	35.545	211	110	9	12	196	108	318	Volucribacter psittacicida	Bacteria	Bacteria	hypothetical protein [Volucribacter psittacicida]	g-proteobacteria	Volucribacter psittacicida
SRX3219064.32_contig_15991_8	WP_036420561.1	26.904	197	107	8	48	228	21	196	Morganella morganii	Bacteria	Bacteria	YiiX family permuted papain-like enzyme [Morganella morganii]	enterobacteria	Morganella morganii
SRX3219064.32_contig_20012_14	WP_134112694.1	28.91	211	82	9	1	211	1	143	Hypnocyclicus thermotrophus	Bacteria	Bacteria	ribonuclease HI [Hypnocyclicus thermotrophus]	fusobacteria	Hypnocyclicus thermotrophus
SRX3219064.32_contig_20012_2	WP_133741183.1	23.571	420	240	15	750	1169	628	966	Actinorugispora endophytica	Bacteria	Bacteria	PQQ-binding-like beta-propeller repeat protein [Actinorugispora endophytica]	high GC Gram+	Actinorugispora endophytica
SRX3219064.32_contig_27177_25	WP_115955046.1	23.171	82	63	0	25	106	15	96	Cupriavidus plantarum	Bacteria	Bacteria	hypothetical protein [Cupriavidus plantarum]	b-proteobacteria	Cupriavidus plantarum
SRX3219064.32_contig_560_6	WP_019140193.1	40.741	81	37	5	43	121	162	233	Noviherbaspirillum massiliense	Bacteria	Bacteria	ion transporter [Noviherbaspirillum massiliense]	b-proteobacteria	Noviherbaspirillum massiliense
SRX3219064.32_contig_7907_1	WP_144106888.1	40.336	119	66	2	500	615	110	226	Paraburkholderia sp. BCC1886	Bacteria	Bacteria	tail fiber domain-containing protein [Paraburkholderia sp. BCC1886]	b-proteobacteria	Paraburkholderia sp. BCC1886
SRX3219064.32_contig_7907_14	WP_161833721.1	30.473	571	296	22	1592	2097	2033	2567	Sediminibacterium sp. WSJ-3	Bacteria	Bacteria	hypothetical protein, partial [Sediminibacterium sp. WSJ-3]	CFB group bacteria	Sediminibacterium sp. WSJ-3
SRX3219064.32_contig_7907_15	WP_081164788.1	33.562	146	94	3	24	166	280	425	Edwardsiella ictaluri	Bacteria	Bacteria	hypothetical protein [Edwardsiella ictaluri]	enterobacteria	Edwardsiella ictaluri
SRX3219064.32_contig_7907_3	WP_124626039.1	32.558	129	82	2	407	531	504	631	Burkholderia sp. Bp9012	Bacteria	Bacteria	tail fiber domain-containing protein [Burkholderia sp. Bp9012]	b-proteobacteria	Burkholderia sp. Bp9012
SRX327722.61_contig_11716_1	WP_157151614.1	37.647	85	46	1	97	181	52	129	Brachyspira sp. SAP_772	Bacteria	Bacteria	hypothetical protein [Brachyspira sp. SAP_772]	bacteria	Brachyspira sp. SAP_772
SRX327722.61_contig_11716_10	WP_163836174.1	33	100	64	2	102	198	68	167	Oceanospirillales bacterium S2-4-1H	Bacteria	Bacteria	GNAT family N-acetyltransferase [Oceanospirillales bacterium S2-4-1H]	g-proteobacteria	Oceanospirillales bacterium S2-4-1H
SRX327722.61_contig_11716_50	WP_135546959.1	38.37	675	352	24	428	1084	420	1048	Paenibacillus sp. R196	Bacteria	Bacteria	hypothetical protein [Paenibacillus sp. R196]	firmicutes	Paenibacillus sp. R196
SRX327722.61_contig_11716_6	WP_007041453.1	32.724	547	316	13	71	583	256	784	Thiorhodococcus drewsii	Bacteria	Bacteria	tetratricopeptide repeat protein [Thiorhodococcus drewsii]	g-proteobacteria	Thiorhodococcus drewsii
SRX327722.61_contig_11716_62	WP_156918768.1	39.785	93	51	2	64	156	1647	1734	Synechococcus sp. CC9616	Bacteria	Bacteria	hypothetical protein [Synechococcus sp. CC9616]	cyanobacteria	Synechococcus sp. CC9616
SRX327722.61_contig_11716_7	WP_164948915.1	47.475	198	98	2	13	208	15	208	Clostridium tagluense	Bacteria	Bacteria	FAD-dependent thymidylate synthase [Clostridium tagluense]	firmicutes	Clostridium tagluense
SRX327722.61_contig_34798_17	WP_047101830.1	28.571	140	92	3	214	349	35	170	Brachyspira hyodysenteriae	Bacteria	Bacteria	ankyrin repeat domain-containing protein [Brachyspira hyodysenteriae]	bacteria	Brachyspira hyodysenteriae
SRX327722.61_contig_34798_30	WP_157151614.1	26.119	268	157	8	74	330	85	322	Brachyspira sp. SAP_772	Bacteria	Bacteria	hypothetical protein [Brachyspira sp. SAP_772]	bacteria	Brachyspira sp. SAP_772
SRX327722.61_contig_34798_31	WP_157151614.1	25.907	193	133	3	57	241	41	231	Brachyspira sp. SAP_772	Bacteria	Bacteria	hypothetical protein [Brachyspira sp. SAP_772]	bacteria	Brachyspira sp. SAP_772
SRX327722.61_contig_34798_34	WP_047101830.1	30.112	445	239	16	19	421	3	417	Brachyspira hyodysenteriae	Bacteria	Bacteria	ankyrin repeat domain-containing protein [Brachyspira hyodysenteriae]	bacteria	Brachyspira hyodysenteriae
SRX327722.61_contig_34798_39	WP_047101830.1	31.329	316	187	7	88	374	39	353	Brachyspira hyodysenteriae	Bacteria	Bacteria	ankyrin repeat domain-containing protein [Brachyspira hyodysenteriae]	bacteria	Brachyspira hyodysenteriae
SRX327722.61_contig_34798_40	WP_144112164.1	32.639	288	168	8	55	318	92	377	Brachyspira hyodysenteriae	Bacteria	Bacteria	hypothetical protein [Brachyspira hyodysenteriae]	bacteria	Brachyspira hyodysenteriae
SRX327722.61_contig_34798_42	WP_047115708.1	28.997	369	204	9	57	410	35	360	Brachyspira hyodysenteriae	Bacteria	Bacteria	ankyrin repeat domain-containing protein [Brachyspira hyodysenteriae]	bacteria	Brachyspira hyodysenteriae
SRX327722.61_contig_34798_5	WP_167510309.1	51.22	41	20	0	3	43	5	45	Eggerthellaceae bacterium	Bacteria	Bacteria	hypothetical protein [Eggerthellaceae bacterium]	actinobacteria	Eggerthellaceae bacterium
SRX327722.61_contig_49347_1	WP_016340370.1	30.826	678	419	17	140	775	74	743	Spiroplasma syrphidicola	Bacteria	Bacteria	AAA family ATPase [Spiroplasma syrphidicola]	mycoplasmas	Spiroplasma syrphidicola
SRX327722.61_contig_49347_20	WP_066119323.1	58.621	58	24	0	5	62	2	59	Geminocystis sp. NIES-3709	Bacteria	Bacteria	hypothetical protein [Geminocystis sp. NIES-3709]	cyanobacteria	Geminocystis sp. NIES-3709
SRX327722.61_contig_49347_21	WP_103078171.1	33.333	414	213	12	4	363	17	421	Petrotoga miotherma	Bacteria	Bacteria	deoxyribodipyrimidine photo-lyase [Petrotoga miotherma]	bacteria	Petrotoga miotherma
SRX327722.61_contig_49347_22	WP_135546959.1	31.196	1045	595	43	780	1781	74	1037	Paenibacillus sp. R196	Bacteria	Bacteria	hypothetical protein [Paenibacillus sp. R196]	firmicutes	Paenibacillus sp. R196
SRX802963.109_contig_110018_1	WP_157559283.1	36.972	284	175	3	919	1202	354	633	Hydrogenophaga crassostreae	Bacteria	Bacteria	hypothetical protein [Hydrogenophaga crassostreae]	b-proteobacteria	Hydrogenophaga crassostreae
SRX802963.109_contig_110018_4	WP_008240645.1	48.148	54	27	1	55	107	12	65	Pedobacter sp. BAL39	Bacteria	Bacteria	YwbE family protein [Pedobacter sp. BAL39]	CFB group bacteria	Pedobacter sp. BAL39
SRX802963.109_contig_11247_42	WP_144987534.1	28.662	157	100	5	41	187	11	165	Planctomycetes bacterium V144	Bacteria	Bacteria	hypothetical protein [Planctomycetes bacterium V144]	bacteria	Planctomycetes bacterium V144
SRX802963.109_contig_11247_45	WP_141055472.1	50.568	352	161	10	289	635	1	344	Arcobacter cryaerophilus	Bacteria	Bacteria	DNA (cytosine-5-)-methyltransferase [Arcobacter cryaerophilus]	e-proteobacteria	Arcobacter cryaerophilus
SRX802963.109_contig_20232_1	WP_066622217.1	31.944	288	191	5	12	297	33	317	Rufibacter roseus	Bacteria	Bacteria	DNA topoisomerase IB [Rufibacter roseus]	CFB group bacteria	Rufibacter roseus
SRX802963.109_contig_44307_1	WP_100743332.1	67.391	46	15	0	1	46	76	121	Leptospira harrisiae	Bacteria	Bacteria	hypothetical protein [Leptospira harrisiae]	bacteria	Leptospira harrisiae
SRX802963.109_contig_44307_10	WP_081706302.1	19.413	443	288	17	187	573	136	565	Nocardia sp. CNY236	Bacteria	Bacteria	DEAD/DEAH box helicase family protein [Nocardia sp. CNY236]	high GC Gram+	Nocardia sp. CNY236
SRX802963.109_contig_56331_5	WP_091921309.1	31.731	104	66	2	66	169	21	119	Burkholderia sp. NFACC38-1	Bacteria	Bacteria	NUDIX domain-containing protein [Burkholderia sp. NFACC38-1]	b-proteobacteria	Burkholderia sp. NFACC38-1
SRX802963.109_contig_56331_6	WP_088844630.1	40.594	202	103	4	168	360	305	498	Hymenobacter gelipurpurascens	Bacteria	Bacteria	T9SS type A sorting domain-containing protein [Hymenobacter gelipurpurascens]	CFB group bacteria	Hymenobacter gelipurpurascens
SRX802963.109_contig_73913_13	WP_164711080.1	28.051	549	327	18	231	749	19	529	Euzebya sp. DY32-46	Bacteria	Bacteria	hypothetical protein [Euzebya sp. DY32-46]	actinobacteria	Euzebya sp. DY32-46
SRX802963.109_contig_73913_2	WP_013944415.1	44.853	136	73	2	1	136	24	157	Simkania negevensis	Bacteria	Bacteria	adenylyltransferase/cytidyltransferase family protein [Simkania negevensis]	bacteria	Simkania negevensis
SRX802963.109_contig_73913_4	WP_058440534.1	27.331	311	187	10	16	294	39	342	Legionella brunensis	Bacteria	Bacteria	histidinol-phosphate transaminase [Legionella brunensis]	g-proteobacteria	Legionella brunensis
SRX802982.1_contig_37282_15	WP_113952721.1	34.286	105	61	4	165	264	28	129	Arenicella xantha	Bacteria	Bacteria	hypothetical protein [Arenicella xantha]	g-proteobacteria	Arenicella xantha
SRX802982.1_contig_37945_23	WP_068710454.1	36.792	106	58	2	3	107	281	378	Tetragenococcus solitarius	Bacteria	Bacteria	hypothetical protein [Tetragenococcus solitarius]	firmicutes	Tetragenococcus solitarius
SRX802982.1_contig_60945_8	WP_114766420.1	27.488	211	131	7	66	262	72	274	Vibrio rhodolitus	Bacteria	Bacteria	HaeIII family restriction endonuclease [Vibrio rhodolitus]	g-proteobacteria	Vibrio rhodolitus
SRX802982.1_contig_65887_19	WP_002116245.1	28.019	207	126	9	34	217	147	353	Leptospira interrogans	Bacteria	Bacteria	hypothetical protein [Leptospira interrogans]	bacteria	Leptospira interrogans
ERX552270.16_contig_15083_10	XP_001432020.1	35.612	278	146	7	632	893	845	1105	Paramecium tetraurelia strain d4-2	Eukaryota	Eukaryota	hypothetical protein [Paramecium tetraurelia strain d4-2]	ciliates	Paramecium tetraurelia strain d4-2
ERX552270.16_contig_15083_21	XP_004997114.1	39.683	126	63	5	1	118	253	373	Salpingoeca rosetta	Eukaryota	Eukaryota	swarming motility protein YbiA [Salpingoeca rosetta]	choanoflagellates	Salpingoeca rosetta
ERX552270.16_contig_15083_22	XP_029238041.1	30.819	464	288	14	24	466	113	564	Trypanosoma rangeli	Eukaryota	Eukaryota	putative poly(ADP-ribose) polymerase [Trypanosoma rangeli]	kinetoplastids	Trypanosoma rangeli
ERX552270.16_contig_19878_3	XP_024331093.1	39.773	88	42	3	6	93	7	83	Nosema ceranae	Eukaryota	Eukaryota	dna-directed rna polymerase subunit k [Nosema ceranae]	microsporidians	Nosema ceranae
ERX552270.16_contig_19878_30	XP_012649306.1	67.13	216	71	0	454	669	116	331	Babesia microti strain RI	Eukaryota	Eukaryota	ribonucleoside-diphosphate reductase subunit M2 [Babesia microti strain RI]	apicomplexans	Babesia microti strain RI
ERX552270.16_contig_25620_7	XP_008461881.1	25.82	488	314	15	55	519	462	924	Cucumis melo	Eukaryota	Eukaryota	PREDICTED: poly [ADP-ribose] polymerase 1 isoform X3 [Cucumis melo]	eudicots	muskmelon
ERX552270.16_contig_3320_10	XP_002507705.1	30.833	120	68	3	218	332	272	381	Micromonas commoda	Eukaryota	Eukaryota	predicted protein [Micromonas commoda]	green algae	Micromonas commoda
ERX552270.16_contig_3320_17	XP_002505292.1	24.332	337	194	10	6	289	9	337	Micromonas commoda	Eukaryota	Eukaryota	predicted protein [Micromonas commoda]	green algae	Micromonas commoda
ERX552270.16_contig_3320_27	XP_022813140.1	38.462	117	72	0	242	358	1691	1807	Plasmodium yoelii	Eukaryota	Eukaryota	conserved Plasmodium protein, unknown function [Plasmodium yoelii]	apicomplexans	Plasmodium yoelii
ERX552270.16_contig_3320_3	XP_008910449.1	24.044	549	338	17	23	537	4	507	Phytophthora parasitica INRA-310	Eukaryota	Eukaryota	hypothetical protein PPTG_14866 [Phytophthora parasitica INRA-310]	oomycetes	Phytophthora parasitica INRA-310
ERX552270.16_contig_3320_33	XP_023235099.1	27.988	343	199	12	41	367	30	340	Centruroides sculpturatus	Eukaryota	Eukaryota	cap-specific mRNA (nucleoside-2'-O-)-methyltransferase 2-like [Centruroides sculpturatus]	scorpions	bark scorpion
ERX552270.16_contig_3320_7	XP_031434448.1	36.111	72	34	1	141	212	328	387	Clupea harengus	Eukaryota	Eukaryota	LOW QUALITY PROTEIN: zinc finger CCCH domain-containing protein 6-like [Clupea harengus]	bony fishes	Atlantic herring
ERX552270.16_contig_3320_8	XP_003072680.1	38.355	1155	601	29	6	1140	6	1069	Encephalitozoon intestinalis ATCC 50506	Eukaryota	Eukaryota	DNA topoisomerase II [Encephalitozoon intestinalis ATCC 50506]	microsporidians	Encephalitozoon intestinalis ATCC 50506
ERX552270.16_contig_36200_5	XP_022522831.1	50.276	181	89	1	2	182	74	253	Astyanax mexicanus	Eukaryota	Eukaryota	uncharacterized protein LOC103046511 isoform X2 [Astyanax mexicanus]	bony fishes	Mexican tetra
ERX552270.16_contig_43406_12	XP_002777664.1	37.423	163	93	3	2	160	5	162	Perkinsus marinus ATCC 50983	Eukaryota	Eukaryota	glycoprotein FP21 precursor, putative [Perkinsus marinus ATCC 50983]	eukaryotes	Perkinsus marinus ATCC 50983
ERX552270.16_contig_43406_18	XP_013059323.1	24.125	543	321	15	1	482	1	513	Nematocida parisii ERTm1	Eukaryota	Eukaryota	hypothetical protein NEPG_01495 [Nematocida parisii ERTm1]	microsporidians	Nematocida parisii ERTm1
ERX552270.16_contig_43406_2	XP_007882966.1	37.5	64	37	1	4	67	114	174	Callorhinchus milii	Eukaryota	Eukaryota	PREDICTED: sulfite oxidase, mitochondrial [Callorhinchus milii]	chimaeras	elephant shark
ERX552270.16_contig_7191_8	XP_011037966.1	33.108	148	94	4	66	209	4	150	Populus euphratica	Eukaryota	Eukaryota	PREDICTED: E3 ubiquitin-protein ligase SINAT2-like [Populus euphratica]<>PREDICTED: E3 ubiquitin-protein ligase SINAT2-like [Populus euphratica]<>PREDICTED: E3 ubiquitin-protein ligase SINAT2-like [Populus euphratica]	eudicots	Euphrates poplar
ERX556003.45_contig_13555_19	XP_004339604.1	44.231	52	29	0	14	65	14	65	Acanthamoeba castellanii str. Neff	Eukaryota	Eukaryota	cytidine and deoxycytidylate deaminase zincbinding region domain containing protein [Acanthamoeba castellanii str. Neff]	eukaryotes	Acanthamoeba castellanii str. Neff
ERX556003.45_contig_13555_8	XP_026483158.1	36.441	118	66	3	45	160	430	540	Vanessa tameamea	Eukaryota	Eukaryota	zinc finger protein 62 homolog [Vanessa tameamea]	butterflies	Vanessa tameamea
ERX556003.45_contig_27261_3	XP_001440054.1	25.378	331	200	11	3	308	269	577	Paramecium tetraurelia strain d4-2	Eukaryota	Eukaryota	hypothetical protein [Paramecium tetraurelia strain d4-2]	ciliates	Paramecium tetraurelia strain d4-2
ERX556003.45_contig_33053_10	XP_010511104.1	37.864	206	99	6	8	186	16	219	Camelina sativa	Eukaryota	Eukaryota	PREDICTED: phosphoglycerate mutase-like protein 2 [Camelina sativa]	eudicots	false flax
ERX556003.45_contig_33053_3	XP_009528833.1	32.258	93	52	2	1	93	1	82	Phytophthora sojae	Eukaryota	Eukaryota	hypothetical protein PHYSODRAFT_507983 [Phytophthora sojae]	oomycetes	Phytophthora sojae
ERX556003.45_contig_33053_9	XP_009828455.1	40.232	517	251	11	4	514	3	467	Aphanomyces astaci	Eukaryota	Eukaryota	thymidylate synthase [Aphanomyces astaci]	oomycetes	Aphanomyces astaci
ERX556003.45_contig_34759_8	XP_009052300.1	23.616	271	174	7	90	352	106	351	Lottia gigantea	Eukaryota	Eukaryota	hypothetical protein LOTGIDRAFT_231640 [Lottia gigantea]	gastropods	owl limpet
ERX556003.45_contig_3683_14	XP_019863903.1	40.891	247	142	2	69	315	91	333	Amphimedon queenslandica	Eukaryota	Eukaryota	PREDICTED: ankyrin repeat domain-containing protein 29-like, partial [Amphimedon queenslandica]	sponges	Amphimedon queenslandica
ERX556003.45_contig_3683_19	XP_005181298.1	25.926	351	205	14	1	327	1	320	Musca domestica	Eukaryota	Eukaryota	PREDICTED: flap endonuclease 1 [Musca domestica]<>PREDICTED: flap endonuclease 1 [Musca domestica]<>PREDICTED: flap endonuclease 1 [Musca domestica]<>PREDICTED: flap endonuclease 1 [Musca domestica]<>PREDICTED: flap endonuclease 1 [Musca domestica]<>PREDICTED: flap endonuclease 1 [Musca domestica]	flies	house fly
ERX556003.45_contig_41379_1	XP_011682873.2	31.436	369	235	5	46	396	87	455	Strongylocentrotus purpuratus	Eukaryota	Eukaryota	LOW QUALITY PROTEIN: serine/threonine-protein phosphatase 6 regulatory ankyrin repeat subunit B-like [Strongylocentrotus purpuratus]	sea urchins	purple sea urchin
ERX556003.45_contig_41379_2	XP_002945921.1	45.783	249	128	4	8	250	13	260	Volvox carteri f. nagariensis	Eukaryota	Eukaryota	arogenate/prephenate dehydrogenase [Volvox carteri f. nagariensis]	green algae	Volvox carteri f. nagariensis
ERX556003.45_contig_44096_1	XP_005704405.1	43.478	46	26	0	37	82	43	88	Galdieria sulphuraria	Eukaryota	Eukaryota	hypothetical protein Gasu_45490 [Galdieria sulphuraria]	red algae	Galdieria sulphuraria
ERX556003.45_contig_44096_12	XP_020048055.1	36.792	106	63	2	90	195	48	149	Ascoidea rubescens DSM 1968	Eukaryota	Eukaryota	RNA polymerase Rpb6 [Ascoidea rubescens DSM 1968]	budding yeasts	Ascoidea rubescens DSM 1968
ERX556003.45_contig_44096_13	XP_019861957.1	39.785	186	111	1	74	259	628	812	Amphimedon queenslandica	Eukaryota	Eukaryota	PREDICTED: ankyrin repeat and KH domain-containing protein 1-like [Amphimedon queenslandica]	sponges	Amphimedon queenslandica
ERX556003.45_contig_44096_6	XP_013291601.1	30.216	278	143	12	8	269	430	672	Necator americanus	Eukaryota	Eukaryota	DNA 3'-phosphatase [Necator americanus]	nematodes	Necator americanus
ERX556003.45_contig_57825_1	XP_001440379.1	27.046	281	156	10	6	237	17	297	Paramecium tetraurelia strain d4-2	Eukaryota	Eukaryota	hypothetical protein [Paramecium tetraurelia strain d4-2]	ciliates	Paramecium tetraurelia strain d4-2
ERX556003.45_contig_5955_3	XP_025175713.1	28.165	632	330	21	27	646	37	556	Rhizophagus irregularis DAOM 181602=DAOM 197198	Eukaryota	Eukaryota	hypothetical protein GLOIN_2v1777816 [Rhizophagus irregularis DAOM 181602=DAOM 197198]	glomeromycetes	Rhizophagus irregularis DAOM 181602=DAOM 197198
ERX556003.45_contig_5955_4	XP_008910449.1	29.542	633	293	17	17	623	2	507	Phytophthora parasitica INRA-310	Eukaryota	Eukaryota	hypothetical protein PPTG_14866 [Phytophthora parasitica INRA-310]	oomycetes	Phytophthora parasitica INRA-310
ERX556003.45_contig_68930_1	XP_019640798.1	35.714	112	48	5	146	233	4461	4572	Branchiostoma belcheri	Eukaryota	Eukaryota	PREDICTED: LOW QUALITY PROTEIN: titin-like [Branchiostoma belcheri]	lancelets	Belcher's lancelet
ERX556003.45_contig_68930_2	XP_008910449.1	28.095	630	303	15	17	621	2	506	Phytophthora parasitica INRA-310	Eukaryota	Eukaryota	hypothetical protein PPTG_14866 [Phytophthora parasitica INRA-310]	oomycetes	Phytophthora parasitica INRA-310
ERX556003.45_contig_7865_14	XP_001632896.1	33.333	303	168	13	4	296	44	322	Nematostella vectensis	Eukaryota	Eukaryota	uncharacterized protein LOC5512568 [Nematostella vectensis]	sea anemones	starlet sea anemone
ERX556003.45_contig_7865_18	XP_003371577.1	43.077	195	109	2	8	200	37	231	Trichinella spiralis	Eukaryota	Eukaryota	GTP-binding protein Ypt5 [Trichinella spiralis]	nematodes	Trichinella spiralis
ERX556003.45_contig_7865_21	XP_022322557.1	59.636	275	109	1	10	284	9	281	Crassostrea virginica	Eukaryota	Eukaryota	uncharacterized protein LOC111124008 [Crassostrea virginica]	bivalves	eastern oyster
ERX556003.45_contig_85168_6	XP_029470221.1	23.179	151	99	5	32	172	311	454	Rhinatrema bivittatum	Eukaryota	Eukaryota	baculoviral IAP repeat-containing protein 7 isoform X1 [Rhinatrema bivittatum]	caecilians	two-lined caecilian
GVMAG-M-3300000574-23|JGI1357J11328_10000070_17	XP_005830887.1	48.214	336	170	4	4	335	9	344	Guillardia theta CCMP2712	Eukaryota	Eukaryota	hypothetical protein GUITHDRAFT_157979 [Guillardia theta CCMP2712]	cryptomonads	Guillardia theta CCMP2712
GVMAG-M-3300000574-23|JGI1357J11328_10000070_20	XP_005830887.1	44.643	336	182	4	4	335	9	344	Guillardia theta CCMP2712	Eukaryota	Eukaryota	hypothetical protein GUITHDRAFT_157979 [Guillardia theta CCMP2712]	cryptomonads	Guillardia theta CCMP2712
GVMAG-M-3300000574-23|JGI1357J11328_10000070_22	XP_018225414.1	48.837	43	22	0	317	359	24	66	Pneumocystis carinii B80	Eukaryota	Eukaryota	hypothetical protein T552_02351 [Pneumocystis carinii B80]	ascomycetes	Pneumocystis carinii B80
GVMAG-M-3300000574-23|JGI1357J11328_10000070_84	XP_025173077.1	45.64	344	179	6	4	342	5	345	Rhizophagus irregularis DAOM 181602=DAOM 197198	Eukaryota	Eukaryota	hypothetical protein GLOIN_2v1482498 [Rhizophagus irregularis DAOM 181602=DAOM 197198]	glomeromycetes	Rhizophagus irregularis DAOM 181602=DAOM 197198
GVMAG-M-3300000574-23|JGI1357J11328_10000267_10	XP_010508280.1	40.541	74	38	2	371	440	45	116	Camelina sativa	Eukaryota	Eukaryota	PREDICTED: RING-H2 finger protein ATL5-like [Camelina sativa]	eudicots	false flax
GVMAG-M-3300000574-23|JGI1357J11328_10000267_29	XP_025188040.1	45.646	999	419	21	73	1018	91	1018	Rhizophagus irregularis DAOM 181602=DAOM 197198	Eukaryota	Eukaryota	hypothetical protein GLOIN_2v1763801 [Rhizophagus irregularis DAOM 181602=DAOM 197198]	glomeromycetes	Rhizophagus irregularis DAOM 181602=DAOM 197198
GVMAG-M-3300000574-23|JGI1357J11328_10000267_31	XP_025165970.1	39.614	207	111	3	11	204	209	414	Rhizophagus irregularis DAOM 181602=DAOM 197198	Eukaryota	Eukaryota	hypothetical protein GLOIN_2v1488092 [Rhizophagus irregularis DAOM 181602=DAOM 197198]	glomeromycetes	Rhizophagus irregularis DAOM 181602=DAOM 197198
GVMAG-M-3300000574-23|JGI1357J11328_10001821_18	XP_023331566.1	41.176	68	38	2	34	100	221	287	Eurytemora affinis	Eukaryota	Eukaryota	TATA element modulatory factor-like [Eurytemora affinis]	crustaceans	Eurytemora affinis
GVMAG-M-3300009068-46|Ga0114973_10000828_15	XP_018561483.1	50.769	65	24	2	310	370	512	572	Anoplophora glabripennis	Eukaryota	Eukaryota	major royal jelly protein 1-like [Anoplophora glabripennis]	beetles	Asian longhorned beetle
GVMAG-M-3300009068-46|Ga0114973_10001519_14	XP_010319636.1	35.526	76	45	2	3	78	183	254	Solanum lycopersicum	Eukaryota	Eukaryota	double-stranded RNA-binding protein 1 isoform X3 [Solanum lycopersicum]	eudicots	tomato
GVMAG-M-3300009068-46|Ga0114973_10001636_7	XP_023809812.1	50	64	29	1	31	91	1007	1070	Oryzias latipes	Eukaryota	Eukaryota	desmoglein-2-like [Oryzias latipes]	bony fishes	Japanese medaka
GVMAG-M-3300009068-46|Ga0114973_10002210_1	XP_002441450.1	30.409	342	191	14	1	310	1	327	Sorghum bicolor	Eukaryota	Eukaryota	flap endonuclease 1-A [Sorghum bicolor]	monocots	sorghum
GVMAG-M-3300009068-46|Ga0114973_10002388_4	XP_015382104.2	27.914	326	208	5	166	476	13	326	Citrus sinensis	Eukaryota	Eukaryota	receptor-like protein 14 [Citrus sinensis]	eudicots	sweet orange
GVMAG-M-3300009068-46|Ga0114973_10003845_2	XP_005831626.1	48.052	308	131	6	8	287	9	315	Guillardia theta CCMP2712	Eukaryota	Eukaryota	hypothetical protein GUITHDRAFT_152933 [Guillardia theta CCMP2712]	cryptomonads	Guillardia theta CCMP2712
GVMAG-M-3300009068-46|Ga0114973_10003845_5	XP_025188040.1	43.498	446	235	7	781	1217	579	1016	Rhizophagus irregularis DAOM 181602=DAOM 197198	Eukaryota	Eukaryota	hypothetical protein GLOIN_2v1763801 [Rhizophagus irregularis DAOM 181602=DAOM 197198]	glomeromycetes	Rhizophagus irregularis DAOM 181602=DAOM 197198
GVMAG-M-3300009068-46|Ga0114973_10004260_5	XP_007605438.1	39.091	110	65	2	86	195	93	200	Vittaforma corneae ATCC 50505	Eukaryota	Eukaryota	hypothetical protein VICG_01993 [Vittaforma corneae ATCC 50505]	microsporidians	Vittaforma corneae ATCC 50505
GVMAG-M-3300009068-46|Ga0114973_10005167_4	XP_008879107.1	25.431	464	296	15	4	442	3	441	Aphanomyces invadans	Eukaryota	Eukaryota	hypothetical protein H310_13397 [Aphanomyces invadans]	oomycetes	Aphanomyces invadans
GVMAG-M-3300009068-46|Ga0114973_10005167_7	XP_008910449.1	33.401	491	269	14	63	510	32	507	Phytophthora parasitica INRA-310	Eukaryota	Eukaryota	hypothetical protein PPTG_14866 [Phytophthora parasitica INRA-310]	oomycetes	Phytophthora parasitica INRA-310
GVMAG-M-3300009068-46|Ga0114973_10005816_5	XP_011431214.1	29.412	204	124	5	126	327	376	561	Crassostrea gigas	Eukaryota	Eukaryota	PREDICTED: uncharacterized protein LOC105330955 isoform X4 [Crassostrea gigas]	bivalves	Pacific oyster
GVMAG-M-3300009068-46|Ga0114973_10006155_2	XP_001417126.1	37.037	81	50	1	26	106	1	80	Ostreococcus lucimarinus CCE9901	Eukaryota	Eukaryota	predicted protein, partial [Ostreococcus lucimarinus CCE9901]	green algae	Ostreococcus lucimarinus CCE9901
GVMAG-M-3300009068-46|Ga0114973_10006155_5	XP_032224681.1	49.485	97	48	1	157	253	90	185	Nematostella vectensis	Eukaryota	Eukaryota	LOW QUALITY PROTEIN: protein PFC0760c-like [Nematostella vectensis]	sea anemones	starlet sea anemone
GVMAG-M-3300009068-46|Ga0114973_10006155_6	XP_013760870.1	30.996	271	162	9	3	263	348	603	Thecamonas trahens ATCC 50062	Eukaryota	Eukaryota	Ser/Thr protein phosphatase [Thecamonas trahens ATCC 50062]	eukaryotes	Thecamonas trahens ATCC 50062
GVMAG-M-3300009068-46|Ga0114973_10007271_4	XP_004351067.1	28.571	196	124	6	4	186	101	293	Acanthamoeba castellanii str. Neff	Eukaryota	Eukaryota	radial spoke head 10 B family protein, putative [Acanthamoeba castellanii str. Neff]	eukaryotes	Acanthamoeba castellanii str. Neff
GVMAG-M-3300009068-46|Ga0114973_10007271_7	XP_018931565.1	38.344	326	158	11	1	305	18	321	Cyprinus carpio	Eukaryota	Eukaryota	PREDICTED: kinesin-like protein KIF13A [Cyprinus carpio]	bony fishes	common carp
GVMAG-M-3300009436-29|Ga0115008_10000147_15	XP_004990076.1	36.364	132	82	2	276	405	118	249	Salpingoeca rosetta	Eukaryota	Eukaryota	hypothetical protein PTSG_09652 [Salpingoeca rosetta]	choanoflagellates	Salpingoeca rosetta
GVMAG-M-3300009436-29|Ga0115008_10000147_18	XP_009514873.1	29.469	207	116	10	144	340	151	337	Phytophthora sojae	Eukaryota	Eukaryota	hypothetical protein PHYSODRAFT_467960 [Phytophthora sojae]	oomycetes	Phytophthora sojae
GVMAG-M-3300009436-29|Ga0115008_10000147_29	XP_032830629.1	36.416	173	99	5	167	329	472	643	Petromyzon marinus	Eukaryota	Eukaryota	mRNA (2'-O-methyladenosine-N(6)-)-methyltransferase isoform X2 [Petromyzon marinus]	lampreys	sea lamprey
GVMAG-M-3300009436-29|Ga0115008_10000147_3	XP_017989628.1	34.109	129	70	5	54	180	41	156	Eremothecium sinecaudum	Eukaryota	Eukaryota	HHL138Cp [Eremothecium sinecaudum]	budding yeasts	Eremothecium sinecaudum
GVMAG-M-3300009436-29|Ga0115008_10000147_7	XP_018023805.1	31.752	274	167	9	1	260	1	268	Hyalella azteca	Eukaryota	Eukaryota	PREDICTED: flap endonuclease 1-like [Hyalella azteca]	amphipods	Hyalella azteca
GVMAG-M-3300009436-29|Ga0115008_10000284_1	XP_021369298.1	44.762	105	55	2	5	108	104	206	Mizuhopecten yessoensis	Eukaryota	Eukaryota	uncharacterized protein LOC110460616 [Mizuhopecten yessoensis]	bivalves	Yesso scallop
GVMAG-M-3300009436-29|Ga0115008_10000284_5	XP_023778907.1	26.957	115	71	1	211	312	5	119	Cyanistes caeruleus	Eukaryota	Eukaryota	ankyrin repeat and EF-hand domain-containing protein 1 isoform X3 [Cyanistes caeruleus]	birds	blue tit
GVMAG-M-3300009436-29|Ga0115008_10000284_9	XP_001748743.1	31.159	276	163	5	102	350	13	288	Monosiga brevicollis MX1	Eukaryota	Eukaryota	hypothetical protein [Monosiga brevicollis MX1]	choanoflagellates	Monosiga brevicollis MX1
GVMAG-M-3300009436-29|Ga0115008_10001107_11	XP_024383191.1	30.286	175	111	4	127	300	371	535	Physcomitrella patens	Eukaryota	Eukaryota	putative adenylate cyclase regulatory protein [Physcomitrella patens]	mosses	Physcomitrella patens
GVMAG-M-3300009436-29|Ga0115008_10001107_16	XP_003881661.1	24.434	221	129	9	37	249	193	383	Neospora caninum Liverpool	Eukaryota	Eukaryota	putative oocyst wall protein [Neospora caninum Liverpool]	apicomplexans	Neospora caninum Liverpool
GVMAG-M-3300009436-29|Ga0115008_10001107_2	XP_003063887.1	30.702	228	149	1	105	323	4	231	Micromonas pusilla CCMP1545	Eukaryota	Eukaryota	predicted protein [Micromonas pusilla CCMP1545]	green algae	Micromonas pusilla CCMP1545
GVMAG-M-3300009436-29|Ga0115008_10001107_7	XP_028859056.1	60.396	101	40	0	160	260	294	394	Plasmodium malariae	Eukaryota	Eukaryota	tryptophan-rich protein [Plasmodium malariae]	apicomplexans	Plasmodium malariae
GVMAG-M-3300009436-29|Ga0115008_10001158_16	XP_028629291.1	48	75	25	5	1	61	12	86	Grammomys surdaster	Eukaryota	Eukaryota	repetitive proline-rich cell wall protein 1-like [Grammomys surdaster]	rodents	Grammomys surdaster
GVMAG-M-3300009436-29|Ga0115008_10001158_7	XP_019003727.1	56.075	107	47	0	156	262	32	138	Kwoniella bestiolae CBS 10118;Kwoniella mangroviensis CBS 8507	Eukaryota	Eukaryota	histone H3 [Kwoniella mangroviensis CBS 8507]<>histone H3 [Kwoniella bestiolae CBS 10118]	basidiomycetes	Kwoniella bestiolae CBS 10118;Kwoniella mangroviensis CBS 8507
GVMAG-M-3300009436-29|Ga0115008_10001257_14	XP_002674895.1	24.779	339	127	11	70	399	4	223	Naegleria gruberi strain NEG-M	Eukaryota	Eukaryota	predicted protein [Naegleria gruberi strain NEG-M]	eukaryotes	Naegleria gruberi strain NEG-M
GVMAG-M-3300009436-29|Ga0115008_10001257_5	XP_008910481.1	28.148	270	149	11	189	431	29	280	Phytophthora parasitica INRA-310	Eukaryota	Eukaryota	hypothetical protein PPTG_14893 [Phytophthora parasitica INRA-310]	oomycetes	Phytophthora parasitica INRA-310
GVMAG-M-3300009436-29|Ga0115008_10013744_4	XP_032238846.1	34.667	300	169	12	36	320	222	509	Nematostella vectensis	Eukaryota	Eukaryota	uncharacterized protein LOC116618826 [Nematostella vectensis]	sea anemones	starlet sea anemone
GVMAG-M-3300009436-29|Ga0115008_10014728_6	XP_020902338.2	34.356	163	100	5	79	236	189	349	Exaiptasia pallida	Eukaryota	Eukaryota	uncharacterized protein LOC110240864 [Exaiptasia pallida]	sea anemones	Exaiptasia pallida
GVMAG-M-3300010160-26|Ga0114967_10000103_39	XP_007605438.1	34.146	123	78	2	71	193	84	203	Vittaforma corneae ATCC 50505	Eukaryota	Eukaryota	hypothetical protein VICG_01993 [Vittaforma corneae ATCC 50505]	microsporidians	Vittaforma corneae ATCC 50505
GVMAG-M-3300010160-26|Ga0114967_10000161_11	XP_025188040.1	34.038	473	283	13	761	1227	566	1015	Rhizophagus irregularis DAOM 181602=DAOM 197198	Eukaryota	Eukaryota	hypothetical protein GLOIN_2v1763801 [Rhizophagus irregularis DAOM 181602=DAOM 197198]	glomeromycetes	Rhizophagus irregularis DAOM 181602=DAOM 197198
GVMAG-M-3300010160-26|Ga0114967_10000161_16	XP_012748867.1	31.556	225	141	6	89	306	66	284	Acytostelium subglobosum LB1	Eukaryota	Eukaryota	hypothetical protein SAMD00019534_114090 [Acytostelium subglobosum LB1]	cellular slime molds	Acytostelium subglobosum LB1
GVMAG-M-3300010160-26|Ga0114967_10000161_24	XP_002672064.1	28.662	157	84	4	63	203	82	226	Naegleria gruberi strain NEG-M	Eukaryota	Eukaryota	predicted protein [Naegleria gruberi strain NEG-M]	eukaryotes	Naegleria gruberi strain NEG-M
GVMAG-M-3300010160-26|Ga0114967_10000161_26	XP_016611481.1	37.273	110	64	3	16	124	31	136	Spizellomyces punctatus DAOM BR117	Eukaryota	Eukaryota	hypothetical protein SPPG_00926 [Spizellomyces punctatus DAOM BR117]	chytrids	Spizellomyces punctatus DAOM BR117
GVMAG-M-3300010160-26|Ga0114967_10000161_35	XP_003234820.1	27.832	309	186	10	3	301	22	303	Trichophyton rubrum CBS 118892	Eukaryota	Eukaryota	CMGC/MAPK/P38 protein kinase [Trichophyton rubrum CBS 118892]	ascomycetes	Trichophyton rubrum CBS 118892
GVMAG-M-3300010160-26|Ga0114967_10000161_36	XP_006959996.1	47.17	106	56	0	10	115	20	125	Wallemia mellicola CBS 633.66	Eukaryota	Eukaryota	dUTP diphosphatase, partial [Wallemia mellicola CBS 633.66]	basidiomycetes	Wallemia mellicola CBS 633.66
GVMAG-M-3300010160-26|Ga0114967_10000161_39	XP_028455336.1	40.909	88	49	2	42	128	743	828	Perca flavescens	Eukaryota	Eukaryota	low-density lipoprotein receptor [Perca flavescens]	bony fishes	yellow perch
GVMAG-M-3300010160-26|Ga0114967_10000161_47	XP_002365515.1	46.739	92	38	4	238	318	185	276	Toxoplasma gondii ME49	Eukaryota	Eukaryota	hypothetical protein TGME49_267980 [Toxoplasma gondii ME49]	apicomplexans	Toxoplasma gondii ME49
GVMAG-M-3300010160-26|Ga0114967_10000161_50	XP_031440440.1	28.571	322	167	12	71	366	111	395	Clupea harengus	Eukaryota	Eukaryota	E3 ubiquitin-protein ligase TRIM21-like isoform X1 [Clupea harengus]	bony fishes	Atlantic herring
GVMAG-M-3300010160-26|Ga0114967_10000161_53	XP_011774888.1	67.857	56	15	3	295	347	13	68	Trypanosoma brucei gambiense DAL972	Eukaryota	Eukaryota	LOW QUALITY PROTEIN: hypothetical protein, conserved [Trypanosoma brucei gambiense DAL972]	kinetoplastids	Trypanosoma brucei gambiense DAL972
GVMAG-M-3300010160-26|Ga0114967_10000308_17	XP_013992961.1	45.93	172	71	4	4	154	45	215	Salmo salar	Eukaryota	Eukaryota	PREDICTED: uncharacterized protein LOC106567768 isoform X2 [Salmo salar]	bony fishes	Atlantic salmon
GVMAG-M-3300010160-26|Ga0114967_10000308_24	XP_012765117.2	42.857	84	39	3	57	140	357	431	Plasmodium reichenowi	Eukaryota	Eukaryota	hypothetical protein PRSY57_1404600 [Plasmodium reichenowi]	apicomplexans	Plasmodium reichenowi
GVMAG-M-3300010160-26|Ga0114967_10000308_5	XP_020048055.1	36.076	158	88	4	1	154	1	149	Ascoidea rubescens DSM 1968	Eukaryota	Eukaryota	RNA polymerase Rpb6 [Ascoidea rubescens DSM 1968]	budding yeasts	Ascoidea rubescens DSM 1968
GVMAG-M-3300010160-26|Ga0114967_10000683_1	XP_026472538.1	49.697	165	54	8	1	136	1521	1685	Ctenocephalides felis	Eukaryota	Eukaryota	LOW QUALITY PROTEIN: protein split ends [Ctenocephalides felis]	fleas	cat flea
GVMAG-M-3300010160-26|Ga0114967_10000683_5	XP_020810474.1	36.735	294	161	9	166	438	45	334	Drosophila serrata	Eukaryota	Eukaryota	thymidylate synthase [Drosophila serrata]	flies	Drosophila serrata
GVMAG-M-3300010160-26|Ga0114967_10000683_6	XP_004995547.1	26.87	361	164	11	105	457	540	808	Salpingoeca rosetta	Eukaryota	Eukaryota	hypothetical protein PTSG_03814 [Salpingoeca rosetta]	choanoflagellates	Salpingoeca rosetta
GVMAG-M-3300010160-26|Ga0114967_10000683_8	XP_013897447.1	32.719	217	143	3	18	231	199	415	Monoraphidium neglectum	Eukaryota	Eukaryota	hypothetical protein MNEG_9534 [Monoraphidium neglectum]	green algae	Monoraphidium neglectum
GVMAG-M-3300010160-26|Ga0114967_10001434_19	XP_006822254.1	24.171	211	146	6	1	211	1	197	Saccoglossus kowalevskii	Eukaryota	Eukaryota	PREDICTED: extensin-2-like [Saccoglossus kowalevskii]	hemichordates	Saccoglossus kowalevskii
GVMAG-M-3300010160-26|Ga0114967_10008444_2	XP_026053276.1	27.586	261	186	1	2	262	229	486	Carassius auratus	Eukaryota	Eukaryota	agglutinin-like protein 4 [Carassius auratus]	bony fishes	goldfish
GVMAG-M-3300013005-64|Ga0164292_10000032_1	XP_005709173.1	33.221	596	336	15	9	597	14	554	Galdieria sulphuraria	Eukaryota	Eukaryota	DNA topoisomerase II [Galdieria sulphuraria]	red algae	Galdieria sulphuraria
GVMAG-M-3300013005-64|Ga0164292_10000032_17	XP_007745347.1	29.56	159	91	6	12	158	45	194	Cladophialophora psammophila CBS 110553	Eukaryota	Eukaryota	hypothetical protein A1O5_06564 [Cladophialophora psammophila CBS 110553]	ascomycetes	Cladophialophora psammophila CBS 110553
GVMAG-M-3300013005-64|Ga0164292_10000032_30	XP_029599817.1	37.647	85	53	0	7	91	178	262	Salmo trutta	Eukaryota	Eukaryota	osteopontin-like [Salmo trutta]	bony fishes	river trout
GVMAG-M-3300013005-64|Ga0164292_10000032_32	XP_008910449.1	48.527	509	249	7	17	515	2	507	Phytophthora parasitica INRA-310	Eukaryota	Eukaryota	hypothetical protein PPTG_14866 [Phytophthora parasitica INRA-310]	oomycetes	Phytophthora parasitica INRA-310
GVMAG-M-3300013005-64|Ga0164292_10000032_38	XP_010546482.1	29.699	266	136	11	9	264	60	284	Tarenaya hassleriana	Eukaryota	Eukaryota	PREDICTED: serine/threonine-protein kinase AFC3 isoform X1 [Tarenaya hassleriana]	eudicots	Tarenaya hassleriana
GVMAG-M-3300013005-64|Ga0164292_10000032_4	XP_007415124.1	27.879	165	107	5	5	166	71	226	Melampsora larici-populina 98AG31	Eukaryota	Eukaryota	uncharacterized protein MELLADRAFT_92042 [Melampsora larici-populina 98AG31]	rust fungi	Melampsora larici-populina 98AG31
GVMAG-M-3300013005-64|Ga0164292_10000032_47	XP_029343760.1	90	40	4	0	60	99	59	98	Acyrthosiphon pisum	Eukaryota	Eukaryota	cyclin-dependent kinase 12 isoform X2 [Acyrthosiphon pisum]	aphids	pea aphid
GVMAG-M-3300013005-64|Ga0164292_10000032_51	XP_008621107.1	41.209	364	189	7	1	354	2	350	Saprolegnia diclina VS20	Eukaryota	Eukaryota	hypothetical protein SDRG_16667 [Saprolegnia diclina VS20]	oomycetes	Saprolegnia diclina VS20
GVMAG-M-3300013005-64|Ga0164292_10000032_70	XP_016613015.1	34.815	270	153	6	5	259	19	280	Spizellomyces punctatus DAOM BR117	Eukaryota	Eukaryota	MIP family channel protein [Spizellomyces punctatus DAOM BR117]	chytrids	Spizellomyces punctatus DAOM BR117
GVMAG-M-3300013005-64|Ga0164292_10000032_72	XP_024544706.1	52.459	61	20	2	53	108	143	199	Selaginella moellendorffii	Eukaryota	Eukaryota	uncharacterized protein LOC112351312 [Selaginella moellendorffii]	club-mosses	Selaginella moellendorffii
GVMAG-M-3300013005-64|Ga0164292_10000032_73	XP_025188040.1	43.284	268	149	3	433	699	758	1023	Rhizophagus irregularis DAOM 181602=DAOM 197198	Eukaryota	Eukaryota	hypothetical protein GLOIN_2v1763801 [Rhizophagus irregularis DAOM 181602=DAOM 197198]	glomeromycetes	Rhizophagus irregularis DAOM 181602=DAOM 197198
GVMAG-M-3300013005-64|Ga0164292_10000032_74	XP_012199811.1	34.061	229	144	3	4	232	87	308	Saprolegnia parasitica CBS 223.65	Eukaryota	Eukaryota	hypothetical protein SPRG_05841 [Saprolegnia parasitica CBS 223.65]	oomycetes	Saprolegnia parasitica CBS 223.65
GVMAG-M-3300013005-64|Ga0164292_10000032_79	XP_001690611.1	43.053	655	334	15	16	641	653	1297	Chlamydomonas reinhardtii	Eukaryota	Eukaryota	predicted protein [Chlamydomonas reinhardtii]	green algae	Chlamydomonas reinhardtii
GVMAG-M-3300013005-64|Ga0164292_10000032_80	XP_001690611.1	33.415	410	228	14	65	446	116	508	Chlamydomonas reinhardtii	Eukaryota	Eukaryota	predicted protein [Chlamydomonas reinhardtii]	green algae	Chlamydomonas reinhardtii
GVMAG-M-3300013005-64|Ga0164292_10000048_1	XP_028699384.1	30.282	710	405	23	216	908	33	669	Macaca mulatta	Eukaryota	Eukaryota	large subunit GTPase 1 homolog isoform X2 [Macaca mulatta]<>large subunit GTPase 1 homolog isoform X2 [Macaca mulatta]<>large subunit GTPase 1 homolog isoform X2 [Macaca mulatta]	primates	Rhesus monkey
GVMAG-M-3300013005-64|Ga0164292_10000048_19	XP_020428426.1	31.988	347	222	8	25	364	89	428	Heterostelium album PN500	Eukaryota	Eukaryota	dUTP diphosphatase [Heterostelium album PN500]	cellular slime molds	Heterostelium album PN500
GVMAG-M-3300013005-64|Ga0164292_10000048_21	XP_004366361.1	34.054	185	100	5	179	355	227	397	Cavenderia fasciculata	Eukaryota	Eukaryota	dUTP diphosphatase [Cavenderia fasciculata]	cellular slime molds	Cavenderia fasciculata
GVMAG-M-3300013005-64|Ga0164292_10000048_28	XP_008894490.1	43.243	296	161	5	27	318	26	318	Phytophthora parasitica INRA-310	Eukaryota	Eukaryota	hypothetical protein PPTG_03559 [Phytophthora parasitica INRA-310]	oomycetes	Phytophthora parasitica INRA-310
GVMAG-M-3300013005-64|Ga0164292_10000048_33	XP_029694441.1	46.341	41	22	0	6	46	989	1029	Takifugu rubripes	Eukaryota	Eukaryota	carcinoembryonic antigen-related cell adhesion molecule 5-like [Takifugu rubripes]	bony fishes	torafugu
GVMAG-M-3300013005-64|Ga0164292_10000048_4	XP_008910449.1	29.522	481	300	11	96	542	32	507	Phytophthora parasitica INRA-310	Eukaryota	Eukaryota	hypothetical protein PPTG_14866 [Phytophthora parasitica INRA-310]	oomycetes	Phytophthora parasitica INRA-310
GVMAG-M-3300013005-64|Ga0164292_10000048_42	XP_008894917.1	35.593	59	38	0	22	80	36	94	Phytophthora parasitica INRA-310	Eukaryota	Eukaryota	hypothetical protein PPTG_04426 [Phytophthora parasitica INRA-310]	oomycetes	Phytophthora parasitica INRA-310
GVMAG-M-3300013005-64|Ga0164292_10000048_44	XP_031853918.1	29.87	154	97	4	69	218	1	147	Saprochaete ingens	Eukaryota	Eukaryota	uncharacterized protein SAPINGB_P003309 [Saprochaete ingens]	budding yeasts	Saprochaete ingens
GVMAG-M-3300013005-64|Ga0164292_10000048_52	XP_023647620.1	37.349	83	50	1	36	118	722	802	Paramormyrops kingsleyae	Eukaryota	Eukaryota	choline transporter-like protein 2 isoform X2 [Paramormyrops kingsleyae]	bony fishes	Paramormyrops kingsleyae
GVMAG-M-3300013005-64|Ga0164292_10000048_55	XP_001448795.1	30.189	212	126	7	81	278	5	208	Paramecium tetraurelia strain d4-2	Eukaryota	Eukaryota	hypothetical protein [Paramecium tetraurelia strain d4-2]	ciliates	Paramecium tetraurelia strain d4-2
GVMAG-M-3300013005-64|Ga0164292_10000048_7	XP_019913866.1	66.667	51	17	0	49	99	100	150	Plasmodium coatneyi	Eukaryota	Eukaryota	Uncharacterized protein PCOAH_00015340 [Plasmodium coatneyi]	apicomplexans	Plasmodium coatneyi
GVMAG-M-3300013005-64|Ga0164292_10000576_1	XP_028699384.1	33.816	207	110	8	265	471	410	589	Macaca mulatta	Eukaryota	Eukaryota	large subunit GTPase 1 homolog isoform X2 [Macaca mulatta]<>large subunit GTPase 1 homolog isoform X2 [Macaca mulatta]<>large subunit GTPase 1 homolog isoform X2 [Macaca mulatta]	primates	Rhesus monkey
GVMAG-M-3300013005-64|Ga0164292_10000576_17	XP_008232068.1	46.939	49	24	1	1	47	185	233	Prunus mume	Eukaryota	Eukaryota	PREDICTED: E3 ubiquitin-protein ligase RNF12-like [Prunus mume]	eudicots	Japanese apricot
GVMAG-M-3300013005-64|Ga0164292_10000576_18	XP_001943978.1	31.544	149	94	3	42	186	235	379	Acyrthosiphon pisum	Eukaryota	Eukaryota	dual specificity protein phosphatase Mpk3 [Acyrthosiphon pisum]	aphids	pea aphid
GVMAG-M-3300013005-64|Ga0164292_10000576_27	XP_008614126.1	43.721	215	106	5	15	227	8	209	Saprolegnia diclina VS20	Eukaryota	Eukaryota	hypothetical protein SDRG_09938 [Saprolegnia diclina VS20]	oomycetes	Saprolegnia diclina VS20
GVMAG-M-3300013005-64|Ga0164292_10000911_3	XP_008606181.1	29.2	250	172	4	4	251	14	260	Saprolegnia diclina VS20	Eukaryota	Eukaryota	hypothetical protein SDRG_02374 [Saprolegnia diclina VS20]	oomycetes	Saprolegnia diclina VS20
GVMAG-M-3300013005-64|Ga0164292_10000911_7	XP_009840604.1	40.264	606	295	21	1	589	1	556	Aphanomyces astaci	Eukaryota	Eukaryota	asparagine synthase (glutamine-hydrolyzing) [Aphanomyces astaci]	oomycetes	Aphanomyces astaci
GVMAG-M-3300013005-64|Ga0164292_10001101_10	XP_020436241.1	39.837	123	57	4	2	123	1686	1792	Heterostelium album PN500	Eukaryota	Eukaryota	SNF2-related domain-containing protein [Heterostelium album PN500]	cellular slime molds	Heterostelium album PN500
GVMAG-M-3300013005-64|Ga0164292_10001101_15	XP_016213669.1	54.754	305	126	3	10	314	88	380	Verruconis gallopava	Eukaryota	Eukaryota	ribonucleoside-diphosphate reductase small chain [Verruconis gallopava]	ascomycetes	Verruconis gallopava
GVMAG-M-3300013005-64|Ga0164292_10001101_3	XP_028981696.1	36.735	147	89	1	120	262	272	418	Esox lucius	Eukaryota	Eukaryota	coiled-coil domain-containing protein 8 homolog isoform X1 [Esox lucius]	bony fishes	northern pike
GVMAG-M-3300013005-64|Ga0164292_10001101_8	XP_001614038.1	33.645	214	122	6	3	213	15	211	Plasmodium vivax	Eukaryota	Eukaryota	thymidylate kinase, putative [Plasmodium vivax]	apicomplexans	malaria parasite P. vivax
GVMAG-M-3300013005-64|Ga0164292_10001272_1	XP_002949056.1	51.087	92	45	0	1	92	4	95	Volvox carteri f. nagariensis	Eukaryota	Eukaryota	hypothetical protein VOLCADRAFT_36373, partial [Volvox carteri f. nagariensis]	green algae	Volvox carteri f. nagariensis
GVMAG-M-3300013005-64|Ga0164292_10001272_13	XP_022806737.1	34.545	165	82	9	35	191	2303	2449	Stylophora pistillata	Eukaryota	Eukaryota	uncharacterized protein LOC111343812 [Stylophora pistillata]	stony corals	Stylophora pistillata
GVMAG-M-3300013005-64|Ga0164292_10001272_14	YP_009514439.1	36.4	250	112	8	157	392	353	569	Caulerpa lentillifera	Eukaryota	Eukaryota	hypothetical protein [Caulerpa lentillifera]	green algae	Caulerpa lentillifera
GVMAG-M-3300013005-64|Ga0164292_10001272_17	XP_009846086.1	45.54	426	222	2	8	423	5	430	Aphanomyces astaci	Eukaryota	Eukaryota	hypothetical protein, variant [Aphanomyces astaci]	oomycetes	Aphanomyces astaci
GVMAG-M-3300013005-64|Ga0164292_10001272_5	XP_009524953.1	57.184	348	148	1	14	361	18	364	Phytophthora sojae	Eukaryota	Eukaryota	DAHP synthetase phospho-2-dehydro-3-deoxyheptonate aldolase [Phytophthora sojae]	oomycetes	Phytophthora sojae
GVMAG-M-3300013005-64|Ga0164292_10001272_9	XP_007934723.1	27.962	211	122	7	26	231	426	611	Orycteropus afer afer	Eukaryota	Eukaryota	PREDICTED: ankyrin repeat and protein kinase domain-containing protein 1 [Orycteropus afer afer]	placentals	Orycteropus afer afer
GVMAG-M-3300013005-64|Ga0164292_10002283_13	XP_008902832.1	54.626	227	94	3	68	292	174	393	Phytophthora parasitica INRA-310	Eukaryota	Eukaryota	hypothetical protein PPTG_09573 [Phytophthora parasitica INRA-310]	oomycetes	Phytophthora parasitica INRA-310
GVMAG-M-3300013005-64|Ga0164292_10002283_5	XP_026689408.1	28.436	211	137	6	45	254	325	522	Ciona intestinalis	Eukaryota	Eukaryota	1-phosphatidylinositol 4,5-bisphosphate phosphodiesterase gamma-1 isoform X1 [Ciona intestinalis]	tunicates	vase tunicate
GVMAG-M-3300013005-64|Ga0164292_10005282_5	XP_010917248.1	37.838	74	45	1	6	78	73	146	Elaeis guineensis	Eukaryota	Eukaryota	zinc finger A20 and AN1 domain-containing stress-associated protein 8-like [Elaeis guineensis]	monocots	African oil palm
GVMAG-M-3300013133-40|Ga0172362_10000503_1	XP_004354021.1	52.747	182	84	1	59	240	469	648	Acanthamoeba castellanii str. Neff	Eukaryota	Eukaryota	ribonucleosidetriphosphate reductase, adenosylcobalamin-dependent, putative [Acanthamoeba castellanii str. Neff]	eukaryotes	Acanthamoeba castellanii str. Neff
GVMAG-M-3300013133-40|Ga0172362_10000503_11	XP_012897075.1	51.22	287	118	3	425	711	228	492	Blastocystis hominis	Eukaryota	Eukaryota	uncharacterized protein [Blastocystis hominis]	eukaryotes	Blastocystis hominis
GVMAG-M-3300013133-40|Ga0172362_10000503_20	XP_005098053.1	42.105	190	98	5	21	210	7	184	Aplysia californica	Eukaryota	Eukaryota	PREDICTED: thymidine kinase, cytosolic-like isoform X1 [Aplysia californica]<>PREDICTED: thymidine kinase, cytosolic-like isoform X1 [Aplysia californica]<>PREDICTED: thymidine kinase, cytosolic-like isoform X1 [Aplysia californica]<>PREDICTED: thymidine kinase, cytosolic-like isoform X1 [Aplysia californica]<>PREDICTED: thymidine kinase, cytosolic-like isoform X1 [Aplysia californica]	gastropods	California sea hare
GVMAG-M-3300013133-40|Ga0172362_10000503_26	XP_002671125.1	20.542	959	543	37	160	1017	188	1028	Naegleria gruberi strain NEG-M	Eukaryota	Eukaryota	predicted protein [Naegleria gruberi strain NEG-M]	eukaryotes	Naegleria gruberi strain NEG-M
GVMAG-M-3300013133-40|Ga0172362_10001284_19	XP_025336054.1	50.658	152	71	4	5	154	2	151	[Candida] duobushaemulonis	Eukaryota	Eukaryota	deoxyuridine 5'-triphosphate nucleotidohydrolase [[Candida] duobushaemulonis]	budding yeasts	[Candida] duobushaemulonis
GVMAG-M-3300013133-40|Ga0172362_10011486_4	XP_021879043.1	39.706	68	39	2	60	126	76	142	Lobosporangium transversale	Eukaryota	Eukaryota	hypothetical protein BCR41DRAFT_358454 [Lobosporangium transversale]	fungi	Lobosporangium transversale
GVMAG-M-3300013133-40|Ga0172362_10011486_5	XP_027732565.1	27.004	237	148	8	3	223	7	234	Vombatus ursinus	Eukaryota	Eukaryota	peptidase inhibitor 16 [Vombatus ursinus]	marsupials	common wombat
GVMAG-M-3300013133-40|Ga0172362_10012256_2	XP_002675885.1	29.787	188	98	8	173	357	1009	1165	Naegleria gruberi strain NEG-M	Eukaryota	Eukaryota	serine/threonine kinase [Naegleria gruberi strain NEG-M]	eukaryotes	Naegleria gruberi strain NEG-M
GVMAG-M-3300013133-40|Ga0172362_10020173_1	XP_007002455.1	48.837	43	22	0	1	43	9	51	Tremella mesenterica DSM 1558	Eukaryota	Eukaryota	uncharacterized protein TREMEDRAFT_28290, partial [Tremella mesenterica DSM 1558]	basidiomycetes	Tremella mesenterica DSM 1558
GVMAG-M-3300014204-43|Ga0172381_10000173_13	XP_025095096.1	32.601	273	161	4	41	294	68	336	Pomacea canaliculata	Eukaryota	Eukaryota	DNA polymerase beta-like [Pomacea canaliculata]	gastropods	Pomacea canaliculata
GVMAG-M-3300014204-43|Ga0172381_10000173_25	XP_002488778.1	30.124	322	185	11	60	357	186	491	Talaromyces stipitatus ATCC 10500	Eukaryota	Eukaryota	multiple ankyrin repeats single kh domain protein, putative [Talaromyces stipitatus ATCC 10500]	ascomycetes	Talaromyces stipitatus ATCC 10500
GVMAG-M-3300014204-43|Ga0172381_10000173_27	XP_032231277.1	30.769	156	90	5	34	187	35	174	Nematostella vectensis	Eukaryota	Eukaryota	ankyrin repeat domain-containing protein 50-like [Nematostella vectensis]	sea anemones	starlet sea anemone
GVMAG-M-3300014204-43|Ga0172381_10000173_38	XP_009513868.1	31.452	124	75	3	114	237	65	178	Phytophthora sojae	Eukaryota	Eukaryota	hypothetical protein PHYSODRAFT_467904 [Phytophthora sojae]	oomycetes	Phytophthora sojae
GVMAG-M-3300014204-43|Ga0172381_10000173_56	XP_032241806.1	21.753	308	186	10	59	362	51	307	Nematostella vectensis	Eukaryota	Eukaryota	ankyrin repeat domain-containing protein 50-like [Nematostella vectensis]	sea anemones	starlet sea anemone
GVMAG-M-3300014204-43|Ga0172381_10000173_58	XP_032226173.1	28.959	221	143	6	54	274	5	211	Nematostella vectensis	Eukaryota	Eukaryota	ankyrin repeat domain-containing protein 50-like [Nematostella vectensis]	sea anemones	starlet sea anemone
GVMAG-M-3300014204-43|Ga0172381_10000173_62	XP_032228255.1	26.022	269	143	10	17	243	43	297	Nematostella vectensis	Eukaryota	Eukaryota	ankyrin repeat domain-containing protein 50-like [Nematostella vectensis]	sea anemones	starlet sea anemone
GVMAG-M-3300014204-43|Ga0172381_10000173_63	XP_002488778.1	30.932	236	112	9	50	254	204	419	Talaromyces stipitatus ATCC 10500	Eukaryota	Eukaryota	multiple ankyrin repeats single kh domain protein, putative [Talaromyces stipitatus ATCC 10500]	ascomycetes	Talaromyces stipitatus ATCC 10500
GVMAG-M-3300014204-43|Ga0172381_10000173_71	XP_032228255.1	36.441	236	149	1	47	282	60	294	Nematostella vectensis	Eukaryota	Eukaryota	ankyrin repeat domain-containing protein 50-like [Nematostella vectensis]	sea anemones	starlet sea anemone
GVMAG-M-3300014204-43|Ga0172381_10000173_72	XP_032228255.1	30.213	235	164	0	47	281	60	294	Nematostella vectensis	Eukaryota	Eukaryota	ankyrin repeat domain-containing protein 50-like [Nematostella vectensis]	sea anemones	starlet sea anemone
GVMAG-M-3300014204-43|Ga0172381_10000173_73	XP_002488778.1	29.07	258	150	10	75	309	233	480	Talaromyces stipitatus ATCC 10500	Eukaryota	Eukaryota	multiple ankyrin repeats single kh domain protein, putative [Talaromyces stipitatus ATCC 10500]	ascomycetes	Talaromyces stipitatus ATCC 10500
GVMAG-M-3300014204-43|Ga0172381_10000173_74	XP_032231277.1	33.333	159	106	0	104	262	16	174	Nematostella vectensis	Eukaryota	Eukaryota	ankyrin repeat domain-containing protein 50-like [Nematostella vectensis]	sea anemones	starlet sea anemone
GVMAG-M-3300014204-43|Ga0172381_10000173_75	XP_032231277.1	38.365	159	98	0	104	262	16	174	Nematostella vectensis	Eukaryota	Eukaryota	ankyrin repeat domain-containing protein 50-like [Nematostella vectensis]	sea anemones	starlet sea anemone
GVMAG-M-3300014204-43|Ga0172381_10000173_76	XP_013897197.1	46.98	149	78	1	7	154	164	312	Monoraphidium neglectum	Eukaryota	Eukaryota	hypothetical protein MNEG_9786 [Monoraphidium neglectum]	green algae	Monoraphidium neglectum
GVMAG-M-3300014204-43|Ga0172381_10000173_77	XP_032228255.1	33.725	255	166	1	191	445	22	273	Nematostella vectensis	Eukaryota	Eukaryota	ankyrin repeat domain-containing protein 50-like [Nematostella vectensis]	sea anemones	starlet sea anemone
GVMAG-M-3300014204-43|Ga0172381_10000173_78	XP_032228255.1	36.194	268	171	0	44	311	30	297	Nematostella vectensis	Eukaryota	Eukaryota	ankyrin repeat domain-containing protein 50-like [Nematostella vectensis]	sea anemones	starlet sea anemone
GVMAG-M-3300014204-43|Ga0172381_10000173_79	XP_032228255.1	32.601	273	184	0	129	401	22	294	Nematostella vectensis	Eukaryota	Eukaryota	ankyrin repeat domain-containing protein 50-like [Nematostella vectensis]	sea anemones	starlet sea anemone
GVMAG-M-3300014204-43|Ga0172381_10000173_80	XP_032228255.1	33.333	291	192	1	149	437	24	314	Nematostella vectensis	Eukaryota	Eukaryota	ankyrin repeat domain-containing protein 50-like [Nematostella vectensis]	sea anemones	starlet sea anemone
GVMAG-M-3300014204-43|Ga0172381_10000173_81	XP_032228255.1	32.384	281	190	0	116	396	24	304	Nematostella vectensis	Eukaryota	Eukaryota	ankyrin repeat domain-containing protein 50-like [Nematostella vectensis]	sea anemones	starlet sea anemone
GVMAG-M-3300014204-43|Ga0172381_10000352_26	XP_013872843.1	40.506	79	47	0	100	178	957	1035	Austrofundulus limnaeus	Eukaryota	Eukaryota	PREDICTED: uncharacterized protein LOC106523822 [Austrofundulus limnaeus]	bony fishes	Austrofundulus limnaeus
GVMAG-M-3300014204-43|Ga0172381_10000684_20	XP_032228255.1	36.131	274	173	1	47	318	33	306	Nematostella vectensis	Eukaryota	Eukaryota	ankyrin repeat domain-containing protein 50-like [Nematostella vectensis]	sea anemones	starlet sea anemone
GVMAG-M-3300014204-43|Ga0172381_10000684_21	XP_032228255.1	29.562	274	193	0	119	392	24	297	Nematostella vectensis	Eukaryota	Eukaryota	ankyrin repeat domain-containing protein 50-like [Nematostella vectensis]	sea anemones	starlet sea anemone
GVMAG-M-3300014204-43|Ga0172381_10000684_22	XP_032231277.1	38.75	160	98	0	45	204	19	178	Nematostella vectensis	Eukaryota	Eukaryota	ankyrin repeat domain-containing protein 50-like [Nematostella vectensis]	sea anemones	starlet sea anemone
GVMAG-M-3300014204-43|Ga0172381_10000684_23	XP_032231277.1	36.943	157	96	1	7	163	27	180	Nematostella vectensis	Eukaryota	Eukaryota	ankyrin repeat domain-containing protein 50-like [Nematostella vectensis]	sea anemones	starlet sea anemone
GVMAG-M-3300014204-43|Ga0172381_10000684_24	XP_032228255.1	30.619	307	207	2	92	392	24	330	Nematostella vectensis	Eukaryota	Eukaryota	ankyrin repeat domain-containing protein 50-like [Nematostella vectensis]	sea anemones	starlet sea anemone
GVMAG-M-3300014204-43|Ga0172381_10000684_25	XP_032228255.1	34.672	274	179	0	140	413	24	297	Nematostella vectensis	Eukaryota	Eukaryota	ankyrin repeat domain-containing protein 50-like [Nematostella vectensis]	sea anemones	starlet sea anemone
GVMAG-M-3300014204-43|Ga0172381_10000684_26	XP_032231277.1	38.372	172	103	1	43	214	20	188	Nematostella vectensis	Eukaryota	Eukaryota	ankyrin repeat domain-containing protein 50-like [Nematostella vectensis]	sea anemones	starlet sea anemone
GVMAG-M-3300014204-43|Ga0172381_10000684_27	XP_032228255.1	35.206	267	164	3	51	317	37	294	Nematostella vectensis	Eukaryota	Eukaryota	ankyrin repeat domain-containing protein 50-like [Nematostella vectensis]	sea anemones	starlet sea anemone
GVMAG-M-3300014204-43|Ga0172381_10000684_29	XP_032228255.1	26.027	219	122	6	47	236	60	267	Nematostella vectensis	Eukaryota	Eukaryota	ankyrin repeat domain-containing protein 50-like [Nematostella vectensis]	sea anemones	starlet sea anemone
GVMAG-M-3300014204-43|Ga0172381_10000684_30	XP_032228255.1	34.52	281	178	2	90	369	22	297	Nematostella vectensis	Eukaryota	Eukaryota	ankyrin repeat domain-containing protein 50-like [Nematostella vectensis]	sea anemones	starlet sea anemone
GVMAG-M-3300014204-43|Ga0172381_10000684_31	XP_032228255.1	37.643	263	164	0	49	311	35	297	Nematostella vectensis	Eukaryota	Eukaryota	ankyrin repeat domain-containing protein 50-like [Nematostella vectensis]	sea anemones	starlet sea anemone
GVMAG-M-3300014204-43|Ga0172381_10000684_32	XP_032228255.1	34.962	266	173	0	92	357	29	294	Nematostella vectensis	Eukaryota	Eukaryota	ankyrin repeat domain-containing protein 50-like [Nematostella vectensis]	sea anemones	starlet sea anemone
GVMAG-M-3300014204-43|Ga0172381_10000684_5	XP_021370096.1	25.068	367	221	15	72	407	60	403	Mizuhopecten yessoensis	Eukaryota	Eukaryota	ankyrin repeat domain-containing protein 50-like [Mizuhopecten yessoensis]	bivalves	Yesso scallop
GVMAG-M-3300014204-43|Ga0172381_10000684_7	XP_032228255.1	27.16	324	181	8	66	388	25	294	Nematostella vectensis	Eukaryota	Eukaryota	ankyrin repeat domain-containing protein 50-like [Nematostella vectensis]	sea anemones	starlet sea anemone
GVMAG-M-3300014204-43|Ga0172381_10000684_8	XP_032228255.1	26.599	297	192	8	66	362	25	295	Nematostella vectensis	Eukaryota	Eukaryota	ankyrin repeat domain-containing protein 50-like [Nematostella vectensis]	sea anemones	starlet sea anemone
GVMAG-M-3300014204-43|Ga0172381_10001426_17	XP_002674806.1	26.437	348	147	11	50	394	237	478	Naegleria gruberi strain NEG-M	Eukaryota	Eukaryota	predicted protein [Naegleria gruberi strain NEG-M]	eukaryotes	Naegleria gruberi strain NEG-M
GVMAG-M-3300014204-43|Ga0172381_10001573_25	XP_032228255.1	28.509	228	141	3	18	245	64	269	Nematostella vectensis	Eukaryota	Eukaryota	ankyrin repeat domain-containing protein 50-like [Nematostella vectensis]	sea anemones	starlet sea anemone
GVMAG-M-3300014204-43|Ga0172381_10001800_10	XP_020829462.1	28.571	105	69	2	4	106	2	102	Phascolarctos cinereus	Eukaryota	Eukaryota	thioredoxin-like [Phascolarctos cinereus]	marsupials	koala
GVMAG-M-3300014204-43|Ga0172381_10001800_27	XP_032228255.1	25.61	246	155	5	131	361	28	260	Nematostella vectensis	Eukaryota	Eukaryota	ankyrin repeat domain-containing protein 50-like [Nematostella vectensis]	sea anemones	starlet sea anemone
GVMAG-M-3300014204-43|Ga0172381_10002095_2	XP_016196151.1	31.25	128	78	4	31	156	31	150	Arachis hypogaea;Arachis ipaensis	Eukaryota	Eukaryota	SKP1-like protein 12 [Arachis ipaensis]<>SKP1-like protein 12 [Arachis hypogaea]	eudicots	peanut;Arachis ipaensis
GVMAG-M-3300014204-43|Ga0172381_10002095_22	XP_032231277.1	28.713	202	98	4	45	246	19	174	Nematostella vectensis	Eukaryota	Eukaryota	ankyrin repeat domain-containing protein 50-like [Nematostella vectensis]	sea anemones	starlet sea anemone
GVMAG-M-3300014204-43|Ga0172381_10002095_23	XP_032231277.1	28.689	122	84	1	20	141	27	145	Nematostella vectensis	Eukaryota	Eukaryota	ankyrin repeat domain-containing protein 50-like [Nematostella vectensis]	sea anemones	starlet sea anemone
GVMAG-M-3300014204-43|Ga0172381_10002095_25	XP_013895037.1	55.378	251	112	0	5	255	306	556	Monoraphidium neglectum	Eukaryota	Eukaryota	hypothetical protein MNEG_11944 [Monoraphidium neglectum]	green algae	Monoraphidium neglectum
GVMAG-M-3300014204-45|Ga0172381_10001309_10	XP_014270379.1	24.211	95	69	3	12	105	23	115	Halyomorpha halys	Eukaryota	Eukaryota	thioredoxin-2 [Halyomorpha halys]	bugs	brown marmorated stink bug
GVMAG-M-3300014204-45|Ga0172381_10003048_5	XP_025167490.1	26.706	1187	634	41	45	1203	91	1069	Rhizophagus irregularis DAOM 181602=DAOM 197198	Eukaryota	Eukaryota	hypothetical protein GLOIN_2v1847493 [Rhizophagus irregularis DAOM 181602=DAOM 197198]	glomeromycetes	Rhizophagus irregularis DAOM 181602=DAOM 197198
GVMAG-M-3300014204-45|Ga0172381_10003304_9	XP_002586896.1	38.462	143	75	4	152	284	301	440	Branchiostoma floridae	Eukaryota	Eukaryota	hypothetical protein BRAFLDRAFT_101998 [Branchiostoma floridae]	lancelets	Florida lancelet
GVMAG-M-3300014204-45|Ga0172381_10003942_3	XP_002964976.2	28.856	201	111	8	16	207	228	405	Selaginella moellendorffii	Eukaryota	Eukaryota	senescence-specific cysteine protease SAG39 [Selaginella moellendorffii]	club-mosses	Selaginella moellendorffii
GVMAG-M-3300014204-45|Ga0172381_10004166_12	XP_002674806.1	27.273	220	110	10	236	455	312	481	Naegleria gruberi strain NEG-M	Eukaryota	Eukaryota	predicted protein [Naegleria gruberi strain NEG-M]	eukaryotes	Naegleria gruberi strain NEG-M
GVMAG-M-3300014204-45|Ga0172381_10004819_2	XP_021366493.1	19.386	619	475	11	33	640	1309	1914	Mizuhopecten yessoensis	Eukaryota	Eukaryota	uncharacterized protein LOC110458862 [Mizuhopecten yessoensis]	bivalves	Yesso scallop
GVMAG-M-3300017989-35|Ga0180432_10001562_11	XP_001459118.1	27.016	248	139	9	36	271	185	402	Paramecium tetraurelia strain d4-2	Eukaryota	Eukaryota	hypothetical protein [Paramecium tetraurelia strain d4-2]	ciliates	Paramecium tetraurelia strain d4-2
GVMAG-M-3300017989-35|Ga0180432_10001562_21	XP_008861487.1	27.778	234	152	7	41	272	364	582	Aphanomyces invadans	Eukaryota	Eukaryota	hypothetical protein H310_00462 [Aphanomyces invadans]	oomycetes	Aphanomyces invadans
GVMAG-M-3300017989-35|Ga0180432_10001562_22	XP_002675799.1	31.902	163	99	5	133	283	951	1113	Naegleria gruberi strain NEG-M	Eukaryota	Eukaryota	predicted protein [Naegleria gruberi strain NEG-M]	eukaryotes	Naegleria gruberi strain NEG-M
GVMAG-M-3300017989-35|Ga0180432_10001562_3	XP_019831774.1	34.211	114	72	2	23	136	528	638	Bos indicus	Eukaryota	Eukaryota	PREDICTED: proteoglycan 4 isoform X3 [Bos indicus]	even-toed ungulates	zebu cattle
GVMAG-M-3300017989-35|Ga0180432_10001562_43	XP_004210276.1	34.375	128	79	3	79	206	51	173	Hydra vulgaris	Eukaryota	Eukaryota	PREDICTED: protein fem-1 homolog B-like [Hydra vulgaris]	hydrozoans	Hydra vulgaris
GVMAG-M-3300017989-35|Ga0180432_10013733_14	XP_006293755.1	50	52	25	1	7	57	55	106	Capsella rubella	Eukaryota	Eukaryota	ubiquitin carboxyl-terminal hydrolase 19 [Capsella rubella]	eudicots	Capsella rubella
GVMAG-M-3300017989-35|Ga0180432_10013733_15	XP_019642911.1	34.951	103	43	2	43	145	296	374	Branchiostoma belcheri	Eukaryota	Eukaryota	PREDICTED: uncharacterized protein LOC109484132 isoform X2 [Branchiostoma belcheri]	lancelets	Belcher's lancelet
GVMAG-M-3300017989-35|Ga0180432_10015415_4	XP_004529300.1	37.255	102	55	4	137	231	1555	1654	Ceratitis capitata	Eukaryota	Eukaryota	uncharacterized protein LOC101456949 [Ceratitis capitata]<>uncharacterized protein LOC101456949 [Ceratitis capitata]	flies	Mediterranean fruit fly
GVMAG-M-3300017989-35|Ga0180432_10023350_3	XP_030764072.1	30.725	345	188	12	18	325	165	495	Sitophilus oryzae	Eukaryota	Eukaryota	uncharacterized protein F21D5.5 [Sitophilus oryzae]	beetles	rice weevil
GVMAG-M-3300017989-35|Ga0180432_10023377_13	XP_019384365.1	44.371	151	71	7	2	141	6	154	Crocodylus porosus	Eukaryota	Eukaryota	PREDICTED: superoxide dismutase [Cu-Zn] [Crocodylus porosus]	crocodiles	Australian saltwater crocodile
GVMAG-M-3300017989-35|Ga0180432_10026537_1	XP_018275235.1	34.799	273	121	8	2	217	191	463	Cutaneotrichosporon oleaginosum	Eukaryota	Eukaryota	uncharacterized protein CC85DRAFT_252433 [Cutaneotrichosporon oleaginosum]	basidiomycetes	Cutaneotrichosporon oleaginosum
GVMAG-M-3300017989-35|Ga0180432_10032017_3	XP_020380106.1	33.108	148	80	4	5	147	170	303	Rhincodon typus	Eukaryota	Eukaryota	dual specificity protein phosphatase 1-B-like [Rhincodon typus]	sharks and rays	whale shark
GVMAG-M-3300017989-35|Ga0180432_10033547_4	NP_001280508.1	32.018	228	143	5	3	218	102	329	Tribolium castaneum	Eukaryota	Eukaryota	DNA polymerase beta-like [Tribolium castaneum]	beetles	red flour beetle
GVMAG-M-3300018416-36|Ga0181553_10000955_1	XP_008910475.1	24.167	240	140	8	6	226	36	252	Phytophthora parasitica INRA-310	Eukaryota	Eukaryota	hypothetical protein PPTG_14887 [Phytophthora parasitica INRA-310]	oomycetes	Phytophthora parasitica INRA-310
GVMAG-M-3300018416-36|Ga0181553_10000955_15	XP_012198050.1	49.143	175	88	1	2	176	40	213	Saprolegnia parasitica CBS 223.65	Eukaryota	Eukaryota	thymidine kinase [Saprolegnia parasitica CBS 223.65]	oomycetes	Saprolegnia parasitica CBS 223.65
GVMAG-M-3300018416-36|Ga0181553_10000955_16	XP_030841983.1	32.941	85	52	3	21	103	361	442	Strongylocentrotus purpuratus	Eukaryota	Eukaryota	rRNA N6-adenosine-methyltransferase ZCCHC4-like [Strongylocentrotus purpuratus]	sea urchins	purple sea urchin
GVMAG-M-3300018416-36|Ga0181553_10000955_6	XP_008910806.1	38.947	285	140	10	2	268	112	380	Phytophthora parasitica INRA-310	Eukaryota	Eukaryota	exodeoxyribonuclease III, partial [Phytophthora parasitica INRA-310]	oomycetes	Phytophthora parasitica INRA-310
GVMAG-M-3300018416-36|Ga0181553_10001777_11	XP_030841870.1	33.75	80	43	3	13	83	367	445	Strongylocentrotus purpuratus	Eukaryota	Eukaryota	rRNA N6-adenosine-methyltransferase ZCCHC4 [Strongylocentrotus purpuratus]	sea urchins	purple sea urchin
GVMAG-M-3300018416-36|Ga0181553_10001777_17	XP_029754121.1	34.545	165	93	7	1	156	11	169	Pyricularia pennisetigena	Eukaryota	Eukaryota	hypothetical protein PpBr36_03202 [Pyricularia pennisetigena]	ascomycetes	Pyricularia pennisetigena
GVMAG-M-3300018416-36|Ga0181553_10001777_8	XP_008873487.1	39.853	409	207	8	1	392	1	387	Aphanomyces invadans	Eukaryota	Eukaryota	mannose-6-phosphate isomerase, class I [Aphanomyces invadans]	oomycetes	Aphanomyces invadans
GVMAG-M-3300018416-36|Ga0181553_10001991_10	XP_009517283.1	36.905	336	192	10	33	357	21	347	Phytophthora sojae	Eukaryota	Eukaryota	hypothetical protein PHYSODRAFT_323450 [Phytophthora sojae]	oomycetes	Phytophthora sojae
GVMAG-M-3300018416-36|Ga0181553_10001991_2	XP_009521445.1	30.421	309	191	8	31	327	31	327	Phytophthora sojae	Eukaryota	Eukaryota	hypothetical protein PHYSODRAFT_540712 [Phytophthora sojae]	oomycetes	Phytophthora sojae
GVMAG-M-3300018416-36|Ga0181553_10001991_3	XP_009834040.1	31.193	218	125	6	18	222	21	226	Aphanomyces astaci	Eukaryota	Eukaryota	hypothetical protein H257_09505 [Aphanomyces astaci]	oomycetes	Aphanomyces astaci
GVMAG-M-3300018416-36|Ga0181553_10001991_6	XP_029980180.1	28.571	266	177	4	86	343	1	261	Sphaeramia orbicularis	Eukaryota	Eukaryota	aquaporin-10-like [Sphaeramia orbicularis]	bony fishes	orbiculate cardinalfish
GVMAG-M-3300018416-36|Ga0181553_10003180_1	XP_013074352.1	87.5	32	4	0	28	59	13	44	Biomphalaria glabrata	Eukaryota	Eukaryota	PREDICTED: protein TsetseEP-like, partial [Biomphalaria glabrata]	gastropods	Biomphalaria glabrata
GVMAG-M-3300018416-36|Ga0181553_10003180_11	XP_030086628.1	31.667	240	127	9	20	234	92	319	Serinus canaria	Eukaryota	Eukaryota	peptidase inhibitor 16-like [Serinus canaria]	birds	Common canary
GVMAG-M-3300018416-36|Ga0181553_10003180_5	XP_019150985.1	32.824	131	76	4	6	124	695	825	Ipomoea nil	Eukaryota	Eukaryota	PREDICTED: disease resistance protein TAO1-like [Ipomoea nil]	eudicots	Japanese morning glory
GVMAG-M-3300018416-36|Ga0181553_10003180_6	XP_031391665.1	26.255	259	145	9	10	244	1117	1353	Punica granatum	Eukaryota	Eukaryota	TMV resistance protein N-like [Punica granatum]	eudicots	pomegranate
GVMAG-M-3300018416-36|Ga0181553_10003180_7	XP_030440111.1	33.333	198	107	9	13	185	1042	1239	Syzygium oleosum	Eukaryota	Eukaryota	TMV resistance protein N-like [Syzygium oleosum]	eudicots	Syzygium oleosum
GVMAG-M-3300018416-36|Ga0181553_10003180_8	XP_031478212.1	25.571	219	132	5	1	191	868	1083	Nymphaea colorata	Eukaryota	Eukaryota	disease resistance protein RGA2-like [Nymphaea colorata]	flowering plants	Nymphaea colorata
GVMAG-M-3300018416-36|Ga0181553_10003487_3	XP_007417817.1	30.682	176	90	8	55	201	75	247	Melampsora larici-populina 98AG31	Eukaryota	Eukaryota	uncharacterized protein MELLADRAFT_50842 [Melampsora larici-populina 98AG31]	rust fungi	Melampsora larici-populina 98AG31
GVMAG-M-3300018416-36|Ga0181553_10003487_9	XP_002901740.1	28.826	281	177	6	23	284	19	295	Phytophthora infestans T30-4	Eukaryota	Eukaryota	protein phosphatase 2C, putative [Phytophthora infestans T30-4]	oomycetes	Phytophthora infestans T30-4
GVMAG-M-3300018416-36|Ga0181553_10004210_8	XP_023641606.1	42.804	271	151	2	4	272	5	273	Capsella rubella	Eukaryota	Eukaryota	casein kinase 1-like protein 5 isoform X2 [Capsella rubella]	eudicots	Capsella rubella
GVMAG-M-3300018416-36|Ga0181553_10004608_13	XP_009528365.1	58.182	55	23	0	87	141	10	64	Phytophthora sojae	Eukaryota	Eukaryota	hypothetical protein PHYSODRAFT_508997 [Phytophthora sojae]	oomycetes	Phytophthora sojae
GVMAG-M-3300018416-36|Ga0181553_10004608_2	XP_007508140.1	25.17	147	87	5	14	145	1029	1167	Bathycoccus prasinos	Eukaryota	Eukaryota	predicted protein [Bathycoccus prasinos]	green algae	Bathycoccus prasinos
GVMAG-M-3300018416-36|Ga0181553_10004608_5	XP_008865744.1	36.145	249	154	2	23	271	27	270	Aphanomyces invadans	Eukaryota	Eukaryota	hypothetical protein H310_03593 [Aphanomyces invadans]	oomycetes	Aphanomyces invadans
GVMAG-M-3300018416-36|Ga0181553_10004856_3	XP_008910481.1	39.576	283	156	4	149	418	3	283	Phytophthora parasitica INRA-310	Eukaryota	Eukaryota	hypothetical protein PPTG_14893 [Phytophthora parasitica INRA-310]	oomycetes	Phytophthora parasitica INRA-310
GVMAG-M-3300018416-36|Ga0181553_10004856_8	XP_008863895.1	42.895	1140	587	17	13	1119	22	1130	Aphanomyces invadans	Eukaryota	Eukaryota	hypothetical protein H310_02231 [Aphanomyces invadans]	oomycetes	Aphanomyces invadans
GVMAG-M-3300018416-36|Ga0181553_10007160_5	XP_002048063.1	55.102	147	61	2	3	144	26	172	Drosophila virilis	Eukaryota	Eukaryota	probable deoxycytidylate deaminase [Drosophila virilis]	flies	Drosophila virilis
GVMAG-M-3300018416-36|Ga0181553_10008113_2	XP_009833270.1	47.549	204	94	5	19	209	18	221	Aphanomyces astaci	Eukaryota	Eukaryota	hypothetical protein H257_08894 [Aphanomyces astaci]	oomycetes	Aphanomyces astaci
GVMAG-M-3300018416-36|Ga0181553_10008113_5	XP_008907453.1	32.721	544	264	15	48	493	65	604	Phytophthora parasitica INRA-310	Eukaryota	Eukaryota	hypothetical protein PPTG_13490 [Phytophthora parasitica INRA-310]	oomycetes	Phytophthora parasitica INRA-310
GVMAG-M-3300018416-36|Ga0181553_10011843_3	XP_018154184.1	30.556	144	85	3	22	159	117	251	Colletotrichum higginsianum IMI 349063	Eukaryota	Eukaryota	Initiation-specific alpha-1,6-mannosyltransferase [Colletotrichum higginsianum IMI 349063]	ascomycetes	Colletotrichum higginsianum IMI 349063
GVMAG-M-3300018416-36|Ga0181553_10011843_4	XP_001742659.1	25.346	217	146	3	98	298	413	629	Monosiga brevicollis MX1	Eukaryota	Eukaryota	hypothetical protein [Monosiga brevicollis MX1]	choanoflagellates	Monosiga brevicollis MX1
GVMAG-M-3300018416-36|Ga0181553_10013066_3	XP_020428426.1	29.176	449	259	16	6	417	1	427	Heterostelium album PN500	Eukaryota	Eukaryota	dUTP diphosphatase [Heterostelium album PN500]	cellular slime molds	Heterostelium album PN500
GVMAG-M-3300018416-36|Ga0181553_10013066_4	XP_002146788.1	52	350	135	6	1	329	69	406	Talaromyces marneffei ATCC 18224	Eukaryota	Eukaryota	ribonucleotide reductase small subunit RnrA, putative [Talaromyces marneffei ATCC 18224]	ascomycetes	Talaromyces marneffei ATCC 18224
GVMAG-M-3300018416-36|Ga0181553_10013066_6	XP_013992961.1	50.867	173	78	2	8	174	44	215	Salmo salar	Eukaryota	Eukaryota	PREDICTED: uncharacterized protein LOC106567768 isoform X2 [Salmo salar]	bony fishes	Atlantic salmon
GVMAG-M-3300018416-36|Ga0181553_10013276_5	XP_024192543.1	43.972	141	61	8	12	134	778	918	Rosa chinensis	Eukaryota	Eukaryota	disease resistance protein TAO1-like isoform X1 [Rosa chinensis]	eudicots	Rosa chinensis
GVMAG-M-3300018416-36|Ga0181553_10014474_5	XP_008910449.1	49.126	515	249	4	17	527	2	507	Phytophthora parasitica INRA-310	Eukaryota	Eukaryota	hypothetical protein PPTG_14866 [Phytophthora parasitica INRA-310]	oomycetes	Phytophthora parasitica INRA-310
GVMAG-M-3300018416-36|Ga0181553_10016335_4	XP_001603303.2	50.519	289	132	4	28	315	8	286	Nasonia vitripennis	Eukaryota	Eukaryota	ADP-ribose pyrophosphatase, mitochondrial isoform X1 [Nasonia vitripennis]	wasps, ants, and bees	jewel wasp
GVMAG-M-3300018416-36|Ga0181553_10018026_2	XP_004354944.1	34.711	121	65	3	28	146	93	201	Cavenderia fasciculata	Eukaryota	Eukaryota	hypothetical protein DFA_09088 [Cavenderia fasciculata]	cellular slime molds	Cavenderia fasciculata
GVMAG-M-3300018416-36|Ga0181553_10018591_1	XP_022839387.1	36.724	580	301	22	40	570	259	821	Ostreococcus tauri	Eukaryota	Eukaryota	Glycosyl transferase, family 1, partial [Ostreococcus tauri]	green algae	Ostreococcus tauri
GVMAG-M-3300020542-1|Ga0208857_1000072_10	XP_004366361.1	43.284	201	105	4	99	296	227	421	Cavenderia fasciculata	Eukaryota	Eukaryota	dUTP diphosphatase [Cavenderia fasciculata]	cellular slime molds	Cavenderia fasciculata
GVMAG-M-3300020542-1|Ga0208857_1000072_17	XP_008894490.1	41.311	305	169	6	23	323	26	324	Phytophthora parasitica INRA-310	Eukaryota	Eukaryota	hypothetical protein PPTG_03559 [Phytophthora parasitica INRA-310]	oomycetes	Phytophthora parasitica INRA-310
GVMAG-M-3300020542-1|Ga0208857_1000083_10	XP_013186003.1	54.023	87	37	1	36	122	154	237	Amyelois transitella	Eukaryota	Eukaryota	PREDICTED: zinc finger MYM-type protein 4 [Amyelois transitella]	moths	Amyelois transitella
GVMAG-M-3300020542-1|Ga0208857_1000083_19	XP_024355204.1	24.603	252	166	8	10	260	200	428	Echinococcus granulosus	Eukaryota	Eukaryota	Dual specificity protein kinase CLK2 [Echinococcus granulosus]	flatworms	Echinococcus granulosus
GVMAG-M-3300020542-1|Ga0208857_1000083_24	XP_030840372.1	32.759	116	73	2	45	156	518	632	Strongylocentrotus purpuratus	Eukaryota	Eukaryota	uncharacterized protein LOC115923554 [Strongylocentrotus purpuratus]	sea urchins	purple sea urchin
GVMAG-M-3300020542-1|Ga0208857_1000083_26	XP_008910449.1	50.87	517	235	7	17	525	2	507	Phytophthora parasitica INRA-310	Eukaryota	Eukaryota	hypothetical protein PPTG_14866 [Phytophthora parasitica INRA-310]	oomycetes	Phytophthora parasitica INRA-310
GVMAG-M-3300020542-1|Ga0208857_1000083_6	XP_008875173.1	41.344	491	251	8	2	480	4	469	Aphanomyces invadans	Eukaryota	Eukaryota	thymidylate synthase [Aphanomyces invadans]	oomycetes	Aphanomyces invadans
GVMAG-M-3300020542-1|Ga0208857_1000138_5	XP_032831794.1	48	75	39	0	2	76	270	344	Petromyzon marinus	Eukaryota	Eukaryota	AN1-type zinc finger protein 6-like isoform X2 [Petromyzon marinus]	lampreys	sea lamprey
GVMAG-M-3300020542-1|Ga0208857_1000138_8	XP_003064605.1	21.348	178	121	8	4	165	72	246	Micromonas pusilla CCMP1545	Eukaryota	Eukaryota	predicted protein [Micromonas pusilla CCMP1545]	green algae	Micromonas pusilla CCMP1545
GVMAG-M-3300020542-1|Ga0208857_1000138_9	XP_027204814.1	33.971	209	120	7	82	277	19	222	Dermatophagoides pteronyssinus	Eukaryota	Eukaryota	casein kinase I-like [Dermatophagoides pteronyssinus]	mites & ticks	European house dust mite
GVMAG-M-3300020542-1|Ga0208857_1000145_22	XP_008606181.1	28.794	257	177	5	2	256	9	261	Saprolegnia diclina VS20	Eukaryota	Eukaryota	hypothetical protein SDRG_02374 [Saprolegnia diclina VS20]	oomycetes	Saprolegnia diclina VS20
GVMAG-M-3300020542-1|Ga0208857_1000145_8	XP_020431103.1	30.345	145	84	6	37	180	226	354	Heterostelium album PN500	Eukaryota	Eukaryota	OTU domain containing protein [Heterostelium album PN500]	cellular slime molds	Heterostelium album PN500
GVMAG-M-3300020542-1|Ga0208857_1000230_12	XP_008910449.1	31.733	479	292	10	96	542	32	507	Phytophthora parasitica INRA-310	Eukaryota	Eukaryota	hypothetical protein PPTG_14866 [Phytophthora parasitica INRA-310]	oomycetes	Phytophthora parasitica INRA-310
GVMAG-M-3300020542-1|Ga0208857_1000305_3	XP_021930679.1	35.537	121	64	4	1	120	18	125	Zootermopsis nevadensis	Eukaryota	Eukaryota	protein disulfide-isomerase A3 [Zootermopsis nevadensis]<>protein disulfide-isomerase A3 [Zootermopsis nevadensis]	termites	Zootermopsis nevadensis
GVMAG-M-3300020542-1|Ga0208857_1000305_4	XP_008901411.1	48.936	141	71	1	1	140	1	141	Phytophthora parasitica INRA-310	Eukaryota	Eukaryota	hypothetical protein PPTG_08221 [Phytophthora parasitica INRA-310]	oomycetes	Phytophthora parasitica INRA-310
GVMAG-M-3300020542-1|Ga0208857_1000305_7	XP_014771374.1	35.135	222	112	8	1	214	5	202	Octopus bimaculoides	Eukaryota	Eukaryota	PREDICTED: thymidylate kinase-like isoform X3 [Octopus bimaculoides]	cephalopods	Octopus bimaculoides
GVMAG-M-3300020542-1|Ga0208857_1000329_4	XP_008894631.1	37.931	261	149	5	16	264	9	268	Phytophthora parasitica INRA-310	Eukaryota	Eukaryota	hypothetical protein PPTG_03700 [Phytophthora parasitica INRA-310]	oomycetes	Phytophthora parasitica INRA-310
GVMAG-M-3300020542-1|Ga0208857_1000329_6	XP_025172800.1	43.886	458	232	6	26	473	49	491	Rhizophagus irregularis DAOM 181602=DAOM 197198	Eukaryota	Eukaryota	hypothetical protein GLOIN_2v1482777 [Rhizophagus irregularis DAOM 181602=DAOM 197198]	glomeromycetes	Rhizophagus irregularis DAOM 181602=DAOM 197198
GVMAG-M-3300020542-1|Ga0208857_1000378_4	XP_030599163.1	56.14	57	24	1	155	211	368	423	Archocentrus centrarchus	Eukaryota	Eukaryota	collagen alpha-1(XXVII) chain A-like [Archocentrus centrarchus]	bony fishes	flier cichlid
GVMAG-M-3300020542-1|Ga0208857_1000524_5	XP_008910481.1	42.086	278	155	5	158	433	8	281	Phytophthora parasitica INRA-310	Eukaryota	Eukaryota	hypothetical protein PPTG_14893 [Phytophthora parasitica INRA-310]	oomycetes	Phytophthora parasitica INRA-310
GVMAG-M-3300020542-1|Ga0208857_1000577_7	XP_028415325.1	36.047	430	247	11	94	509	179	594	Dendronephthya gigantea	Eukaryota	Eukaryota	ATP-dependent DNA helicase PIF1-like isoform X1 [Dendronephthya gigantea]	soft corals	Dendronephthya gigantea
GVMAG-M-3300020542-1|Ga0208857_1000599_1	XP_008614126.1	39.855	276	149	10	3	270	1	267	Saprolegnia diclina VS20	Eukaryota	Eukaryota	hypothetical protein SDRG_09938 [Saprolegnia diclina VS20]	oomycetes	Saprolegnia diclina VS20
GVMAG-M-3300020542-1|Ga0208857_1000606_10	XP_008910443.1	51.448	449	216	2	1	447	170	618	Phytophthora parasitica INRA-310	Eukaryota	Eukaryota	hypothetical protein PPTG_14861 [Phytophthora parasitica INRA-310]	oomycetes	Phytophthora parasitica INRA-310
GVMAG-M-3300020542-1|Ga0208857_1000606_5	XP_020275779.1	38.983	59	36	0	2	60	214	272	Asparagus officinalis	Eukaryota	Eukaryota	E3 ubiquitin-protein ligase SDIR1 isoform X1 [Asparagus officinalis]	monocots	garden asparagus
GVMAG-M-3300020542-1|Ga0208857_1000606_6	XP_011428345.1	32.68	153	94	4	40	188	187	334	Crassostrea gigas	Eukaryota	Eukaryota	PREDICTED: dual specificity protein phosphatase 7 [Crassostrea gigas]	bivalves	Pacific oyster
GVMAG-M-3300020542-1|Ga0208857_1000662_4	XP_032386247.1	48	75	29	2	55	129	322	386	Etheostoma spectabile	Eukaryota	Eukaryota	uncharacterized protein LOC116698423 [Etheostoma spectabile]	bony fishes	orangethroat darter
GVMAG-M-3300020542-1|Ga0208857_1000723_4	XP_008868103.1	57.88	349	147	0	2	350	78	426	Aphanomyces invadans	Eukaryota	Eukaryota	3-deoxy-7-phosphoheptulonate synthase [Aphanomyces invadans]	oomycetes	Aphanomyces invadans
GVMAG-M-3300020542-1|Ga0208857_1000780_1	XP_008910475.1	28.387	155	93	5	6	149	36	183	Phytophthora parasitica INRA-310	Eukaryota	Eukaryota	hypothetical protein PPTG_14887 [Phytophthora parasitica INRA-310]	oomycetes	Phytophthora parasitica INRA-310
GVMAG-M-3300020542-1|Ga0208857_1000795_1	XP_013346624.1	60.606	33	13	0	22	54	67	99	Aureobasidium subglaciale EXF-2481	Eukaryota	Eukaryota	hypothetical protein AUEXF2481DRAFT_2229 [Aureobasidium subglaciale EXF-2481]	ascomycetes	Aureobasidium subglaciale EXF-2481
GVMAG-M-3300020542-1|Ga0208857_1000795_2	XP_021693544.1	34.641	153	96	2	50	199	1002	1153	Aedes aegypti	Eukaryota	Eukaryota	uncharacterized protein LOC110674127 [Aedes aegypti]	mosquitos	yellow fever mosquito
GVMAG-M-3300022309-7|Ga0224510_10000200_10	XP_022465961.1	33.333	57	38	0	6	62	725	781	Kazachstania naganishii CBS 8797	Eukaryota	Eukaryota	hypothetical protein KNAG_0H03010 [Kazachstania naganishii CBS 8797]	budding yeasts	Kazachstania naganishii CBS 8797
GVMAG-M-3300022309-7|Ga0224510_10000200_19	XP_008910449.1	31.124	498	309	11	70	535	10	505	Phytophthora parasitica INRA-310	Eukaryota	Eukaryota	hypothetical protein PPTG_14866 [Phytophthora parasitica INRA-310]	oomycetes	Phytophthora parasitica INRA-310
GVMAG-M-3300022309-7|Ga0224510_10000200_25	XP_014158573.1	42.037	383	205	6	21	387	112	493	Sphaeroforma arctica JP610	Eukaryota	Eukaryota	hypothetical protein SARC_03105, partial [Sphaeroforma arctica JP610]	eukaryotes	Sphaeroforma arctica JP610
GVMAG-M-3300022309-7|Ga0224510_10000200_3	XP_027236597.1	37.383	107	64	2	18	122	23	128	Penaeus vannamei	Eukaryota	Eukaryota	uncharacterized protein LOC113827862 [Penaeus vannamei]	crustaceans	Pacific white shrimp
GVMAG-M-3300022309-7|Ga0224510_10000200_39	XP_001422108.1	44.304	158	80	3	4761	4918	3135	3284	Ostreococcus lucimarinus CCE9901	Eukaryota	Eukaryota	predicted protein [Ostreococcus lucimarinus CCE9901]	green algae	Ostreococcus lucimarinus CCE9901
GVMAG-M-3300022309-7|Ga0224510_10000314_11	XP_012200611.1	56.884	552	219	5	1	536	1	549	Saprolegnia parasitica CBS 223.65	Eukaryota	Eukaryota	asparagine synthase [Saprolegnia parasitica CBS 223.65]	oomycetes	Saprolegnia parasitica CBS 223.65
GVMAG-M-3300022309-7|Ga0224510_10000314_12	XP_008611999.1	28.244	262	180	6	19	278	22	277	Saprolegnia diclina VS20	Eukaryota	Eukaryota	hypothetical protein SDRG_07917 [Saprolegnia diclina VS20]	oomycetes	Saprolegnia diclina VS20
GVMAG-M-3300022309-7|Ga0224510_10000314_16	XP_009524953.1	53.276	351	162	1	60	408	14	364	Phytophthora sojae	Eukaryota	Eukaryota	DAHP synthetase phospho-2-dehydro-3-deoxyheptonate aldolase [Phytophthora sojae]	oomycetes	Phytophthora sojae
GVMAG-M-3300022309-7|Ga0224510_10000314_20	XP_005830887.1	44.118	68	34	3	1	65	117	183	Guillardia theta CCMP2712	Eukaryota	Eukaryota	hypothetical protein GUITHDRAFT_157979 [Guillardia theta CCMP2712]	cryptomonads	Guillardia theta CCMP2712
GVMAG-M-3300022309-7|Ga0224510_10000314_24	XP_018030599.1	35.74	277	159	8	20	281	1	273	Paraphaeosphaeria sporulosa	Eukaryota	Eukaryota	glycoside hydrolase [Paraphaeosphaeria sporulosa]	ascomycetes	Paraphaeosphaeria sporulosa
GVMAG-M-3300022309-7|Ga0224510_10000314_26	XP_009519216.1	34.4	125	77	2	59	178	113	237	Phytophthora sojae	Eukaryota	Eukaryota	hypothetical protein PHYSODRAFT_349799 [Phytophthora sojae]	oomycetes	Phytophthora sojae
GVMAG-M-3300022309-7|Ga0224510_10000314_29	XP_015420631.1	33.973	365	202	11	121	464	185	531	Myotis davidii	Eukaryota	Eukaryota	PREDICTED: eukaryotic translation initiation factor 2-alpha kinase 1 [Myotis davidii]	bats	Myotis davidii
GVMAG-M-3300022309-7|Ga0224510_10000314_3	XP_012195472.1	29.268	246	142	9	1	223	21	257	Saprolegnia parasitica CBS 223.65	Eukaryota	Eukaryota	hypothetical protein SPRG_01715 [Saprolegnia parasitica CBS 223.65]	oomycetes	Saprolegnia parasitica CBS 223.65
GVMAG-M-3300022309-7|Ga0224510_10000314_30	XP_019859083.1	37.681	138	83	3	8	145	196	330	Amphimedon queenslandica	Eukaryota	Eukaryota	PREDICTED: ankyrin repeat domain-containing protein 29-like [Amphimedon queenslandica]	sponges	Amphimedon queenslandica
GVMAG-M-3300022309-7|Ga0224510_10000314_35	XP_013761210.1	32.576	132	72	6	30	155	132	252	Thecamonas trahens ATCC 50062	Eukaryota	Eukaryota	hypothetical protein AMSG_02189 [Thecamonas trahens ATCC 50062]	eukaryotes	Thecamonas trahens ATCC 50062
GVMAG-M-3300022309-7|Ga0224510_10000314_36	NP_001011487.1	48.295	176	87	2	15	190	6	177	Xenopus tropicalis	Eukaryota	Eukaryota	RING finger and CHY zinc finger domain-containing protein 1 [Xenopus tropicalis]	frogs & toads	tropical clawed frog
GVMAG-M-3300022309-7|Ga0224510_10000314_37	XP_031061473.1	43.396	53	27	1	2	51	110	162	Fusarium oxysporum f. sp. cubense tropical race 4 54006	Eukaryota	Eukaryota	uncharacterized protein FOIG_08431 [Fusarium oxysporum f. sp. cubense tropical race 4 54006]	ascomycetes	Fusarium oxysporum f. sp. cubense tropical race 4 54006
GVMAG-M-3300022309-7|Ga0224510_10000314_5	XP_024402731.1	31.034	261	150	10	14	244	1009	1269	Physcomitrella patens	Eukaryota	Eukaryota	disease resistance protein TAO1-like isoform X2 [Physcomitrella patens]	mosses	Physcomitrella patens
GVMAG-M-3300022309-7|Ga0224510_10000441_2	XP_006689185.1	28.195	266	149	12	16	272	222	454	Yamadazyma tenuis ATCC 10573	Eukaryota	Eukaryota	kinase-like protein [Yamadazyma tenuis ATCC 10573]	budding yeasts	Yamadazyma tenuis ATCC 10573
GVMAG-M-3300022309-7|Ga0224510_10000441_22	XP_008910481.1	36.885	244	148	5	195	435	2	242	Phytophthora parasitica INRA-310	Eukaryota	Eukaryota	hypothetical protein PPTG_14893 [Phytophthora parasitica INRA-310]	oomycetes	Phytophthora parasitica INRA-310
GVMAG-M-3300022309-7|Ga0224510_10000441_23	XP_024574702.1	52.97	606	272	6	12	612	38	635	Plasmopara halstedii	Eukaryota	Eukaryota	acetolactate large biosynthetic type [Plasmopara halstedii]	oomycetes	Plasmopara halstedii
GVMAG-M-3300022309-7|Ga0224510_10000441_9	XP_003072680.1	40.305	1114	603	20	9	1115	8	1066	Encephalitozoon intestinalis ATCC 50506	Eukaryota	Eukaryota	DNA topoisomerase II [Encephalitozoon intestinalis ATCC 50506]	microsporidians	Encephalitozoon intestinalis ATCC 50506
GVMAG-M-3300022309-7|Ga0224510_10000453_15	XP_012756180.1	41.237	194	101	5	69	255	223	410	Acytostelium subglobosum LB1	Eukaryota	Eukaryota	hypothetical protein SAMD00019534_042210 [Acytostelium subglobosum LB1]	cellular slime molds	Acytostelium subglobosum LB1
GVMAG-M-3300022309-7|Ga0224510_10000453_17	XP_012212411.1	49.593	123	62	0	34	156	1	123	Saprolegnia parasitica CBS 223.65	Eukaryota	Eukaryota	hypothetical protein SPRG_17641 [Saprolegnia parasitica CBS 223.65]	oomycetes	Saprolegnia parasitica CBS 223.65
GVMAG-M-3300022309-7|Ga0224510_10000453_19	XP_008910475.1	25.726	241	158	6	6	233	36	268	Phytophthora parasitica INRA-310	Eukaryota	Eukaryota	hypothetical protein PPTG_14887 [Phytophthora parasitica INRA-310]	oomycetes	Phytophthora parasitica INRA-310
GVMAG-M-3300022309-7|Ga0224510_10000453_2	XP_002051875.1	33.333	396	247	8	22	408	231	618	Drosophila virilis	Eukaryota	Eukaryota	ATP-dependent DNA helicase PIF1 [Drosophila virilis]	flies	Drosophila virilis
GVMAG-M-3300022309-7|Ga0224510_10000453_22	XP_009826749.1	22.609	230	148	6	53	265	95	311	Aphanomyces astaci	Eukaryota	Eukaryota	hypothetical protein H257_04072 [Aphanomyces astaci]	oomycetes	Aphanomyces astaci
GVMAG-M-3300022309-7|Ga0224510_10000453_25	XP_002904741.1	40.082	489	254	9	4	475	9	475	Phytophthora infestans T30-4	Eukaryota	Eukaryota	bifunctional dihydrofolate reductase-thymidylate synthase 2 [Phytophthora infestans T30-4]	oomycetes	Phytophthora infestans T30-4
GVMAG-M-3300022309-7|Ga0224510_10000453_26	XP_018026438.1	24.473	237	98	8	68	296	225	388	Hyalella azteca	Eukaryota	Eukaryota	PREDICTED: ribonuclease H1-like [Hyalella azteca]	amphipods	Hyalella azteca
GVMAG-M-3300022309-7|Ga0224510_10000453_27	XP_029019612.1	24.873	197	134	5	224	411	81	272	Betta splendens	Eukaryota	Eukaryota	aquaporin-3-like [Betta splendens]	bony fishes	Siamese fighting fish
GVMAG-M-3300022309-7|Ga0224510_10000453_3	XP_001305784.1	26.812	276	164	8	87	347	15	267	Trichomonas vaginalis G3	Eukaryota	Eukaryota	CK1 family protein kinase [Trichomonas vaginalis G3]	trichomonads	Trichomonas vaginalis G3
GVMAG-M-3300022309-7|Ga0224510_10000726_15	XP_009529915.1	48.936	517	238	6	13	505	25	539	Phytophthora sojae	Eukaryota	Eukaryota	hypothetical protein PHYSODRAFT_346791 [Phytophthora sojae]	oomycetes	Phytophthora sojae
GVMAG-M-3300022309-7|Ga0224510_10000726_18	XP_008910481.1	38.189	254	139	7	180	419	32	281	Phytophthora parasitica INRA-310	Eukaryota	Eukaryota	hypothetical protein PPTG_14893 [Phytophthora parasitica INRA-310]	oomycetes	Phytophthora parasitica INRA-310
GVMAG-M-3300022309-7|Ga0224510_10000726_19	XP_022240183.1	30.526	95	53	1	3	84	81	175	Limulus polyphemus	Eukaryota	Eukaryota	zinc finger protein 91-like [Limulus polyphemus]<>zinc finger protein 91-like [Limulus polyphemus]	horseshoe crabs	Atlantic horseshoe crab
GVMAG-M-3300022309-7|Ga0224510_10000726_2	XP_018030598.1	29.565	575	364	13	13	578	82	624	Paraphaeosphaeria sporulosa	Eukaryota	Eukaryota	putative chitin synthase [Paraphaeosphaeria sporulosa]	ascomycetes	Paraphaeosphaeria sporulosa
GVMAG-M-3300022309-7|Ga0224510_10000726_3	XP_008606784.1	40.945	127	75	0	18	144	22	148	Saprolegnia diclina VS20	Eukaryota	Eukaryota	hypothetical protein SDRG_02951 [Saprolegnia diclina VS20]	oomycetes	Saprolegnia diclina VS20
GVMAG-M-3300022309-7|Ga0224510_10000726_7	XP_030841870.1	43.636	55	29	1	24	76	364	418	Strongylocentrotus purpuratus	Eukaryota	Eukaryota	rRNA N6-adenosine-methyltransferase ZCCHC4 [Strongylocentrotus purpuratus]	sea urchins	purple sea urchin
GVMAG-M-3300022309-7|Ga0224510_10001588_12	XP_009529482.1	55.162	339	151	1	1	339	1	338	Phytophthora sojae	Eukaryota	Eukaryota	hypothetical protein PHYSODRAFT_262149 [Phytophthora sojae]	oomycetes	Phytophthora sojae
GVMAG-M-3300022309-7|Ga0224510_10001588_5	XP_024579975.1	41.547	349	130	7	2	279	34	379	Plasmopara halstedii	Eukaryota	Eukaryota	Zinc finger, CCCH-type [Plasmopara halstedii]	oomycetes	Plasmopara halstedii
GVMAG-M-3300022309-7|Ga0224510_10001588_7	XP_008910449.1	50.394	508	243	5	17	517	2	507	Phytophthora parasitica INRA-310	Eukaryota	Eukaryota	hypothetical protein PPTG_14866 [Phytophthora parasitica INRA-310]	oomycetes	Phytophthora parasitica INRA-310
GVMAG-M-3300022309-7|Ga0224510_10001766_13	XP_016219512.1	34.146	82	43	3	7	78	346	426	Exophiala mesophila	Eukaryota	Eukaryota	hypothetical protein PV10_09217 [Exophiala mesophila]	ascomycetes	Exophiala mesophila
GVMAG-M-3300022309-7|Ga0224510_10001766_14	XP_013585093.1	42.593	54	24	2	3	49	79	132	Brassica oleracea var. oleracea	Eukaryota	Eukaryota	PREDICTED: E3 ubiquitin-protein ligase RHA2A [Brassica oleracea var. oleracea]	eudicots	Brassica oleracea var. oleracea
GVMAG-M-3300022309-7|Ga0224510_10001766_15	XP_027106597.1	49.268	205	97	2	1	202	1	201	Coffea arabica;Coffea eugenioides	Eukaryota	Eukaryota	ras-related protein RABD2a [Coffea arabica]<>ras-related protein RABD2a [Coffea arabica]<>ras-related protein RABD2a [Coffea eugenioides]	eudicots	coffee;Coffea eugenioides
GVMAG-M-3300022309-7|Ga0224510_10001766_2	XP_020698784.1	33.333	75	48	1	12	84	942	1016	Dendrobium catenatum	Eukaryota	Eukaryota	putative disease resistance protein RGA3 [Dendrobium catenatum]	monocots	Dendrobium catenatum
GVMAG-M-3300022309-7|Ga0224510_10001766_20	XP_016413624.1	50	64	32	0	3	66	124	187	Sinocyclocheilus rhinocerous	Eukaryota	Eukaryota	PREDICTED: AN1-type zinc finger protein 5-like [Sinocyclocheilus rhinocerous]	bony fishes	Sinocyclocheilus rhinocerous
GVMAG-M-3300022309-7|Ga0224510_10001813_3	XP_009520954.1	43.22	118	65	1	86	201	662	779	Phytophthora sojae	Eukaryota	Eukaryota	hypothetical protein PHYSODRAFT_484745 [Phytophthora sojae]	oomycetes	Phytophthora sojae
GVMAG-M-3300022309-7|Ga0224510_10001813_5	XP_009514397.1	39.496	119	71	1	12	130	185	302	Phytophthora sojae	Eukaryota	Eukaryota	hypothetical protein PHYSODRAFT_467578 [Phytophthora sojae]	oomycetes	Phytophthora sojae
GVMAG-M-3300022309-7|Ga0224510_10001813_6	XP_024578147.1	45.098	102	55	1	3	104	86	186	Plasmopara halstedii	Eukaryota	Eukaryota	hypothetical protein PHALS_12106 [Plasmopara halstedii]	oomycetes	Plasmopara halstedii
GVMAG-M-3300022309-7|Ga0224510_10001813_8	XP_008907453.1	42.928	608	290	7	143	697	7	610	Phytophthora parasitica INRA-310	Eukaryota	Eukaryota	hypothetical protein PPTG_13490 [Phytophthora parasitica INRA-310]	oomycetes	Phytophthora parasitica INRA-310
GVMAG-M-3300022309-7|Ga0224510_10001813_9	XP_022116733.1	29.457	129	81	3	5	130	221	342	Pieris rapae	Eukaryota	Eukaryota	gastrula zinc finger protein XlCGF46.1-like [Pieris rapae]	butterflies	cabbage white
GVMAG-M-3300022309-7|Ga0224510_10001952_5	XP_025175505.1	62.069	116	44	0	1	116	1	116	Rhizophagus irregularis DAOM 181602=DAOM 197198	Eukaryota	Eukaryota	microtubule-associated anchor protein [Rhizophagus irregularis DAOM 181602=DAOM 197198]	glomeromycetes	Rhizophagus irregularis DAOM 181602=DAOM 197198
GVMAG-M-3300022309-7|Ga0224510_10002515_4	XP_006897502.1	92.105	76	6	0	1	76	1	76	Elephantulus edwardii	Eukaryota	Eukaryota	PREDICTED: polyubiquitin-B-like [Elephantulus edwardii]	placentals	Cape elephant shrew
GVMAG-M-3300022309-7|Ga0224510_10002972_4	XP_027610650.1	49.226	323	151	3	11	332	101	411	Sparassis crispa	Eukaryota	Eukaryota	Ribonucleoside-diphosphate reductase small chain [Sparassis crispa]	basidiomycetes	Sparassis crispa
GVMAG-M-3300022309-7|Ga0224510_10002972_6	XP_012209725.1	48.649	148	75	1	37	183	34	181	Saprolegnia parasitica CBS 223.65	Eukaryota	Eukaryota	hypothetical protein SPRG_15158 [Saprolegnia parasitica CBS 223.65]	oomycetes	Saprolegnia parasitica CBS 223.65
GVMAG-M-3300022309-7|Ga0224510_10003296_10	XP_024578798.1	26.891	119	86	1	46	164	112	229	Plasmopara halstedii	Eukaryota	Eukaryota	Golgi apparatus membrane protein TVP15 [Plasmopara halstedii]	oomycetes	Plasmopara halstedii
GVMAG-M-3300022309-7|Ga0224510_10003296_11	XP_026465408.1	50	48	24	0	7	54	288	335	Ctenocephalides felis	Eukaryota	Eukaryota	E3 ubiquitin-protein ligase synoviolin B isoform X2 [Ctenocephalides felis]	fleas	cat flea
GVMAG-M-3300022309-7|Ga0224510_10003296_13	XP_027486411.1	41.176	51	27	1	2	52	620	667	Malassezia restricta	Eukaryota	Eukaryota	zinc finger protein, C3HC4 type (RING finger) [Malassezia restricta]	basidiomycetes	Malassezia restricta
GVMAG-M-3300022309-7|Ga0224510_10003296_2	XP_002178598.1	46.058	241	112	3	85	323	159	383	Phaeodactylum tricornutum CCAP 1055/1	Eukaryota	Eukaryota	predicted protein [Phaeodactylum tricornutum CCAP 1055/1]	diatoms	Phaeodactylum tricornutum CCAP 1055/1
GVMAG-M-3300022309-7|Ga0224510_10003296_6	XP_007770916.1	29.592	196	109	8	63	233	7	198	Coniophora puteana RWD-64-598 SS2	Eukaryota	Eukaryota	hypothetical protein CONPUDRAFT_167020 [Coniophora puteana RWD-64-598 SS2]	basidiomycetes	Coniophora puteana RWD-64-598 SS2
GVMAG-M-3300022309-7|Ga0224510_10003296_7	XP_012211096.1	43.825	251	136	2	1	251	1	246	Saprolegnia parasitica CBS 223.65	Eukaryota	Eukaryota	hypothetical protein SPRG_16395 [Saprolegnia parasitica CBS 223.65]	oomycetes	Saprolegnia parasitica CBS 223.65
GVMAG-M-3300022309-7|Ga0224510_10003296_9	XP_013894943.1	26.126	111	82	0	2	112	158	268	Monoraphidium neglectum	Eukaryota	Eukaryota	hypothetical protein MNEG_12041 [Monoraphidium neglectum]	green algae	Monoraphidium neglectum
GVMAG-M-3300022309-7|Ga0224510_10003597_3	XP_022522831.1	51.381	181	75	2	5	176	78	254	Astyanax mexicanus	Eukaryota	Eukaryota	uncharacterized protein LOC103046511 isoform X2 [Astyanax mexicanus]	bony fishes	Mexican tetra
GVMAG-M-3300022309-7|Ga0224510_10003597_7	XP_021740885.1	32.323	99	54	1	2	100	28	113	Chenopodium quinoa	Eukaryota	Eukaryota	F-box protein CPR30-like [Chenopodium quinoa]	eudicots	quinoa
GVMAG-M-3300022309-7|Ga0224510_10003957_1	XP_029999929.1	26.25	240	166	5	257	485	920	1159	Sphaeramia orbicularis	Eukaryota	Eukaryota	titin homolog isoform X4 [Sphaeramia orbicularis]	bony fishes	orbiculate cardinalfish
GVMAG-M-3300022309-7|Ga0224510_10003957_3	XP_030536294.1	39.252	107	65	0	98	204	14	120	Rhodamnia argentea	Eukaryota	Eukaryota	DNA-directed RNA polymerases I, II, and III subunit RPABC2-like [Rhodamnia argentea]	eudicots	Rhodamnia argentea
GVMAG-M-3300022309-7|Ga0224510_10006264_4	XP_005834502.1	50	136	68	0	2	137	29	164	Guillardia theta CCMP2712	Eukaryota	Eukaryota	hypothetical protein GUITHDRAFT_69404 [Guillardia theta CCMP2712]	cryptomonads	Guillardia theta CCMP2712
GVMAG-M-3300022309-7|Ga0224510_10006264_5	XP_002898943.1	54.787	188	75	2	8	185	10	197	Phytophthora infestans T30-4	Eukaryota	Eukaryota	conserved hypothetical protein [Phytophthora infestans T30-4]	oomycetes	Phytophthora infestans T30-4
GVMAG-M-3300022309-7|Ga0224510_10006264_6	XP_024578574.1	47.718	241	126	0	1	241	207	447	Plasmopara halstedii	Eukaryota	Eukaryota	hypothetical protein F443_18676 [Plasmopara halstedii]	oomycetes	Plasmopara halstedii
GVMAG-M-3300022309-7|Ga0224510_10006264_7	XP_013645164.1	49.057	53	19	3	3	49	15	65	Brassica napus	Eukaryota	Eukaryota	uncharacterized protein LOC106349737, partial [Brassica napus]	eudicots	rape
GVMAG-M-3300022309-7|Ga0224510_10008883_2	XP_024216543.1	37	100	56	3	32	126	123	220	Halyomorpha halys	Eukaryota	Eukaryota	uncharacterized protein LOC106687129 isoform X2 [Halyomorpha halys]	bugs	brown marmorated stink bug
GVMAG-M-3300022309-7|Ga0224510_10008883_6	XP_008881564.1	43.966	116	65	0	5	120	16	131	Aphanomyces invadans	Eukaryota	Eukaryota	hypothetical protein H310_15366, partial [Aphanomyces invadans]	oomycetes	Aphanomyces invadans
GVMAG-M-3300022309-7|Ga0224510_10009060_4	XP_028849896.1	34.518	197	108	7	5	190	6	192	Denticeps clupeoides	Eukaryota	Eukaryota	peptidase inhibitor 16 [Denticeps clupeoides]	bony fishes	denticle herring
GVMAG-M-3300022916-57|Ga0233431_1000129_111	XP_008910449.1	25.54	509	302	16	43	512	37	507	Phytophthora parasitica INRA-310	Eukaryota	Eukaryota	hypothetical protein PPTG_14866 [Phytophthora parasitica INRA-310]	oomycetes	Phytophthora parasitica INRA-310
GVMAG-M-3300022916-57|Ga0233431_1000129_128	XP_018299618.1	38.889	90	41	3	1	84	1	82	Phycomyces blakesleeanus NRRL 1555(-)	Eukaryota	Eukaryota	hypothetical protein PHYBLDRAFT_29206 [Phycomyces blakesleeanus NRRL 1555(-)]	fungi	Phycomyces blakesleeanus NRRL 1555(-)
GVMAG-M-3300022916-57|Ga0233431_1000129_14	XP_023739856.1	40.299	67	37	1	294	357	101	167	Lactuca sativa	Eukaryota	Eukaryota	RING-H2 finger protein ATL74-like [Lactuca sativa]	eudicots	Lactuca sativa
GVMAG-M-3300022916-57|Ga0233431_1000129_15	XP_027914603.1	25.432	405	233	15	53	410	38	420	Vigna unguiculata	Eukaryota	Eukaryota	SRSF protein kinase 1 [Vigna unguiculata]	eudicots	cowpea
GVMAG-M-3300022916-57|Ga0233431_1000129_27	XP_025175713.1	37.296	614	293	15	80	687	60	587	Rhizophagus irregularis DAOM 181602=DAOM 197198	Eukaryota	Eukaryota	hypothetical protein GLOIN_2v1777816 [Rhizophagus irregularis DAOM 181602=DAOM 197198]	glomeromycetes	Rhizophagus irregularis DAOM 181602=DAOM 197198
GVMAG-M-3300022916-57|Ga0233431_1000129_36	XP_004998552.1	28.869	336	215	10	38	365	161	480	Salpingoeca rosetta	Eukaryota	Eukaryota	hypothetical protein PTSG_01078 [Salpingoeca rosetta]	choanoflagellates	Salpingoeca rosetta
GVMAG-M-3300022916-57|Ga0233431_1000129_38	XP_004998552.1	34.286	280	156	6	144	406	174	442	Salpingoeca rosetta	Eukaryota	Eukaryota	hypothetical protein PTSG_01078 [Salpingoeca rosetta]	choanoflagellates	Salpingoeca rosetta
GVMAG-M-3300022916-57|Ga0233431_1000129_49	XP_001749018.1	28.293	205	137	4	203	397	305	509	Monosiga brevicollis MX1	Eukaryota	Eukaryota	hypothetical protein [Monosiga brevicollis MX1]	choanoflagellates	Monosiga brevicollis MX1
GVMAG-M-3300022916-57|Ga0233431_1000129_73	XP_024349360.1	33.56	441	235	11	30	467	7	392	Echinococcus granulosus	Eukaryota	Eukaryota	Eukaryotic initiation factor 4A [Echinococcus granulosus]	flatworms	Echinococcus granulosus
GVMAG-M-3300022916-57|Ga0233431_1000129_78	NP_001155825.1	24.828	145	100	4	3	140	12	154	Acyrthosiphon pisum	Eukaryota	Eukaryota	eukaryotic translation initiation factor 4e 1a-like [Acyrthosiphon pisum]	aphids	pea aphid
GVMAG-M-3300022916-57|Ga0233431_1000129_79	XP_004991591.1	28.994	338	204	11	51	364	498	823	Salpingoeca rosetta	Eukaryota	Eukaryota	hypothetical protein PTSG_07789 [Salpingoeca rosetta]	choanoflagellates	Salpingoeca rosetta
GVMAG-M-3300022916-57|Ga0233431_1000129_87	XP_025173077.1	34	350	213	5	3	344	6	345	Rhizophagus irregularis DAOM 181602=DAOM 197198	Eukaryota	Eukaryota	hypothetical protein GLOIN_2v1482498 [Rhizophagus irregularis DAOM 181602=DAOM 197198]	glomeromycetes	Rhizophagus irregularis DAOM 181602=DAOM 197198
GVMAG-M-3300022916-57|Ga0233431_1000502_33	XP_009825234.1	29.356	419	213	16	104	460	601	998	Aphanomyces astaci	Eukaryota	Eukaryota	hypothetical protein H257_03033 [Aphanomyces astaci]	oomycetes	Aphanomyces astaci
GVMAG-M-3300022916-57|Ga0233431_1000502_35	NP_987038.1	28.144	167	104	5	2	167	3	154	Eremothecium gossypii ATCC 10895	Eukaryota	Eukaryota	AGR372Wp [Eremothecium gossypii ATCC 10895]	budding yeasts	Eremothecium gossypii ATCC 10895
GVMAG-M-3300022916-57|Ga0233431_1000502_47	XP_002110051.1	29.907	214	113	8	4	206	88	275	Trichoplax adhaerens	Eukaryota	Eukaryota	hypothetical protein TRIADDRAFT_53594 [Trichoplax adhaerens]	placozoans	Trichoplax adhaerens
GVMAG-M-3300022916-57|Ga0233431_1000502_6	XP_029178559.1	34.066	91	55	1	99	189	34	119	Nylanderia fulva	Eukaryota	Eukaryota	DNA-directed RNA polymerases II and V subunit 6B-like [Nylanderia fulva]	ants	Nylanderia fulva
GVMAG-M-3300022916-57|Ga0233431_1000502_7	XP_005821815.1	28.221	163	93	3	43	203	1	141	Guillardia theta CCMP2712	Eukaryota	Eukaryota	hypothetical protein GUITHDRAFT_119018 [Guillardia theta CCMP2712]	cryptomonads	Guillardia theta CCMP2712
GVMAG-M-3300022916-57|Ga0233431_1000636_21	XP_026869877.1	58.824	51	21	0	1	51	232	282	Electrophorus electricus	Eukaryota	Eukaryota	microtubule-associated protein 1A-like [Electrophorus electricus]	bony fishes	electric eel
GVMAG-M-3300022916-57|Ga0233431_1000636_3	XP_013895037.1	29.594	517	357	5	21	532	24	538	Monoraphidium neglectum	Eukaryota	Eukaryota	hypothetical protein MNEG_11944 [Monoraphidium neglectum]	green algae	Monoraphidium neglectum
GVMAG-M-3300022916-57|Ga0233431_1000636_8	XP_013897447.1	40.065	307	173	9	1	296	115	421	Monoraphidium neglectum	Eukaryota	Eukaryota	hypothetical protein MNEG_9534 [Monoraphidium neglectum]	green algae	Monoraphidium neglectum
GVMAG-M-3300023174-150|Ga0214921_10003202_15	XP_031863391.1	40.157	127	66	5	11	135	123	241	Kwoniella shandongensis	Eukaryota	Eukaryota	uncharacterized protein CI109_001266 [Kwoniella shandongensis]	basidiomycetes	Kwoniella shandongensis
GVMAG-M-3300023174-150|Ga0214921_10003202_3	XP_025188040.1	39.434	459	265	4	741	1188	576	1032	Rhizophagus irregularis DAOM 181602=DAOM 197198	Eukaryota	Eukaryota	hypothetical protein GLOIN_2v1763801 [Rhizophagus irregularis DAOM 181602=DAOM 197198]	glomeromycetes	Rhizophagus irregularis DAOM 181602=DAOM 197198
GVMAG-M-3300023174-150|Ga0214921_10004749_2	XP_014010483.1	42.5	80	38	3	256	329	104	181	Salmo salar	Eukaryota	Eukaryota	PREDICTED: stress response protein NST1-like isoform X2 [Salmo salar]	bony fishes	Atlantic salmon
GVMAG-M-3300023174-150|Ga0214921_10004749_6	XP_007442359.1	45.73	363	152	9	367	716	105	435	Python bivittatus	Eukaryota	Eukaryota	kinesin-like protein KIF16B, partial [Python bivittatus]	snakes	Burmese python
GVMAG-M-3300023174-150|Ga0214921_10005770_12	XP_027079597.1	25.552	317	152	14	121	365	144	448	Coffea arabica	Eukaryota	Eukaryota	ubiquitin carboxyl-terminal hydrolase 20-like [Coffea arabica]	eudicots	coffee
GVMAG-M-3300023174-150|Ga0214921_10005770_19	XP_025432056.1	72.477	109	18	4	1	98	2758	2865	Aspergillus saccharolyticus JOP 1030-1	Eukaryota	Eukaryota	hypothetical protein BP01DRAFT_423063 [Aspergillus saccharolyticus JOP 1030-1]	ascomycetes	Aspergillus saccharolyticus JOP 1030-1
GVMAG-M-3300023174-150|Ga0214921_10005770_8	XP_005649603.1	27.179	195	108	13	7	185	225	401	Coccomyxa subellipsoidea C-169	Eukaryota	Eukaryota	hypothetical protein COCSUDRAFT_61303 [Coccomyxa subellipsoidea C-169]	green algae	Coccomyxa subellipsoidea C-169
GVMAG-M-3300023174-150|Ga0214921_10006963_4	XP_014294422.1	33.032	221	137	7	3	213	43	262	Halyomorpha halys	Eukaryota	Eukaryota	fatty acid hydroxylase domain-containing protein 2 isoform X3 [Halyomorpha halys]	bugs	brown marmorated stink bug
GVMAG-M-3300023174-150|Ga0214921_10006968_7	XP_019640798.1	35.593	118	61	2	468	574	4442	4555	Branchiostoma belcheri	Eukaryota	Eukaryota	PREDICTED: LOW QUALITY PROTEIN: titin-like [Branchiostoma belcheri]	lancelets	Belcher's lancelet
GVMAG-M-3300023174-150|Ga0214921_10007409_5	XP_015921258.1	25.073	343	221	14	29	354	223	546	Parasteatoda tepidariorum	Eukaryota	Eukaryota	uncharacterized protein F21D5.5 [Parasteatoda tepidariorum]	spiders	common house spider
GVMAG-M-3300023174-150|Ga0214921_10008198_10	XP_006816747.1	42.373	59	25	2	47	105	269	318	Saccoglossus kowalevskii	Eukaryota	Eukaryota	PREDICTED: E3 ubiquitin-protein ligase RNF4-like [Saccoglossus kowalevskii]	hemichordates	Saccoglossus kowalevskii
GVMAG-M-3300023174-150|Ga0214921_10008198_5	XP_001453677.1	40.517	464	258	7	2	455	7	462	Paramecium tetraurelia strain d4-2	Eukaryota	Eukaryota	hypothetical protein [Paramecium tetraurelia strain d4-2]	ciliates	Paramecium tetraurelia strain d4-2
GVMAG-M-3300023174-150|Ga0214921_10012643_10	XP_033125684.1	70.588	34	10	0	2	35	474	507	Anneissia japonica	Eukaryota	Eukaryota	alpha-taxilin-like [Anneissia japonica]	crinoids	Anneissia japonica
GVMAG-M-3300023174-150|Ga0214921_10012643_4	XP_020047963.1	35.664	143	74	3	7	133	1060	1200	Ascoidea rubescens DSM 1968	Eukaryota	Eukaryota	hypothetical protein ASCRUDRAFT_26784, partial [Ascoidea rubescens DSM 1968]	budding yeasts	Ascoidea rubescens DSM 1968
GVMAG-M-3300023174-150|Ga0214921_10017714_1	XP_025432056.1	81.818	66	7	3	65	127	2761	2824	Aspergillus saccharolyticus JOP 1030-1	Eukaryota	Eukaryota	hypothetical protein BP01DRAFT_423063 [Aspergillus saccharolyticus JOP 1030-1]	ascomycetes	Aspergillus saccharolyticus JOP 1030-1
GVMAG-M-3300023174-150|Ga0214921_10017714_3	XP_001613008.1	33.621	116	75	1	8	123	71	184	Plasmodium vivax	Eukaryota	Eukaryota	serine-repeat antigen 4 (SERA) [Plasmodium vivax]	apicomplexans	malaria parasite P. vivax
GVMAG-M-3300023174-150|Ga0214921_10017714_6	XP_019627611.1	36.905	84	41	4	28	108	66	140	Branchiostoma belcheri	Eukaryota	Eukaryota	PREDICTED: thioredoxin-related transmembrane protein 1-like isoform X2 [Branchiostoma belcheri]	lancelets	Belcher's lancelet
GVMAG-M-3300023174-150|Ga0214921_10017714_8	XP_012755346.1	28.169	284	164	9	5	267	7	271	Acytostelium subglobosum LB1	Eukaryota	Eukaryota	hypothetical protein SAMD00019534_044020, partial [Acytostelium subglobosum LB1]	cellular slime molds	Acytostelium subglobosum LB1
GVMAG-M-3300023174-150|Ga0214921_10017714_9	XP_004993691.1	30.097	103	70	1	3	105	217	317	Salpingoeca rosetta	Eukaryota	Eukaryota	beta actin [Salpingoeca rosetta]	choanoflagellates	Salpingoeca rosetta
GVMAG-M-3300023174-150|Ga0214921_10018281_7	XP_011775078.1	29.688	128	76	4	32	154	2	120	Trypanosoma brucei brucei TREU927;Trypanosoma brucei gambiense DAL972	Eukaryota	Eukaryota	microtubule-associated protein 1A/1B, light chain 3, putative [Trypanosoma brucei gambiense DAL972]<>microtubule-associated protein 1A/1B, light chain 3, putative [Trypanosoma brucei brucei TREU927]	kinetoplastids	Trypanosoma brucei brucei TREU927;Trypanosoma brucei gambiense DAL972
GVMAG-M-3300023174-150|Ga0214921_10019396_2	XP_002775858.1	23.881	268	166	8	32	294	48	282	Perkinsus marinus ATCC 50983	Eukaryota	Eukaryota	CDK5, putative [Perkinsus marinus ATCC 50983]	eukaryotes	Perkinsus marinus ATCC 50983
GVMAG-M-3300023174-150|Ga0214921_10023775_6	XP_014529502.1	34.437	151	92	2	160	305	403	551	Blastocystis sp. subtype 4	Eukaryota	Eukaryota	methyltransferase [Blastocystis sp. subtype 4]	eukaryotes	Blastocystis sp. subtype 4
GVMAG-M-3300023174-150|Ga0214921_10024706_1	XP_023987358.1	33.824	136	90	0	308	443	1852	1987	Physeter catodon	Eukaryota	Eukaryota	mucin-6 [Physeter catodon]	whales & dolphins	sperm whale
GVMAG-M-3300023174-150|Ga0214921_10026357_3	XP_013756763.1	33.125	320	190	8	152	461	75	380	Thecamonas trahens ATCC 50062	Eukaryota	Eukaryota	hypothetical protein AMSG_06709 [Thecamonas trahens ATCC 50062]	eukaryotes	Thecamonas trahens ATCC 50062
GVMAG-M-3300023174-150|Ga0214921_10027562_2	XP_015651957.1	24.694	409	204	14	1	378	1	336	Leptomonas pyrrhocoris	Eukaryota	Eukaryota	putative flap endonuclease-1 (FEN-1) [Leptomonas pyrrhocoris]	kinetoplastids	Leptomonas pyrrhocoris
GVMAG-M-3300023174-150|Ga0214921_10030174_1	XP_015785508.1	62.642	265	99	0	8	272	84	348	Tetranychus urticae	Eukaryota	Eukaryota	GDP-mannose 4,6 dehydratase [Tetranychus urticae]	mites & ticks	two-spotted spider mite
GVMAG-M-3300023174-161|Ga0214921_10002327_17	XP_012205653.1	39.773	88	45	4	36	118	38	122	Saprolegnia parasitica CBS 223.65	Eukaryota	Eukaryota	hypothetical protein SPRG_11118 [Saprolegnia parasitica CBS 223.65]	oomycetes	Saprolegnia parasitica CBS 223.65
GVMAG-M-3300023174-161|Ga0214921_10002327_22	XP_002100059.2	49.038	104	53	0	193	296	584	687	Drosophila yakuba	Eukaryota	Eukaryota	uncharacterized protein Dyak_GE16831 [Drosophila yakuba]	flies	Drosophila yakuba
GVMAG-M-3300023174-161|Ga0214921_10002327_3	XP_010533009.1	53.846	117	54	0	1	117	1	117	Tarenaya hassleriana	Eukaryota	Eukaryota	PREDICTED: autophagy-related protein 8d [Tarenaya hassleriana]	eudicots	Tarenaya hassleriana
GVMAG-M-3300023174-161|Ga0214921_10002327_6	XP_018496214.1	25.069	363	237	9	19	358	11	361	Galendromus occidentalis	Eukaryota	Eukaryota	uncharacterized protein F21D5.5 [Galendromus occidentalis]	mites & ticks	western predatory mite
GVMAG-M-3300023174-161|Ga0214921_10002327_7	XP_002671125.1	23.38	1065	652	38	35	1025	58	1032	Naegleria gruberi strain NEG-M	Eukaryota	Eukaryota	predicted protein [Naegleria gruberi strain NEG-M]	eukaryotes	Naegleria gruberi strain NEG-M
GVMAG-M-3300023174-161|Ga0214921_10003585_11	XP_013436145.1	44.286	70	31	1	117	186	501	562	Eimeria necatrix	Eukaryota	Eukaryota	hypothetical protein ENH_00040650 [Eimeria necatrix]	apicomplexans	Eimeria necatrix
GVMAG-M-3300023174-161|Ga0214921_10003585_21	XP_001748743.1	38.014	292	147	10	341	602	3	290	Monosiga brevicollis MX1	Eukaryota	Eukaryota	hypothetical protein [Monosiga brevicollis MX1]	choanoflagellates	Monosiga brevicollis MX1
GVMAG-M-3300023174-161|Ga0214921_10003585_23	XP_005830887.1	46.104	308	155	4	5	305	48	351	Guillardia theta CCMP2712	Eukaryota	Eukaryota	hypothetical protein GUITHDRAFT_157979 [Guillardia theta CCMP2712]	cryptomonads	Guillardia theta CCMP2712
GVMAG-M-3300023174-161|Ga0214921_10005521_8	XP_025186229.1	33.244	1122	538	32	22	1093	27	987	Rhizophagus irregularis DAOM 181602=DAOM 197198	Eukaryota	Eukaryota	hypothetical protein GLOIN_2v1836310 [Rhizophagus irregularis DAOM 181602=DAOM 197198]	glomeromycetes	Rhizophagus irregularis DAOM 181602=DAOM 197198
GVMAG-M-3300023174-161|Ga0214921_10005876_7	XP_004364062.1	40.938	320	164	10	329	643	82	381	Capsaspora owczarzaki ATCC 30864	Eukaryota	Eukaryota	hypothetical protein CAOG_03223 [Capsaspora owczarzaki ATCC 30864]	eukaryotes	Capsaspora owczarzaki ATCC 30864
GVMAG-M-3300023174-161|Ga0214921_10006340_11	XP_008705193.1	31.325	166	94	4	11	173	2	150	Ursus maritimus	Eukaryota	Eukaryota	PREDICTED: ubiquitin-conjugating enzyme E2 A [Ursus maritimus]	carnivores	polar bear
GVMAG-M-3300023174-161|Ga0214921_10006340_13	XP_015813504.1	37.267	161	85	6	48	194	716	874	Nothobranchius furzeri	Eukaryota	Eukaryota	PREDICTED: microtubule-associated protein futsch-like [Nothobranchius furzeri]	bony fishes	turquoise killifish
GVMAG-M-3300023174-161|Ga0214921_10006819_8	XP_004993744.1	37.5	112	61	3	75	186	106	208	Salpingoeca rosetta	Eukaryota	Eukaryota	hypothetical protein PTSG_12268 [Salpingoeca rosetta]	choanoflagellates	Salpingoeca rosetta
GVMAG-M-3300023174-161|Ga0214921_10010853_3	XP_009520697.1	39.959	483	256	6	4	453	9	490	Phytophthora sojae	Eukaryota	Eukaryota	hypothetical protein PHYSODRAFT_555231 [Phytophthora sojae]	oomycetes	Phytophthora sojae
GVMAG-M-3300023174-161|Ga0214921_10010853_7	XP_002909489.1	28.846	208	133	7	34	228	354	559	Phytophthora infestans T30-4	Eukaryota	Eukaryota	conserved hypothetical protein [Phytophthora infestans T30-4]	oomycetes	Phytophthora infestans T30-4
GVMAG-M-3300023174-161|Ga0214921_10011905_2	XP_028532788.1	50	48	23	1	5	52	1111	1157	Plasmodium relictum	Eukaryota	Eukaryota	zinc finger protein, putative [Plasmodium relictum]	apicomplexans	Plasmodium relictum
GVMAG-M-3300023174-161|Ga0214921_10019760_1	XP_021862430.1	30.481	187	108	8	61	235	934	1110	Spinacia oleracea	Eukaryota	Eukaryota	putative disease resistance protein At3g14460 [Spinacia oleracea]	eudicots	spinach
GVMAG-M-3300023174-161|Ga0214921_10019760_2	XP_031497610.1	25.85	294	206	8	18	301	889	1180	Nymphaea colorata	Eukaryota	Eukaryota	putative disease resistance protein RGA1 [Nymphaea colorata]	flowering plants	Nymphaea colorata
GVMAG-M-3300023174-161|Ga0214921_10019760_3	XP_020430829.1	25.054	463	290	18	46	497	59	475	Heterostelium album PN500	Eukaryota	Eukaryota	hypothetical protein PPL_08166 [Heterostelium album PN500]	cellular slime molds	Heterostelium album PN500
GVMAG-M-3300023174-161|Ga0214921_10019760_7	XP_027047559.1	28.212	358	198	15	1	329	1	328	Pocillopora damicornis	Eukaryota	Eukaryota	flap endonuclease 1-like isoform X1 [Pocillopora damicornis]<>flap endonuclease 1-like isoform X1 [Pocillopora damicornis]<>flap endonuclease 1-like isoform X1 [Pocillopora damicornis]	stony corals	Pocillopora damicornis
GVMAG-M-3300023174-161|Ga0214921_10021158_1	XP_015600620.1	33.514	185	89	4	12	176	137	307	Cephus cinctus	Eukaryota	Eukaryota	fatty acid hydroxylase domain-containing protein 2 isoform X2 [Cephus cinctus]	hymenopterans	wheat stem sawfly
GVMAG-M-3300023174-161|Ga0214921_10023193_3	XP_004364062.1	25.591	254	122	9	414	664	174	363	Capsaspora owczarzaki ATCC 30864	Eukaryota	Eukaryota	hypothetical protein CAOG_03223 [Capsaspora owczarzaki ATCC 30864]	eukaryotes	Capsaspora owczarzaki ATCC 30864
GVMAG-M-3300023174-161|Ga0214921_10024610_1	XP_007509364.1	54.717	53	18	3	49	99	264	312	Bathycoccus prasinos	Eukaryota	Eukaryota	predicted protein [Bathycoccus prasinos]	green algae	Bathycoccus prasinos
GVMAG-M-3300023174-161|Ga0214921_10027064_4	XP_004349242.1	28.889	135	79	4	284	415	312	432	Capsaspora owczarzaki ATCC 30864	Eukaryota	Eukaryota	hypothetical protein CAOG_02492 [Capsaspora owczarzaki ATCC 30864]	eukaryotes	Capsaspora owczarzaki ATCC 30864
GVMAG-M-3300023174-161|Ga0214921_10027201_10	XP_005773206.1	32.99	97	55	4	38	126	54	148	Emiliania huxleyi CCMP1516	Eukaryota	Eukaryota	hypothetical protein EMIHUDRAFT_241855 [Emiliania huxleyi CCMP1516]	haptophytes	Emiliania huxleyi CCMP1516
GVMAG-M-3300023174-165|Ga0214921_10002080_10	XP_007320544.1	57.895	38	16	0	140	177	258	295	Serpula lacrymans var. lacrymans S7.9	Eukaryota	Eukaryota	hypothetical protein SERLADRAFT_472264 [Serpula lacrymans var. lacrymans S7.9]	basidiomycetes	Serpula lacrymans var. lacrymans S7.9
GVMAG-M-3300023174-165|Ga0214921_10002080_17	XP_026402813.1	22.054	331	189	12	15	301	12	317	Papaver somniferum	Eukaryota	Eukaryota	uncharacterized protein LOC113298321 [Papaver somniferum]	flowering plants	opium poppy
GVMAG-M-3300023174-165|Ga0214921_10002080_20	XP_012556036.1	36.816	201	109	6	58	249	27	218	Hydra vulgaris	Eukaryota	Eukaryota	PREDICTED: uncharacterized protein LOC105844216 [Hydra vulgaris]	hydrozoans	Hydra vulgaris
GVMAG-M-3300023174-165|Ga0214921_10002080_8	XP_014527482.1	31.132	530	279	16	1	515	4	462	Blastocystis sp. subtype 4	Eukaryota	Eukaryota	thymidylate synthase [Blastocystis sp. subtype 4]	eukaryotes	Blastocystis sp. subtype 4
GVMAG-M-3300023174-165|Ga0214921_10002808_25	XP_009514892.1	24.934	377	205	11	29	400	76	379	Phytophthora sojae	Eukaryota	Eukaryota	hypothetical protein PHYSODRAFT_475692 [Phytophthora sojae]	oomycetes	Phytophthora sojae
GVMAG-M-3300023174-165|Ga0214921_10002808_6	XP_007604998.1	33.557	298	173	8	226	516	9	288	Vittaforma corneae ATCC 50505	Eukaryota	Eukaryota	CMGC/CDK/CDK2 protein kinase [Vittaforma corneae ATCC 50505]	microsporidians	Vittaforma corneae ATCC 50505
GVMAG-M-3300023174-165|Ga0214921_10004409_11	XP_020660056.1	36.957	92	46	2	30	121	2165	2244	Pogona vitticeps	Eukaryota	Eukaryota	stabilin-2 isoform X2 [Pogona vitticeps]	lizards	central bearded dragon
GVMAG-M-3300023174-165|Ga0214921_10004409_7	XP_026549667.1	33.735	166	83	6	7	158	3	155	Notechis scutatus	Eukaryota	Eukaryota	ubiquitin-conjugating enzyme E2 C, partial [Notechis scutatus]	snakes	mainland tiger snake
GVMAG-M-3300023174-165|Ga0214921_10004836_17	XP_022906182.1	33.333	150	93	3	84	227	83	231	Onthophagus taurus	Eukaryota	Eukaryota	E3 ubiquitin-protein ligase RNF126-A-like isoform X2 [Onthophagus taurus]	beetles	Onthophagus taurus
GVMAG-M-3300023174-165|Ga0214921_10004990_15	XP_018820168.1	38.356	146	82	2	2	139	798	943	Juglans regia	Eukaryota	Eukaryota	PREDICTED: DNA-directed RNA polymerase II subunit RPB2 [Juglans regia]	eudicots	English walnut
GVMAG-M-3300023174-165|Ga0214921_10004990_17	XP_012747945.1	47.368	114	60	0	1	114	1385	1498	Acytostelium subglobosum LB1	Eukaryota	Eukaryota	hypothetical protein SAMD00019534_122760 [Acytostelium subglobosum LB1]	cellular slime molds	Acytostelium subglobosum LB1
GVMAG-M-3300023174-165|Ga0214921_10004990_6	XP_017972664.1	37.168	113	50	5	239	332	40	150	Theobroma cacao	Eukaryota	Eukaryota	PREDICTED: putative RING-H2 finger protein ATL50 [Theobroma cacao]	eudicots	cacao
GVMAG-M-3300023174-165|Ga0214921_10005072_26	XP_015164257.1	32.432	111	70	1	2	112	70	175	Solanum tuberosum	Eukaryota	Eukaryota	PREDICTED: uncharacterized protein LOC102602594 isoform X2 [Solanum tuberosum]	eudicots	potato
GVMAG-M-3300023174-165|Ga0214921_10005079_5	XP_005789305.1	31.89	254	142	10	96	331	173	413	Emiliania huxleyi CCMP1516	Eukaryota	Eukaryota	hypothetical protein EMIHUDRAFT_201154 [Emiliania huxleyi CCMP1516]	haptophytes	Emiliania huxleyi CCMP1516
GVMAG-M-3300023174-165|Ga0214921_10007146_11	XP_021693446.1	31.193	218	106	6	38	242	48	234	Aedes aegypti	Eukaryota	Eukaryota	cyclin-dependent kinase 20 [Aedes aegypti]	mosquitos	yellow fever mosquito
GVMAG-M-3300023174-165|Ga0214921_10007146_14	XP_026463348.1	69.492	59	18	0	4	62	70	128	Ctenocephalides felis	Eukaryota	Eukaryota	polyubiquitin isoform X1 [Ctenocephalides felis]	fleas	cat flea
GVMAG-M-3300023174-165|Ga0214921_10007146_15	XP_022720036.1	28.571	168	77	8	3	148	37	183	Durio zibethinus	Eukaryota	Eukaryota	lecithin retinol acyltransferase-like [Durio zibethinus]	eudicots	Durio zibethinus
GVMAG-M-3300023174-165|Ga0214921_10008899_11	XP_032367751.1	30.714	140	92	3	34	168	520	659	Etheostoma spectabile	Eukaryota	Eukaryota	zinc finger protein 653 [Etheostoma spectabile]	bony fishes	orangethroat darter
GVMAG-M-3300023174-165|Ga0214921_10008899_12	XP_014053782.1	40.278	72	43	0	5	76	630	701	Salmo salar	Eukaryota	Eukaryota	PREDICTED: zinc finger protein 271-like [Salmo salar]	bony fishes	Atlantic salmon
GVMAG-M-3300023174-165|Ga0214921_10008899_15	XP_014151272.1	30.742	283	150	13	16	275	42	301	Sphaeroforma arctica JP610	Eukaryota	Eukaryota	hypothetical protein SARC_10168 [Sphaeroforma arctica JP610]	eukaryotes	Sphaeroforma arctica JP610
GVMAG-M-3300023174-165|Ga0214921_10008899_2	XP_018273328.1	49.708	171	56	3	2	172	6	146	Rhodotorula graminis WP1	Eukaryota	Eukaryota	uncharacterized protein RHOBADRAFT_3975, partial [Rhodotorula graminis WP1]	basidiomycetes	Rhodotorula graminis WP1
GVMAG-M-3300023174-165|Ga0214921_10008899_9	XP_026117594.1	34.694	98	61	2	61	158	149	243	Carassius auratus	Eukaryota	Eukaryota	uncharacterized protein LOC113096424 [Carassius auratus]	bony fishes	goldfish
GVMAG-M-3300023174-165|Ga0214921_10009337_1	XP_002674806.1	32.704	318	128	11	38	341	238	483	Naegleria gruberi strain NEG-M	Eukaryota	Eukaryota	predicted protein [Naegleria gruberi strain NEG-M]	eukaryotes	Naegleria gruberi strain NEG-M
GVMAG-M-3300023174-165|Ga0214921_10009337_3	XP_020064278.1	34.066	91	60	0	109	199	55	145	Suhomyces tanzawaensis NRRL Y-17324	Eukaryota	Eukaryota	putative RNA polymerase [Suhomyces tanzawaensis NRRL Y-17324]	budding yeasts	Suhomyces tanzawaensis NRRL Y-17324
GVMAG-M-3300023174-165|Ga0214921_10010730_3	XP_028512307.1	25.366	205	128	5	235	421	111	308	Alternaria arborescens	Eukaryota	Eukaryota	hypothetical protein AA0111_g339 [Alternaria arborescens]	ascomycetes	Alternaria arborescens
GVMAG-M-3300023174-165|Ga0214921_10011898_8	XP_030496600.1	31.792	173	90	10	353	502	162	329	Cannabis sativa	Eukaryota	Eukaryota	zinc finger CCCH domain-containing protein 16 isoform X5 [Cannabis sativa]	eudicots	hemp
GVMAG-M-3300023174-165|Ga0214921_10013547_11	XP_016611481.1	32.479	117	72	3	16	128	21	134	Spizellomyces punctatus DAOM BR117	Eukaryota	Eukaryota	hypothetical protein SPPG_00926 [Spizellomyces punctatus DAOM BR117]	chytrids	Spizellomyces punctatus DAOM BR117
GVMAG-M-3300023174-165|Ga0214921_10013789_4	XP_021353837.1	28.07	171	116	6	53	219	91	258	Mizuhopecten yessoensis	Eukaryota	Eukaryota	3-phosphoinositide-dependent protein kinase 1-like [Mizuhopecten yessoensis]	bivalves	Yesso scallop
GVMAG-M-3300023174-165|Ga0214921_10013789_9	XP_013761179.1	69.828	116	35	0	11	126	5	120	Thecamonas trahens ATCC 50062	Eukaryota	Eukaryota	autophagy-like protein 8B [Thecamonas trahens ATCC 50062]	eukaryotes	Thecamonas trahens ATCC 50062
GVMAG-M-3300023174-165|Ga0214921_10014146_8	XP_029619873.1	93.182	44	3	0	24	67	94	137	Salmo trutta	Eukaryota	Eukaryota	uncharacterized histidine-rich protein DDB_G0274557-like [Salmo trutta]	bony fishes	river trout
GVMAG-M-3300023174-165|Ga0214921_10016792_1	XP_032814775.1	37.22	223	123	5	2	208	59	280	Petromyzon marinus	Eukaryota	Eukaryota	deoxycytidine kinase-like isoform X2 [Petromyzon marinus]	lampreys	sea lamprey
GVMAG-M-3300023174-165|Ga0214921_10016792_11	XP_001025075.2	32.394	213	137	4	2	211	3	211	Tetrahymena thermophila SB210	Eukaryota	Eukaryota	small guanosine triphosphatase family Ras family protein [Tetrahymena thermophila SB210]	ciliates	Tetrahymena thermophila SB210
GVMAG-M-3300023174-165|Ga0214921_10016792_9	XP_024628625.1	61.842	76	29	0	178	253	205	280	Medicago truncatula	Eukaryota	Eukaryota	flagellar attachment zone protein 1-like [Medicago truncatula]	eudicots	barrel medic
GVMAG-M-3300023174-165|Ga0214921_10025811_2	XP_002674806.1	31.889	323	140	10	44	352	246	502	Naegleria gruberi strain NEG-M	Eukaryota	Eukaryota	predicted protein [Naegleria gruberi strain NEG-M]	eukaryotes	Naegleria gruberi strain NEG-M
GVMAG-M-3300023174-165|Ga0214921_10027189_3	XP_012896235.1	34.545	110	57	4	120	225	29	127	Blastocystis hominis	Eukaryota	Eukaryota	uncharacterized protein [Blastocystis hominis]	eukaryotes	Blastocystis hominis
GVMAG-M-3300023174-165|Ga0214921_10027791_4	XP_028754100.1	42.623	61	29	2	176	236	198	252	Prosopis alba	Eukaryota	Eukaryota	uncharacterized protein LOC114713599 [Prosopis alba]<>uncharacterized protein LOC114749070 [Prosopis alba]	eudicots	Prosopis alba
GVMAG-M-3300023174-165|Ga0214921_10029293_3	XP_001330731.1	25.725	793	468	28	5	755	14	727	Trichomonas vaginalis G3	Eukaryota	Eukaryota	hypothetical protein [Trichomonas vaginalis G3]	trichomonads	Trichomonas vaginalis G3
GVMAG-M-3300023184-110|Ga0214919_10000288_10	XP_001453601.1	25.751	233	135	7	134	338	132	354	Paramecium tetraurelia strain d4-2	Eukaryota	Eukaryota	hypothetical protein [Paramecium tetraurelia strain d4-2]	ciliates	Paramecium tetraurelia strain d4-2
GVMAG-M-3300023184-110|Ga0214919_10000288_2	XP_002173133.1	27.241	290	137	13	141	372	67	340	Schizosaccharomyces japonicus yFS275	Eukaryota	Eukaryota	tubulin-tyrosine ligase [Schizosaccharomyces japonicus yFS275]	ascomycetes	Schizosaccharomyces japonicus yFS275
GVMAG-M-3300023184-110|Ga0214919_10000288_26	XP_007508071.1	28.685	251	158	7	21	252	25	273	Bathycoccus prasinos	Eukaryota	Eukaryota	unknown protein [Bathycoccus prasinos]	green algae	Bathycoccus prasinos
GVMAG-M-3300023184-110|Ga0214919_10000288_4	XP_001451171.1	41.839	533	262	14	3	512	43	550	Paramecium tetraurelia strain d4-2	Eukaryota	Eukaryota	hypothetical protein [Paramecium tetraurelia strain d4-2]	ciliates	Paramecium tetraurelia strain d4-2
GVMAG-M-3300023184-110|Ga0214919_10000288_42	XP_009065013.1	30.102	196	101	10	198	369	814	997	Lottia gigantea	Eukaryota	Eukaryota	hypothetical protein LOTGIDRAFT_168866 [Lottia gigantea]	gastropods	owl limpet
GVMAG-M-3300023184-110|Ga0214919_10000288_43	XP_816969.1	24.906	265	141	10	149	378	352	593	Trypanosoma cruzi strain CL Brener	Eukaryota	Eukaryota	tubulin-tyrosine ligase-like protein [Trypanosoma cruzi strain CL Brener]	kinetoplastids	Trypanosoma cruzi strain CL Brener
GVMAG-M-3300023184-110|Ga0214919_10000288_44	XP_018044635.1	25.843	267	161	9	122	369	999	1247	Atta colombica	Eukaryota	Eukaryota	PREDICTED: tubulin glycylase 3A-like [Atta colombica]	ants	Atta colombica
GVMAG-M-3300023184-110|Ga0214919_10000288_45	XP_013384622.1	26.809	235	128	6	199	410	231	444	Lingula anatina	Eukaryota	Eukaryota	tubulin polyglutamylase TTLL4-like [Lingula anatina]	brachiopods	Lingula anatina
GVMAG-M-3300023184-110|Ga0214919_10000288_47	XP_029051756.1	25.606	289	158	12	181	433	178	445	Osmia bicornis bicornis	Eukaryota	Eukaryota	tubulin polyglutamylase TTLL4-like [Osmia bicornis bicornis]	bees	Osmia bicornis bicornis
GVMAG-M-3300023184-110|Ga0214919_10000288_52	XP_001849946.1	39.241	79	44	1	138	216	365	439	Culex quinquefasciatus	Eukaryota	Eukaryota	zinc finger MYND domain-containing protein 10 [Culex quinquefasciatus]	mosquitos	southern house mosquito
GVMAG-M-3300023184-110|Ga0214919_10000288_56	XP_001709723.1	27.753	227	131	6	59	278	219	419	Giardia lamblia ATCC 50803	Eukaryota	Eukaryota	Hypothetical protein GL50803_8745 [Giardia lamblia ATCC 50803]	diplomonads	Giardia lamblia ATCC 50803
GVMAG-M-3300023184-110|Ga0214919_10000288_57	XP_026270695.1	30.556	144	76	5	124	243	113	256	Urocitellus parryii	Eukaryota	Eukaryota	inactive polyglycylase TTLL10 [Urocitellus parryii]	rodents	Arctic ground squirrel
GVMAG-M-3300023184-110|Ga0214919_10000288_58	XP_021693544.1	44.954	109	56	1	51	159	1011	1115	Aedes aegypti	Eukaryota	Eukaryota	uncharacterized protein LOC110674127 [Aedes aegypti]	mosquitos	yellow fever mosquito
GVMAG-M-3300023184-110|Ga0214919_10000288_6	XP_656865.2	27.426	237	154	5	3	237	78	298	Entamoeba histolytica HM-1:IMSS	Eukaryota	Eukaryota	protein kinase domain containing protein [Entamoeba histolytica HM-1:IMSS]	eukaryotes	Entamoeba histolytica HM-1:IMSS
GVMAG-M-3300023184-110|Ga0214919_10000288_60	XP_009010833.1	26.57	207	135	6	181	379	135	332	Helobdella robusta	Eukaryota	Eukaryota	hypothetical protein HELRODRAFT_156264 [Helobdella robusta]	segmented worms	Helobdella robusta
GVMAG-M-3300023184-110|Ga0214919_10000831_17	XP_025469537.1	38.028	71	44	0	3	73	80	150	Aspergillus sclerotioniger CBS 115572	Eukaryota	Eukaryota	hypothetical protein BO94DRAFT_380329 [Aspergillus sclerotioniger CBS 115572]	ascomycetes	Aspergillus sclerotioniger CBS 115572
GVMAG-M-3300023184-110|Ga0214919_10000831_29	XP_001327783.1	31.903	373	226	10	3	364	15	370	Trichomonas vaginalis G3	Eukaryota	Eukaryota	surface antigen BspA-like [Trichomonas vaginalis G3]	trichomonads	Trichomonas vaginalis G3
GVMAG-M-3300023184-110|Ga0214919_10000831_30	XP_007771346.1	50	42	21	0	188	229	240	281	Coniophora puteana RWD-64-598 SS2	Eukaryota	Eukaryota	ankyrin [Coniophora puteana RWD-64-598 SS2]	basidiomycetes	Coniophora puteana RWD-64-598 SS2
GVMAG-M-3300023184-110|Ga0214919_10000831_35	XP_001329422.1	26.706	337	189	14	15	324	788	1093	Trichomonas vaginalis G3	Eukaryota	Eukaryota	ankyrin repeat protein [Trichomonas vaginalis G3]	trichomonads	Trichomonas vaginalis G3
GVMAG-M-3300023184-110|Ga0214919_10000831_36	XP_001328177.1	37.391	115	63	3	110	223	1	107	Trichomonas vaginalis G3	Eukaryota	Eukaryota	ankyrin repeat protein [Trichomonas vaginalis G3]	trichomonads	Trichomonas vaginalis G3
GVMAG-M-3300023184-110|Ga0214919_10000831_37	XP_001315414.1	26.592	267	163	8	69	318	229	479	Trichomonas vaginalis G3	Eukaryota	Eukaryota	ankyrin repeat protein [Trichomonas vaginalis G3]	trichomonads	Trichomonas vaginalis G3
GVMAG-M-3300023184-110|Ga0214919_10000875_1	XP_019369623.1	25.243	206	148	4	16	219	53	254	Gavialis gangeticus	Eukaryota	Eukaryota	PREDICTED: keratin-associated protein 10-4-like [Gavialis gangeticus]	vertebrates	Gharial
GVMAG-M-3300023184-110|Ga0214919_10000875_30	XP_017065103.1	43.86	57	24	1	2	58	221	269	Drosophila eugracilis	Eukaryota	Eukaryota	PREDICTED: zinc finger protein Xfin-like [Drosophila eugracilis]<>PREDICTED: zinc finger protein Xfin-like [Drosophila eugracilis]	flies	Drosophila eugracilis
GVMAG-M-3300023184-110|Ga0214919_10000875_7	XP_022456639.1	21.912	251	164	8	9	230	28	275	Kuraishia capsulata CBS 1993	Eukaryota	Eukaryota	uncharacterized protein KUCA_T00000588001 [Kuraishia capsulata CBS 1993]	budding yeasts	Kuraishia capsulata CBS 1993
GVMAG-M-3300023184-110|Ga0214919_10001023_10	XP_001351154.1	46.774	62	33	0	66	127	1158	1219	Plasmodium falciparum 3D7	Eukaryota	Eukaryota	conserved Plasmodium protein, unknown function [Plasmodium falciparum 3D7]	apicomplexans	Plasmodium falciparum 3D7
GVMAG-M-3300023184-110|Ga0214919_10001023_21	XP_018610604.1	30.108	93	56	2	3	95	353	436	Scleropages formosus	Eukaryota	Eukaryota	PR domain zinc finger protein 15 isoform X1 [Scleropages formosus]	bony fishes	Asian bonytongue
GVMAG-M-3300023184-110|Ga0214919_10001023_23	XP_021369298.1	48.305	118	47	1	3	120	104	207	Mizuhopecten yessoensis	Eukaryota	Eukaryota	uncharacterized protein LOC110460616 [Mizuhopecten yessoensis]	bivalves	Yesso scallop
GVMAG-M-3300023184-110|Ga0214919_10001023_3	XP_024693610.1	24.879	414	216	13	210	590	49	400	Aspergillus campestris IBT 28561	Eukaryota	Eukaryota	ResIII-domain-containing protein [Aspergillus campestris IBT 28561]	ascomycetes	Aspergillus campestris IBT 28561
GVMAG-M-3300023184-110|Ga0214919_10001023_34	XP_028918415.1	26.263	396	195	24	186	550	201	530	Ornithorhynchus anatinus	Eukaryota	Eukaryota	tenascin isoform X1 [Ornithorhynchus anatinus]	monotremes	platypus
GVMAG-M-3300023184-110|Ga0214919_10001023_8	XP_004364453.1	27.799	259	155	7	49	282	62	313	Capsaspora owczarzaki ATCC 30864	Eukaryota	Eukaryota	hypothetical protein CAOG_01585 [Capsaspora owczarzaki ATCC 30864]	eukaryotes	Capsaspora owczarzaki ATCC 30864
GVMAG-M-3300023184-110|Ga0214919_10001023_9	XP_022705466.1	39.631	434	230	8	9	439	191	595	Varroa jacobsoni	Eukaryota	Eukaryota	ATP-dependent DNA helicase PIF1-like isoform X2 [Varroa jacobsoni]	mites & ticks	Varroa jacobsoni
GVMAG-M-3300023184-110|Ga0214919_10001139_39	XP_031052225.1	21.771	271	153	10	187	419	139	388	Fusarium oxysporum f. sp. cubense tropical race 4 54006	Eukaryota	Eukaryota	uncharacterized protein FOIG_16605 [Fusarium oxysporum f. sp. cubense tropical race 4 54006]	ascomycetes	Fusarium oxysporum f. sp. cubense tropical race 4 54006
GVMAG-M-3300023184-110|Ga0214919_10001139_9	XP_004365973.1	24.863	366	218	13	297	620	246	596	Capsaspora owczarzaki ATCC 30864	Eukaryota	Eukaryota	hypothetical protein CAOG_01102 [Capsaspora owczarzaki ATCC 30864]	eukaryotes	Capsaspora owczarzaki ATCC 30864
GVMAG-M-3300023184-110|Ga0214919_10001993_3	XP_017006971.1	25.391	256	157	10	161	414	238	461	Drosophila takahashii	Eukaryota	Eukaryota	PREDICTED: probable tubulin polyglutamylase TTLL1 [Drosophila takahashii]	flies	Drosophila takahashii
GVMAG-M-3300023184-110|Ga0214919_10001993_7	XP_011083327.1	27.907	215	123	10	116	319	61	254	Sesamum indicum	Eukaryota	Eukaryota	mitogen-activated protein kinase kinase 9 [Sesamum indicum]	eudicots	sesame
GVMAG-M-3300023184-110|Ga0214919_10002113_6	XP_022334859.1	35.115	393	220	6	2	372	329	708	Crassostrea virginica	Eukaryota	Eukaryota	serine/threonine-protein phosphatase 6 regulatory ankyrin repeat subunit B-like [Crassostrea virginica]	bivalves	eastern oyster
GVMAG-M-3300023184-110|Ga0214919_10003057_12	XP_025171536.1	31.408	277	141	7	90	360	4	237	Rhizophagus irregularis DAOM 181602=DAOM 197198	Eukaryota	Eukaryota	hypothetical protein GLOIN_2v1782611 [Rhizophagus irregularis DAOM 181602=DAOM 197198]	glomeromycetes	Rhizophagus irregularis DAOM 181602=DAOM 197198
GVMAG-M-3300023184-110|Ga0214919_10003057_14	XP_025546181.1	33.129	163	102	4	109	267	162	321	Aspergillus homomorphus CBS 101889	Eukaryota	Eukaryota	ankyrin repeat protein [Aspergillus homomorphus CBS 101889]	ascomycetes	Aspergillus homomorphus CBS 101889
GVMAG-M-3300023184-110|Ga0214919_10003057_17	XP_015417884.1	30.612	98	64	3	428	524	479	573	Myotis davidii	Eukaryota	Eukaryota	PREDICTED: LOW QUALITY PROTEIN: deformed epidermal autoregulatory factor 1 homolog [Myotis davidii]	bats	Myotis davidii
GVMAG-M-3300023184-110|Ga0214919_10003057_6	XP_001350735.1	49.505	101	39	6	356	450	82	176	Plasmodium falciparum 3D7	Eukaryota	Eukaryota	bromodomain protein, putative [Plasmodium falciparum 3D7]	apicomplexans	Plasmodium falciparum 3D7
GVMAG-M-3300023184-110|Ga0214919_10003057_7	XP_005884235.1	42.614	176	69	11	35	195	177	335	Myotis brandtii	Eukaryota	Eukaryota	PREDICTED: cleavage stimulation factor subunit 2 tau variant-like [Myotis brandtii]	bats	Brandt's bat
GVMAG-M-3300023184-110|Ga0214919_10003279_15	XP_025173077.1	46.243	346	180	5	2	342	3	347	Rhizophagus irregularis DAOM 181602=DAOM 197198	Eukaryota	Eukaryota	hypothetical protein GLOIN_2v1482498 [Rhizophagus irregularis DAOM 181602=DAOM 197198]	glomeromycetes	Rhizophagus irregularis DAOM 181602=DAOM 197198
GVMAG-M-3300023184-110|Ga0214919_10003279_7	XP_028536825.1	44.156	77	41	1	6	82	2928	3002	Plasmodium sp. gorilla clade G2	Eukaryota	Eukaryota	zinc finger protein, putative [Plasmodium sp. gorilla clade G2]	apicomplexans	Plasmodium sp. gorilla clade G2
GVMAG-M-3300023184-110|Ga0214919_10003281_10	XP_012751616.1	34.81	316	177	9	11	319	105	398	Acytostelium subglobosum LB1	Eukaryota	Eukaryota	hypothetical protein SAMD00019534_088050, partial [Acytostelium subglobosum LB1]	cellular slime molds	Acytostelium subglobosum LB1
GVMAG-M-3300023184-110|Ga0214919_10003281_15	XP_019643277.1	23.881	268	144	10	101	324	254	505	Branchiostoma belcheri	Eukaryota	Eukaryota	PREDICTED: tubulin polyglutamylase TTLL11-like [Branchiostoma belcheri]	lancelets	Belcher's lancelet
GVMAG-M-3300023184-110|Ga0214919_10003281_7	XP_001439371.1	25	240	144	7	184	391	440	675	Paramecium tetraurelia strain d4-2	Eukaryota	Eukaryota	hypothetical protein [Paramecium tetraurelia strain d4-2]	ciliates	Paramecium tetraurelia strain d4-2
GVMAG-M-3300023184-110|Ga0214919_10003281_8	XP_028885651.1	29.907	107	65	3	232	331	47	150	Trypanosoma theileri	Eukaryota	Eukaryota	putative zinc finger protein [Trypanosoma theileri]	kinetoplastids	Trypanosoma theileri
GVMAG-M-3300023184-110|Ga0214919_10003627_1	XP_001862830.1	72.093	43	12	0	1	43	1	43	Culex quinquefasciatus	Eukaryota	Eukaryota	conserved hypothetical protein [Culex quinquefasciatus]	mosquitos	southern house mosquito
GVMAG-M-3300023184-110|Ga0214919_10003627_10	XP_029506978.1	53.448	58	24	1	24	81	15	69	Oncorhynchus nerka	Eukaryota	Eukaryota	histidine-rich protein PFHRP-II, partial [Oncorhynchus nerka]	bony fishes	sockeye salmon
GVMAG-M-3300023184-110|Ga0214919_10003627_3	XP_022521385.1	26.804	194	105	9	448	613	62	246	Astyanax mexicanus	Eukaryota	Eukaryota	cAMP-dependent protein kinase catalytic subunit PRKX-like [Astyanax mexicanus]	bony fishes	Mexican tetra
GVMAG-M-3300023184-110|Ga0214919_10003627_8	XP_025187996.1	38.519	675	300	12	764	1424	560	1133	Rhizophagus irregularis DAOM 181602=DAOM 197198	Eukaryota	Eukaryota	hypothetical protein GLOIN_2v1868525 [Rhizophagus irregularis DAOM 181602=DAOM 197198]	glomeromycetes	Rhizophagus irregularis DAOM 181602=DAOM 197198
GVMAG-M-3300023184-110|Ga0214919_10004676_1	XP_002674806.1	32.039	309	137	11	573	866	247	497	Naegleria gruberi strain NEG-M	Eukaryota	Eukaryota	predicted protein [Naegleria gruberi strain NEG-M]	eukaryotes	Naegleria gruberi strain NEG-M
GVMAG-M-3300023184-110|Ga0214919_10004676_10	XP_021880130.1	47.059	51	27	0	493	543	113	163	Lobosporangium transversale	Eukaryota	Eukaryota	hypothetical protein BCR41DRAFT_387441 [Lobosporangium transversale]	fungi	Lobosporangium transversale
GVMAG-M-3300023184-110|Ga0214919_10004676_15	XP_024576980.1	35.714	70	39	2	4	69	127	194	Plasmopara halstedii	Eukaryota	Eukaryota	Zinc finger, C2H2 [Plasmopara halstedii]	oomycetes	Plasmopara halstedii
GVMAG-M-3300023184-110|Ga0214919_10004676_5	XP_002675799.1	34.286	175	97	4	180	341	957	1126	Naegleria gruberi strain NEG-M	Eukaryota	Eukaryota	predicted protein [Naegleria gruberi strain NEG-M]	eukaryotes	Naegleria gruberi strain NEG-M
GVMAG-M-3300023184-186|Ga0214919_10000303_11	XP_006296456.1	54.286	70	26	4	46	109	1132	1201	Capsella rubella	Eukaryota	Eukaryota	type I inositol polyphosphate 5-phosphatase 12 [Capsella rubella]	eudicots	Capsella rubella
GVMAG-M-3300023184-186|Ga0214919_10000303_16	XP_001632896.1	34.426	305	173	9	2	306	44	321	Nematostella vectensis	Eukaryota	Eukaryota	uncharacterized protein LOC5512568 [Nematostella vectensis]	sea anemones	starlet sea anemone
GVMAG-M-3300023184-186|Ga0214919_10000303_19	XP_025432056.1	40.179	112	65	1	462	573	2747	2856	Aspergillus saccharolyticus JOP 1030-1	Eukaryota	Eukaryota	hypothetical protein BP01DRAFT_423063 [Aspergillus saccharolyticus JOP 1030-1]	ascomycetes	Aspergillus saccharolyticus JOP 1030-1
GVMAG-M-3300023184-186|Ga0214919_10000303_20	XP_007324526.1	55.814	43	16	2	4	43	1160	1202	Serpula lacrymans var. lacrymans S7.9	Eukaryota	Eukaryota	hypothetical protein SERLADRAFT_454099 [Serpula lacrymans var. lacrymans S7.9]	basidiomycetes	Serpula lacrymans var. lacrymans S7.9
GVMAG-M-3300023184-186|Ga0214919_10000303_24	XP_025090480.1	28.986	138	87	5	3	139	220	347	Pomacea canaliculata	Eukaryota	Eukaryota	zinc finger protein 91-like [Pomacea canaliculata]<>zinc finger protein 91-like [Pomacea canaliculata]<>zinc finger protein 91-like [Pomacea canaliculata]<>zinc finger protein 91-like [Pomacea canaliculata]<>zinc finger protein 91-like [Pomacea canaliculata]	gastropods	Pomacea canaliculata
GVMAG-M-3300023184-186|Ga0214919_10000303_28	XP_009041401.1	50	38	19	0	29	66	1563	1600	Aureococcus anophagefferens	Eukaryota	Eukaryota	hypothetical protein AURANDRAFT_67642 [Aureococcus anophagefferens]	pelagophytes	Aureococcus anophagefferens
GVMAG-M-3300023184-186|Ga0214919_10000303_42	XP_022520955.1	27.23	426	256	13	341	740	195	592	Astyanax mexicanus	Eukaryota	Eukaryota	GATA zinc finger domain-containing protein 14-like [Astyanax mexicanus]	bony fishes	Mexican tetra
GVMAG-M-3300023184-186|Ga0214919_10000303_5	XP_019375846.1	24.427	262	155	7	48	293	1550	1784	Gavialis gangeticus	Eukaryota	Eukaryota	PREDICTED: laminin subunit alpha-2 [Gavialis gangeticus]	vertebrates	Gharial
GVMAG-M-3300023184-186|Ga0214919_10000303_50	XP_028543448.1	46.053	76	39	2	479	553	554	628	Plasmodium gonderi	Eukaryota	Eukaryota	hypothetical protein, conserved [Plasmodium gonderi]	apicomplexans	Plasmodium gonderi
GVMAG-M-3300023184-186|Ga0214919_10000303_51	XP_011099340.1	52.941	68	27	3	496	560	24	89	Sesamum indicum	Eukaryota	Eukaryota	lysine-rich arabinogalactan protein 18 [Sesamum indicum]	eudicots	sesame
GVMAG-M-3300023184-186|Ga0214919_10000303_52	XP_013997558.1	60.345	58	18	5	326	383	604	656	Salmo salar	Eukaryota	Eukaryota	PREDICTED: histone-lysine N-methyltransferase ASH1L-like isoform X3 [Salmo salar]	bony fishes	Atlantic salmon
GVMAG-M-3300023184-186|Ga0214919_10000303_61	XP_032579102.1	52.459	61	29	0	156	216	919	979	Drosophila sechellia	Eukaryota	Eukaryota	eukaryotic translation initiation factor 3 subunit A [Drosophila sechellia]	flies	Drosophila sechellia
GVMAG-M-3300023184-186|Ga0214919_10000317_21	XP_028969447.1	35.455	110	71	0	98	207	1008	1117	Esox lucius	Eukaryota	Eukaryota	M-phase phosphoprotein 8 isoform X4 [Esox lucius]	bony fishes	northern pike
GVMAG-M-3300023184-186|Ga0214919_10000317_33	XP_002174928.2	42.029	69	39	1	16	84	12	79	Schizosaccharomyces japonicus yFS275	Eukaryota	Eukaryota	nucleoside triphosphatase [Schizosaccharomyces japonicus yFS275]	ascomycetes	Schizosaccharomyces japonicus yFS275
GVMAG-M-3300023184-186|Ga0214919_10000317_39	XP_026307553.1	41.176	68	37	1	41	105	390	457	Piliocolobus tephrosceles	Eukaryota	Eukaryota	probable serine/threonine-protein kinase clkA, partial [Piliocolobus tephrosceles]	primates	Ugandan red Colobus
GVMAG-M-3300023184-186|Ga0214919_10000317_4	XP_014152813.1	28.022	182	95	9	3	164	1661	1826	Sphaeroforma arctica JP610	Eukaryota	Eukaryota	serine/threonine protein kinase [Sphaeroforma arctica JP610]	eukaryotes	Sphaeroforma arctica JP610
GVMAG-M-3300023184-186|Ga0214919_10000317_45	XP_012750546.1	41.509	53	31	0	35	87	519	571	Acytostelium subglobosum LB1	Eukaryota	Eukaryota	hypothetical protein SAMD00019534_096250 [Acytostelium subglobosum LB1]	cellular slime molds	Acytostelium subglobosum LB1
GVMAG-M-3300023184-186|Ga0214919_10000317_50	XP_004333299.1	33.166	199	108	7	499	696	589	763	Acanthamoeba castellanii str. Neff	Eukaryota	Eukaryota	BTB/POZ domain containing protein [Acanthamoeba castellanii str. Neff]	eukaryotes	Acanthamoeba castellanii str. Neff
GVMAG-M-3300023184-186|Ga0214919_10000317_67	XP_019140108.1	31.496	127	87	0	496	622	87	213	Corvus cornix cornix	Eukaryota	Eukaryota	protein PRRC2C-like [Corvus cornix cornix]	birds	Corvus cornix cornix
GVMAG-M-3300023184-186|Ga0214919_10000317_72	XP_025171544.1	27.519	258	150	6	7	254	6	236	Rhizophagus irregularis DAOM 181602=DAOM 197198	Eukaryota	Eukaryota	hypothetical protein GLOIN_2v1483731 [Rhizophagus irregularis DAOM 181602=DAOM 197198]	glomeromycetes	Rhizophagus irregularis DAOM 181602=DAOM 197198
GVMAG-M-3300023184-186|Ga0214919_10000317_74	XP_021855191.1	49.091	55	28	0	39	93	321	375	Spinacia oleracea	Eukaryota	Eukaryota	multiple organellar RNA editing factor 8, chloroplastic/mitochondrial-like [Spinacia oleracea]	eudicots	spinach
GVMAG-M-3300023184-186|Ga0214919_10000452_1	XP_002675799.1	28.448	232	141	7	151	360	901	1129	Naegleria gruberi strain NEG-M	Eukaryota	Eukaryota	predicted protein [Naegleria gruberi strain NEG-M]	eukaryotes	Naegleria gruberi strain NEG-M
GVMAG-M-3300023184-186|Ga0214919_10000452_14	XP_015931162.1	34.853	307	189	7	17	318	10	310	Parasteatoda tepidariorum	Eukaryota	Eukaryota	uncharacterized protein LOC107457510 [Parasteatoda tepidariorum]	spiders	common house spider
GVMAG-M-3300023184-186|Ga0214919_10000452_22	XP_025173077.1	47.126	348	174	6	2	342	3	347	Rhizophagus irregularis DAOM 181602=DAOM 197198	Eukaryota	Eukaryota	hypothetical protein GLOIN_2v1482498 [Rhizophagus irregularis DAOM 181602=DAOM 197198]	glomeromycetes	Rhizophagus irregularis DAOM 181602=DAOM 197198
GVMAG-M-3300023184-186|Ga0214919_10000452_42	XP_006114032.1	45.07	71	29	3	34	94	27	97	Pelodiscus sinensis	Eukaryota	Eukaryota	LOW QUALITY PROTEIN: NAD(P)H-hydrate epimerase [Pelodiscus sinensis]	turtles	Chinese soft-shelled turtle
GVMAG-M-3300023184-186|Ga0214919_10000452_44	XP_004991591.1	29.956	227	137	7	340	554	563	779	Salpingoeca rosetta	Eukaryota	Eukaryota	hypothetical protein PTSG_07789 [Salpingoeca rosetta]	choanoflagellates	Salpingoeca rosetta
GVMAG-M-3300023184-186|Ga0214919_10000452_45	XP_022508621.1	51.429	70	34	0	328	397	448	517	Fonsecaea monophora	Eukaryota	Eukaryota	hypothetical protein AYO21_09144 [Fonsecaea monophora]	ascomycetes	Fonsecaea monophora
GVMAG-M-3300023184-186|Ga0214919_10000452_56	XP_008100178.1	36.207	58	30	1	1	58	30	80	Colletotrichum graminicola M1.001	Eukaryota	Eukaryota	hypothetical protein GLRG_11302 [Colletotrichum graminicola M1.001]	ascomycetes	Colletotrichum graminicola M1.001
GVMAG-M-3300023184-186|Ga0214919_10000452_9	XP_031632600.1	28.972	214	101	8	87	279	136	319	Contarinia nasturtii	Eukaryota	Eukaryota	uncharacterized protein LOC116346597, partial [Contarinia nasturtii]	flies	swede midge
GVMAG-M-3300023184-186|Ga0214919_10000767_12	XP_028541815.1	39.437	71	40	1	173	240	326	396	Plasmodium gonderi	Eukaryota	Eukaryota	hypothetical protein, conserved [Plasmodium gonderi]	apicomplexans	Plasmodium gonderi
GVMAG-M-3300023184-186|Ga0214919_10000767_15	XP_015798850.1	73.585	53	14	0	43	95	179	231	Nothobranchius furzeri	Eukaryota	Eukaryota	PREDICTED: fibrous sheath CABYR-binding protein-like [Nothobranchius furzeri]	bony fishes	turquoise killifish
GVMAG-M-3300023184-186|Ga0214919_10000767_16	YP_009729416.1	49.821	279	134	3	128	401	11	288	Caulerpa ashmeadii	Eukaryota	Eukaryota	hypothetical protein [Caulerpa ashmeadii]	green algae	Caulerpa ashmeadii
GVMAG-M-3300023184-186|Ga0214919_10000767_39	XP_011644199.1	25.758	264	151	7	99	317	105	368	Pogonomyrmex barbatus	Eukaryota	Eukaryota	probable tubulin polyglutamylase TTLL9 [Pogonomyrmex barbatus]	ants	red harvester ant
GVMAG-M-3300023184-186|Ga0214919_10000767_40	XP_028639672.1	50	90	34	3	88	166	10	99	Grammomys surdaster	Eukaryota	Eukaryota	transmembrane protease serine 13 isoform X1 [Grammomys surdaster]	rodents	Grammomys surdaster
GVMAG-M-3300023184-186|Ga0214919_10000767_43	XP_005793594.1	22.43	535	340	28	304	812	178	663	Emiliania huxleyi CCMP1516	Eukaryota	Eukaryota	hypothetical protein EMIHUDRAFT_448707 [Emiliania huxleyi CCMP1516]	haptophytes	Emiliania huxleyi CCMP1516
GVMAG-M-3300023184-186|Ga0214919_10000767_6	XP_002177169.1	35.714	126	62	5	53	162	110	232	Phaeodactylum tricornutum CCAP 1055/1	Eukaryota	Eukaryota	predicted protein, partial [Phaeodactylum tricornutum CCAP 1055/1]	diatoms	Phaeodactylum tricornutum CCAP 1055/1
GVMAG-M-3300023184-186|Ga0214919_10000788_23	XP_024578680.1	38.158	76	43	3	117	189	2703	2777	Plasmopara halstedii	Eukaryota	Eukaryota	histone acetyltransferase [Plasmopara halstedii]	oomycetes	Plasmopara halstedii
GVMAG-M-3300023184-186|Ga0214919_10000788_28	XP_010460585.1	25.758	198	119	6	365	562	60	229	Camelina sativa	Eukaryota	Eukaryota	PREDICTED: ubiquitin thioesterase otubain-like [Camelina sativa]<>PREDICTED: ubiquitin thioesterase otubain-like [Camelina sativa]	eudicots	false flax
GVMAG-M-3300023184-186|Ga0214919_10000788_31	XP_024519272.1	24.739	287	178	9	77	328	72	355	Selaginella moellendorffii	Eukaryota	Eukaryota	tubulin polyglutamylase ttll6 [Selaginella moellendorffii]	club-mosses	Selaginella moellendorffii
GVMAG-M-3300023184-186|Ga0214919_10000788_37	XP_014600127.1	28.571	119	67	4	52	168	336	438	Polistes canadensis	Eukaryota	Eukaryota	PREDICTED: uncharacterized protein LOC106784776 [Polistes canadensis]	wasps, ants, and bees	Polistes canadensis
GVMAG-M-3300023184-186|Ga0214919_10000788_41	XP_028970842.1	34.756	164	90	2	312	458	268	431	Esox lucius	Eukaryota	Eukaryota	uncharacterized protein DDB_G0290803-like [Esox lucius]	bony fishes	northern pike
GVMAG-M-3300023184-186|Ga0214919_10000788_45	XP_002150947.1	32.796	186	103	4	27	192	106	289	Talaromyces marneffei ATCC 18224	Eukaryota	Eukaryota	conserved hypothetical protein [Talaromyces marneffei ATCC 18224]	ascomycetes	Talaromyces marneffei ATCC 18224
GVMAG-M-3300023184-186|Ga0214919_10000788_46	XP_008816823.1	63.415	41	15	0	1	41	1254	1294	Plasmodium inui San Antonio 1	Eukaryota	Eukaryota	hypothetical protein C922_03007 [Plasmodium inui San Antonio 1]	apicomplexans	Plasmodium inui San Antonio 1
GVMAG-M-3300023184-186|Ga0214919_10000788_6	XP_021334472.1	59.649	57	20	1	21	74	665	721	Danio rerio	Eukaryota	Eukaryota	LOW QUALITY PROTEIN: GRIP and coiled-coil domain-containing protein 2 [Danio rerio]	bony fishes	zebrafish
GVMAG-M-3300023184-186|Ga0214919_10000788_7	XP_002678055.1	37.879	66	37	1	99	160	368	433	Naegleria gruberi strain NEG-M	Eukaryota	Eukaryota	predicted protein [Naegleria gruberi strain NEG-M]	eukaryotes	Naegleria gruberi strain NEG-M
GVMAG-M-3300023184-186|Ga0214919_10001246_13	XP_020435353.1	41.224	245	124	7	1	229	1	241	Heterostelium album PN500	Eukaryota	Eukaryota	hypothetical protein PPL_04026 [Heterostelium album PN500]	cellular slime molds	Heterostelium album PN500
GVMAG-M-3300023184-186|Ga0214919_10001246_17	XP_017956679.1	47.368	57	28	2	269	324	402	457	Drosophila navojoa	Eukaryota	Eukaryota	zinc finger MYND domain-containing protein 10 homolog [Drosophila navojoa]	flies	Drosophila navojoa
GVMAG-M-3300023184-186|Ga0214919_10001246_18	XP_029705729.1	44.118	68	32	4	2	68	7	69	Takifugu rubripes	Eukaryota	Eukaryota	putative protein MSS51 homolog, mitochondrial isoform X3 [Takifugu rubripes]	bony fishes	torafugu
GVMAG-M-3300023184-186|Ga0214919_10001246_19	XP_025187996.1	35.33	1302	544	31	140	1366	65	1143	Rhizophagus irregularis DAOM 181602=DAOM 197198	Eukaryota	Eukaryota	hypothetical protein GLOIN_2v1868525 [Rhizophagus irregularis DAOM 181602=DAOM 197198]	glomeromycetes	Rhizophagus irregularis DAOM 181602=DAOM 197198
GVMAG-M-3300023184-186|Ga0214919_10001246_33	XP_028401084.1	64.444	45	16	0	80	124	204	248	Dendronephthya gigantea	Eukaryota	Eukaryota	MAGE-like protein 2 [Dendronephthya gigantea]	soft corals	Dendronephthya gigantea
GVMAG-M-3300023184-186|Ga0214919_10001437_15	XP_009520741.1	31.224	474	262	12	43	484	32	473	Phytophthora sojae	Eukaryota	Eukaryota	hypothetical protein PHYSODRAFT_297104 [Phytophthora sojae]	oomycetes	Phytophthora sojae
GVMAG-M-3300023184-186|Ga0214919_10001437_22	XP_025172781.1	29.878	164	85	7	162	320	1125	1263	Rhizophagus irregularis DAOM 181602=DAOM 197198	Eukaryota	Eukaryota	hypothetical protein GLOIN_2v1662028 [Rhizophagus irregularis DAOM 181602=DAOM 197198]	glomeromycetes	Rhizophagus irregularis DAOM 181602=DAOM 197198
GVMAG-M-3300023184-186|Ga0214919_10001437_27	XP_029441798.1	25.364	343	175	19	60	361	299	601	Rhinatrema bivittatum	Eukaryota	Eukaryota	LOW QUALITY PROTEIN: tenascin-X-like [Rhinatrema bivittatum]	caecilians	two-lined caecilian
GVMAG-M-3300023184-186|Ga0214919_10002153_2	XP_009064895.1	42.857	91	52	0	7	97	104	194	Lottia gigantea	Eukaryota	Eukaryota	hypothetical protein LOTGIDRAFT_88389, partial [Lottia gigantea]	gastropods	owl limpet
GVMAG-M-3300023184-186|Ga0214919_10003347_1	XP_028427300.1	38.667	75	33	3	1	75	387	448	Perca flavescens	Eukaryota	Eukaryota	gastrula zinc finger protein XlCGF57.1-like [Perca flavescens]	bony fishes	yellow perch
GVMAG-M-3300023184-186|Ga0214919_10003347_13	XP_001011016.2	58.696	46	19	0	112	157	1889	1934	Tetrahymena thermophila SB210	Eukaryota	Eukaryota	transmembrane protein, putative [Tetrahymena thermophila SB210]	ciliates	Tetrahymena thermophila SB210
GVMAG-M-3300023184-186|Ga0214919_10003347_14	XP_004995547.1	34.538	249	141	10	113	349	574	812	Salpingoeca rosetta	Eukaryota	Eukaryota	hypothetical protein PTSG_03814 [Salpingoeca rosetta]	choanoflagellates	Salpingoeca rosetta
GVMAG-M-3300023184-186|Ga0214919_10003347_20	XP_009557237.1	39.486	428	230	8	5	425	30	435	Cuculus canorus	Eukaryota	Eukaryota	PREDICTED: LOW QUALITY PROTEIN: ATP-dependent DNA helicase PIF1 [Cuculus canorus]	birds	common cuckoo
GVMAG-M-3300023184-186|Ga0214919_10003347_24	XP_031757496.1	49.18	61	30	1	53	112	147	207	Xenopus tropicalis	Eukaryota	Eukaryota	ribosome-binding protein 1 isoform X2 [Xenopus tropicalis]	frogs & toads	tropical clawed frog
GVMAG-M-3300023184-186|Ga0214919_10003347_25	XP_009052852.1	30	60	39	1	30	86	65	124	Lottia gigantea	Eukaryota	Eukaryota	hypothetical protein LOTGIDRAFT_99061, partial [Lottia gigantea]	gastropods	owl limpet
GVMAG-M-3300023184-186|Ga0214919_10003347_3	XP_029205196.1	24.773	331	194	12	33	328	84	394	Acropora millepora	Eukaryota	Eukaryota	tubulin polyglutamylase TTLL5-like [Acropora millepora]	stony corals	Acropora millepora
GVMAG-M-3300023184-186|Ga0214919_10003347_8	XP_018014817.1	50.962	104	51	0	78	181	43	146	Hyalella azteca	Eukaryota	Eukaryota	PREDICTED: cell wall adhesin EAP1-like [Hyalella azteca]	amphipods	Hyalella azteca
GVMAG-M-3300023184-186|Ga0214919_10007833_5	XP_022301160.1	37.395	238	121	4	33	244	87	322	Crassostrea virginica	Eukaryota	Eukaryota	serine/threonine-protein phosphatase 6 regulatory ankyrin repeat subunit A-like [Crassostrea virginica]	bivalves	eastern oyster
GVMAG-M-3300023184-186|Ga0214919_10007833_6	XP_025164294.1	51.316	76	33	2	236	307	125	200	Rhizophagus irregularis DAOM 181602=DAOM 197198	Eukaryota	Eukaryota	hypothetical protein GLOIN_2v1886572 [Rhizophagus irregularis DAOM 181602=DAOM 197198]	glomeromycetes	Rhizophagus irregularis DAOM 181602=DAOM 197198
GVMAG-M-3300023184-186|Ga0214919_10007833_9	XP_005826239.1	22.128	235	139	7	132	342	55	269	Guillardia theta CCMP2712	Eukaryota	Eukaryota	hypothetical protein GUITHDRAFT_57949, partial [Guillardia theta CCMP2712]	cryptomonads	Guillardia theta CCMP2712
GVMAG-M-3300024062-1|Ga0255039_10000002_16	XP_013423775.1	38.356	73	43	2	32	102	353	425	Aureobasidium namibiae CBS 147.97	Eukaryota	Eukaryota	hypothetical protein M436DRAFT_85399 [Aureobasidium namibiae CBS 147.97]	ascomycetes	Aureobasidium namibiae CBS 147.97
GVMAG-M-3300024062-1|Ga0255039_10000002_18	XP_026693794.1	24.226	549	322	22	159	635	4452	4978	Ciona intestinalis	Eukaryota	Eukaryota	uncharacterized protein LOC100175212, partial [Ciona intestinalis]	tunicates	vase tunicate
GVMAG-M-3300024062-1|Ga0255039_10000002_28	XP_006689185.1	28	275	154	10	11	276	219	458	Yamadazyma tenuis ATCC 10573	Eukaryota	Eukaryota	kinase-like protein [Yamadazyma tenuis ATCC 10573]	budding yeasts	Yamadazyma tenuis ATCC 10573
GVMAG-M-3300024062-1|Ga0255039_10000002_3	XP_008878994.1	47.876	1036	503	13	3	1002	19	1053	Aphanomyces invadans	Eukaryota	Eukaryota	isoleucine-tRNA ligase [Aphanomyces invadans]	oomycetes	Aphanomyces invadans
GVMAG-M-3300024062-1|Ga0255039_10000002_31	XP_002909143.1	54.142	338	155	0	1	338	1	338	Phytophthora infestans T30-4	Eukaryota	Eukaryota	conserved hypothetical protein [Phytophthora infestans T30-4]	oomycetes	Phytophthora infestans T30-4
GVMAG-M-3300024062-1|Ga0255039_10000002_32	XP_012206016.1	41.803	122	71	0	56	177	112	233	Saprolegnia parasitica CBS 223.65	Eukaryota	Eukaryota	hypothetical protein SPRG_11150 [Saprolegnia parasitica CBS 223.65]	oomycetes	Saprolegnia parasitica CBS 223.65
GVMAG-M-3300024062-1|Ga0255039_10000002_37	XP_008910449.1	50.591	508	242	6	17	517	2	507	Phytophthora parasitica INRA-310	Eukaryota	Eukaryota	hypothetical protein PPTG_14866 [Phytophthora parasitica INRA-310]	oomycetes	Phytophthora parasitica INRA-310
GVMAG-M-3300024062-1|Ga0255039_10000002_38	XP_008910456.1	26.712	292	183	8	21	301	19	290	Phytophthora parasitica INRA-310	Eukaryota	Eukaryota	hypothetical protein PPTG_23628 [Phytophthora parasitica INRA-310]	oomycetes	Phytophthora parasitica INRA-310
GVMAG-M-3300024062-1|Ga0255039_10000002_39	XP_008910449.1	41.071	504	270	6	16	494	2	503	Phytophthora parasitica INRA-310	Eukaryota	Eukaryota	hypothetical protein PPTG_14866 [Phytophthora parasitica INRA-310]	oomycetes	Phytophthora parasitica INRA-310
GVMAG-M-3300024062-1|Ga0255039_10000002_49	XP_006819081.1	21.236	259	177	7	152	392	18	267	Saccoglossus kowalevskii	Eukaryota	Eukaryota	PREDICTED: aquaporin-9-like [Saccoglossus kowalevskii]	hemichordates	Saccoglossus kowalevskii
GVMAG-M-3300024062-1|Ga0255039_10000002_5	XP_008880778.1	28.481	158	105	3	5	155	52	208	Aphanomyces invadans	Eukaryota	Eukaryota	acetolactate synthase, large subunit, biosynthetic type [Aphanomyces invadans]	oomycetes	Aphanomyces invadans
GVMAG-M-3300024062-1|Ga0255039_10000002_51	XP_003074642.2	38.417	518	270	11	4	497	7	499	Ostreococcus tauri	Eukaryota	Eukaryota	Thymidylate synthase [Ostreococcus tauri]	green algae	Ostreococcus tauri
GVMAG-M-3300024062-1|Ga0255039_10000002_6	XP_024574702.1	52.632	589	256	5	47	627	62	635	Plasmopara halstedii	Eukaryota	Eukaryota	acetolactate large biosynthetic type [Plasmopara halstedii]	oomycetes	Plasmopara halstedii
GVMAG-M-3300024062-1|Ga0255039_10000002_8	XP_008910481.1	34.457	267	159	7	219	472	17	280	Phytophthora parasitica INRA-310	Eukaryota	Eukaryota	hypothetical protein PPTG_14893 [Phytophthora parasitica INRA-310]	oomycetes	Phytophthora parasitica INRA-310
GVMAG-M-3300024062-1|Ga0255039_10000003_11	XP_024383845.1	41.5	200	110	2	3	195	85	284	Physcomitrella patens	Eukaryota	Eukaryota	tRNA 2'-phosphotransferase 1-like isoform X5 [Physcomitrella patens]	mosses	Physcomitrella patens
GVMAG-M-3300024062-1|Ga0255039_10000003_14	XP_001690387.1	37.736	106	59	4	52	154	131	232	Chlamydomonas reinhardtii	Eukaryota	Eukaryota	predicted protein [Chlamydomonas reinhardtii]	green algae	Chlamydomonas reinhardtii
GVMAG-M-3300024062-1|Ga0255039_10000003_15	XP_008907904.1	47.872	188	92	2	1	186	1	184	Phytophthora parasitica INRA-310	Eukaryota	Eukaryota	hypothetical protein, variant 1 [Phytophthora parasitica INRA-310]	oomycetes	Phytophthora parasitica INRA-310
GVMAG-M-3300024062-1|Ga0255039_10000003_16	XP_010456473.1	34.94	83	46	2	6	86	531	607	Camelina sativa	Eukaryota	Eukaryota	PREDICTED: probable E3 ubiquitin-protein ligase RHG1A [Camelina sativa]	eudicots	false flax
GVMAG-M-3300024062-1|Ga0255039_10000003_3	XP_024575729.1	54.52	354	159	1	51	402	11	364	Plasmopara halstedii	Eukaryota	Eukaryota	3-deoxy-7-phosphoheptulonate synthase [Plasmopara halstedii]	oomycetes	Plasmopara halstedii
GVMAG-M-3300024062-1|Ga0255039_10000003_34	XP_018044328.1	25.729	583	331	25	6	542	147	673	Atta colombica	Eukaryota	Eukaryota	PREDICTED: DNA repair and recombination protein RAD54-like [Atta colombica]	ants	Atta colombica
GVMAG-M-3300024062-1|Ga0255039_10000003_37	XP_008900365.1	23.667	300	150	13	278	558	271	510	Phytophthora parasitica INRA-310	Eukaryota	Eukaryota	hypothetical protein PPTG_07753 [Phytophthora parasitica INRA-310]	oomycetes	Phytophthora parasitica INRA-310
GVMAG-M-3300024062-1|Ga0255039_10000003_38	XP_025182556.1	40	190	99	2	431	609	1	186	Rhizophagus irregularis DAOM 181602=DAOM 197198	Eukaryota	Eukaryota	P-loop containing nucleoside triphosphate hydrolase protein, partial [Rhizophagus irregularis DAOM 181602=DAOM 197198]	glomeromycetes	Rhizophagus irregularis DAOM 181602=DAOM 197198
GVMAG-M-3300024062-1|Ga0255039_10000003_42	XP_005765304.1	30.693	303	178	11	4	280	3	299	Emiliania huxleyi CCMP1516	Eukaryota	Eukaryota	hypothetical protein EMIHUDRAFT_104037 [Emiliania huxleyi CCMP1516]	haptophytes	Emiliania huxleyi CCMP1516
GVMAG-M-3300024062-1|Ga0255039_10000003_44	XP_008615237.1	50.456	329	158	4	1	326	13	339	Saprolegnia diclina VS20	Eukaryota	Eukaryota	hypothetical protein SDRG_10997 [Saprolegnia diclina VS20]	oomycetes	Saprolegnia diclina VS20
GVMAG-M-3300024062-1|Ga0255039_10000003_46	XP_019638387.1	40.972	144	79	2	328	465	14	157	Branchiostoma belcheri	Eukaryota	Eukaryota	PREDICTED: ubiquitin-conjugating enzyme E2Q-like protein CG4502 [Branchiostoma belcheri]	lancelets	Belcher's lancelet
GVMAG-M-3300024062-1|Ga0255039_10000003_48	XP_009530448.1	33.333	159	82	5	3	154	9	150	Phytophthora sojae	Eukaryota	Eukaryota	hypothetical protein PHYSODRAFT_514746 [Phytophthora sojae]	oomycetes	Phytophthora sojae
GVMAG-M-3300024062-1|Ga0255039_10000003_49	XP_011132623.1	37.324	142	89	0	27	168	65	206	Gregarina niphandrodes	Eukaryota	Eukaryota	eukaryotic translation initiation factor 2 subunit beta [Gregarina niphandrodes]	apicomplexans	Gregarina niphandrodes
GVMAG-M-3300024062-1|Ga0255039_10000003_6	XP_009221367.1	35.321	218	132	6	18	231	37	249	Gaeumannomyces tritici R3-111a-1	Eukaryota	Eukaryota	chitin deacetylase [Gaeumannomyces tritici R3-111a-1]	ascomycetes	Gaeumannomyces tritici R3-111a-1
GVMAG-M-3300024062-1|Ga0255039_10000003_63	XP_026555399.1	38.384	99	53	3	5	103	1655	1745	Pseudonaja textilis	Eukaryota	Eukaryota	zinc finger protein 236 [Pseudonaja textilis]	snakes	Pseudonaja textilis
GVMAG-M-3300024062-1|Ga0255039_10000003_74	XP_002178598.1	63.889	144	52	0	180	323	240	383	Phaeodactylum tricornutum CCAP 1055/1	Eukaryota	Eukaryota	predicted protein [Phaeodactylum tricornutum CCAP 1055/1]	diatoms	Phaeodactylum tricornutum CCAP 1055/1
GVMAG-M-3300024062-1|Ga0255039_10000003_75	XP_017577372.1	47.674	86	38	3	2	81	129	213	Pygocentrus nattereri	Eukaryota	Eukaryota	PREDICTED: uncharacterized protein LOC108442045 [Pygocentrus nattereri]	bony fishes	red-bellied piranha
GVMAG-M-3300024062-1|Ga0255039_10000003_8	XP_031016532.1	35.54	287	167	8	23	295	4	286	Fusarium coffeatum	Eukaryota	Eukaryota	uncharacterized protein FIESC28_05314 [Fusarium coffeatum]	ascomycetes	Fusarium coffeatum
GVMAG-M-3300024062-1|Ga0255039_10000003_9	XP_024578798.1	29.496	139	94	2	41	176	97	234	Plasmopara halstedii	Eukaryota	Eukaryota	Golgi apparatus membrane protein TVP15 [Plasmopara halstedii]	oomycetes	Plasmopara halstedii
GVMAG-M-3300024062-1|Ga0255039_10000005_10	XP_008907453.1	44.179	627	296	7	148	724	8	630	Phytophthora parasitica INRA-310	Eukaryota	Eukaryota	hypothetical protein PPTG_13490 [Phytophthora parasitica INRA-310]	oomycetes	Phytophthora parasitica INRA-310
GVMAG-M-3300024062-1|Ga0255039_10000005_11	XP_008908374.1	41.951	205	106	6	1	195	44	245	Phytophthora parasitica INRA-310	Eukaryota	Eukaryota	hypothetical protein PPTG_13743 [Phytophthora parasitica INRA-310]	oomycetes	Phytophthora parasitica INRA-310
GVMAG-M-3300024062-1|Ga0255039_10000005_12	XP_008903207.1	47.449	196	102	1	15	210	101	295	Phytophthora parasitica INRA-310	Eukaryota	Eukaryota	hypothetical protein PPTG_10295 [Phytophthora parasitica INRA-310]	oomycetes	Phytophthora parasitica INRA-310
GVMAG-M-3300024062-1|Ga0255039_10000005_16	XP_001328977.1	41.905	105	57	1	111	215	64	164	Trichomonas vaginalis G3	Eukaryota	Eukaryota	ankyrin repeat protein [Trichomonas vaginalis G3]	trichomonads	Trichomonas vaginalis G3
GVMAG-M-3300024062-1|Ga0255039_10000005_20	XP_008910443.1	54.583	240	108	1	3	241	379	618	Phytophthora parasitica INRA-310	Eukaryota	Eukaryota	hypothetical protein PPTG_14861 [Phytophthora parasitica INRA-310]	oomycetes	Phytophthora parasitica INRA-310
GVMAG-M-3300024062-1|Ga0255039_10000005_25	XP_012209725.1	45.312	192	98	2	3	191	2	189	Saprolegnia parasitica CBS 223.65	Eukaryota	Eukaryota	hypothetical protein SPRG_15158 [Saprolegnia parasitica CBS 223.65]	oomycetes	Saprolegnia parasitica CBS 223.65
GVMAG-M-3300024062-1|Ga0255039_10000005_26	XP_007512248.1	35.714	112	70	2	1	110	390	501	Bathycoccus prasinos	Eukaryota	Eukaryota	predicted protein [Bathycoccus prasinos]	green algae	Bathycoccus prasinos
GVMAG-M-3300024062-1|Ga0255039_10000005_27	XP_027610650.1	48.916	323	152	3	11	332	101	411	Sparassis crispa	Eukaryota	Eukaryota	Ribonucleoside-diphosphate reductase small chain [Sparassis crispa]	basidiomycetes	Sparassis crispa
GVMAG-M-3300024062-1|Ga0255039_10000005_30	XP_002180427.1	47.984	248	119	5	128	366	99	345	Phaeodactylum tricornutum CCAP 1055/1	Eukaryota	Eukaryota	galactosyl transferase [Phaeodactylum tricornutum CCAP 1055/1]	diatoms	Phaeodactylum tricornutum CCAP 1055/1
GVMAG-M-3300024062-1|Ga0255039_10000005_31	XP_029635088.1	38.235	102	53	3	8	109	68	159	Octopus vulgaris	Eukaryota	Eukaryota	thioredoxin, mitochondrial-like [Octopus vulgaris]	cephalopods	common octopus
GVMAG-M-3300024062-1|Ga0255039_10000005_34	XP_013899917.1	60.177	113	45	0	4	116	6	118	Monoraphidium neglectum	Eukaryota	Eukaryota	Autophagy-related protein 8d [Monoraphidium neglectum]	green algae	Monoraphidium neglectum
GVMAG-M-3300024062-1|Ga0255039_10000005_37	XP_009828681.1	39.623	159	91	2	4	160	86	241	Aphanomyces astaci	Eukaryota	Eukaryota	hypothetical protein H257_05482 [Aphanomyces astaci]	oomycetes	Aphanomyces astaci
GVMAG-M-3300024062-1|Ga0255039_10000005_47	XP_002564395.1	43.689	103	48	3	98	197	397	492	Penicillium rubens Wisconsin 54-1255	Eukaryota	Eukaryota	Pc22g03540 [Penicillium rubens Wisconsin 54-1255]	ascomycetes	Penicillium rubens Wisconsin 54-1255
GVMAG-M-3300024062-1|Ga0255039_10000005_48	XP_025552004.1	31.461	89	56	3	10	93	31	119	Aspergillus homomorphus CBS 101889	Eukaryota	Eukaryota	hypothetical protein BO97DRAFT_47016 [Aspergillus homomorphus CBS 101889]	ascomycetes	Aspergillus homomorphus CBS 101889
GVMAG-M-3300024062-1|Ga0255039_10000005_50	XP_008613923.1	54.846	423	188	1	11	430	5	427	Saprolegnia diclina VS20	Eukaryota	Eukaryota	hypothetical protein SDRG_09750 [Saprolegnia diclina VS20]	oomycetes	Saprolegnia diclina VS20
GVMAG-M-3300024062-1|Ga0255039_10000117_1	XP_020457524.1	46.602	103	39	6	6	95	94	193	Monopterus albus	Eukaryota	Eukaryota	intersectin-1-like [Monopterus albus]	bony fishes	swamp eel
GVMAG-M-3300024062-1|Ga0255039_10000117_17	XP_021807738.1	37.209	129	57	5	16	120	1149	1277	Prunus avium	Eukaryota	Eukaryota	putative disease resistance protein RGA1 [Prunus avium]<>putative disease resistance protein RGA1 [Prunus avium]	eudicots	sweet cherry
GVMAG-M-3300024062-1|Ga0255039_10000120_13	XP_008903922.1	35.714	98	62	1	7	104	8	104	Phytophthora parasitica INRA-310	Eukaryota	Eukaryota	hypothetical protein PPTG_09885 [Phytophthora parasitica INRA-310]	oomycetes	Phytophthora parasitica INRA-310
GVMAG-M-3300024062-1|Ga0255039_10000120_14	XP_009837981.1	28.859	149	103	2	9	156	75	221	Aphanomyces astaci	Eukaryota	Eukaryota	hypothetical protein H257_12467 [Aphanomyces astaci]	oomycetes	Aphanomyces astaci
GVMAG-M-3300024062-1|Ga0255039_10000120_16	XP_020138558.1	73.418	79	21	0	1	79	1	79	Microcebus murinus	Eukaryota	Eukaryota	ubiquitin isoform X2 [Microcebus murinus]	primates	gray mouse lemur
GVMAG-M-3300024062-1|Ga0255039_10000120_17	XP_023464641.1	36.471	85	54	0	65	149	53	137	Rhizopus microsporus ATCC 52813	Eukaryota	Eukaryota	hypothetical protein RHIMIDRAFT_27389 [Rhizopus microsporus ATCC 52813]	fungi	Rhizopus microsporus ATCC 52813
GVMAG-M-3300024062-1|Ga0255039_10000120_2	XP_022486903.1	41.379	58	32	1	8	65	410	465	Penicillium arizonense	Eukaryota	Eukaryota	hypothetical protein PENARI_c013G05133 [Penicillium arizonense]	ascomycetes	Penicillium arizonense
GVMAG-M-3300024062-1|Ga0255039_10000120_20	XP_004830573.1	45.455	66	36	0	1	66	97	162	Theileria equi strain WA	Eukaryota	Eukaryota	zinc finger protein, putative [Theileria equi strain WA]	apicomplexans	Theileria equi strain WA
GVMAG-M-3300024062-1|Ga0255039_10000120_23	XP_024572653.1	48.515	202	103	1	1	202	1	201	Plasmopara halstedii	Eukaryota	Eukaryota	ras-like gtp-binding protein ypt1 [Plasmopara halstedii]	oomycetes	Plasmopara halstedii
GVMAG-M-3300024062-1|Ga0255039_10000120_28	XP_013382515.1	44.211	95	51	2	14	107	39	132	Lingula anatina	Eukaryota	Eukaryota	ankyrin-1-like [Lingula anatina]	brachiopods	Lingula anatina
GVMAG-M-3300024062-1|Ga0255039_10000132_10	XP_021974878.1	27.481	131	71	5	410	528	19	137	Helianthus annuus	Eukaryota	Eukaryota	E3 ubiquitin-protein ligase RNF181 homolog [Helianthus annuus]	eudicots	common sunflower
GVMAG-M-3300024062-1|Ga0255039_10000132_5	XP_002290488.1	33.333	168	101	3	42	201	98	262	Thalassiosira pseudonana CCMP1335	Eukaryota	Eukaryota	predicted protein [Thalassiosira pseudonana CCMP1335]	diatoms	Thalassiosira pseudonana CCMP1335
GVMAG-M-3300024062-1|Ga0255039_10000132_7	XP_004753939.1	30.612	245	131	8	29	246	60	292	Mustela putorius furo	Eukaryota	Eukaryota	PREDICTED: cysteine-rich secretory protein LCCL domain-containing 2 [Mustela putorius furo]<>PREDICTED: cysteine-rich secretory protein LCCL domain-containing 2 [Mustela putorius furo]	carnivores	domestic ferret
GVMAG-M-3300024062-1|Ga0255039_10000132_8	XP_008874814.1	44.344	221	103	6	4	211	2	215	Aphanomyces invadans	Eukaryota	Eukaryota	hypothetical protein H310_10262 [Aphanomyces invadans]	oomycetes	Aphanomyces invadans
GVMAG-M-3300024062-1|Ga0255039_10000132_9	XP_008616911.1	22.924	554	350	18	148	675	331	833	Saprolegnia diclina VS20	Eukaryota	Eukaryota	hypothetical protein SDRG_12614 [Saprolegnia diclina VS20]	oomycetes	Saprolegnia diclina VS20
GVMAG-M-3300024062-1|Ga0255039_10000154_10	XP_004350170.1	34.199	231	149	1	7	237	52	279	Cavenderia fasciculata	Eukaryota	Eukaryota	Erythrocyte band 7 membrane like protein [Cavenderia fasciculata]	cellular slime molds	Cavenderia fasciculata
GVMAG-M-3300024062-1|Ga0255039_10000154_12	XP_030965394.1	27.344	128	91	1	26	151	1025	1152	Quercus lobata	Eukaryota	Eukaryota	putative disease resistance protein RGA4 isoform X2 [Quercus lobata]<>putative disease resistance protein RGA4 isoform X2 [Quercus lobata]<>putative disease resistance protein RGA4 isoform X2 [Quercus lobata]<>putative disease resistance protein RGA4 isoform X2 [Quercus lobata]<>putative disease resistance protein RGA4 isoform X2 [Quercus lobata]	eudicots	Quercus lobata
GVMAG-M-3300024062-1|Ga0255039_10000154_13	XP_001431449.1	30.769	169	97	8	7	169	20	174	Paramecium tetraurelia strain d4-2	Eukaryota	Eukaryota	hypothetical protein [Paramecium tetraurelia strain d4-2]	ciliates	Paramecium tetraurelia strain d4-2
GVMAG-M-3300024062-1|Ga0255039_10000154_15	XP_019863903.1	42.202	218	117	1	7	215	74	291	Amphimedon queenslandica	Eukaryota	Eukaryota	PREDICTED: ankyrin repeat domain-containing protein 29-like, partial [Amphimedon queenslandica]	sponges	Amphimedon queenslandica
GVMAG-M-3300024062-1|Ga0255039_10000154_20	XP_008869161.1	29.956	227	108	9	1	195	173	380	Aphanomyces invadans	Eukaryota	Eukaryota	hypothetical protein H310_06038 [Aphanomyces invadans]	oomycetes	Aphanomyces invadans
GVMAG-M-3300024062-1|Ga0255039_10000154_21	XP_016604028.1	29.773	440	234	13	5	405	222	625	Spizellomyces punctatus DAOM BR117	Eukaryota	Eukaryota	hypothetical protein SPPG_09555 [Spizellomyces punctatus DAOM BR117]	chytrids	Spizellomyces punctatus DAOM BR117
GVMAG-M-3300024062-1|Ga0255039_10000154_22	XP_019851861.1	31.509	530	312	11	31	516	739	1261	Amphimedon queenslandica	Eukaryota	Eukaryota	PREDICTED: uncharacterized protein LOC100639136 [Amphimedon queenslandica]	sponges	Amphimedon queenslandica
GVMAG-M-3300024062-1|Ga0255039_10000154_24	XP_028860816.1	35.156	128	72	5	14	133	107	231	Plasmodium malariae	Eukaryota	Eukaryota	OTU-like cysteine protease, putative [Plasmodium malariae]	apicomplexans	Plasmodium malariae
GVMAG-M-3300024062-1|Ga0255039_10000154_25	XP_024572217.1	30.172	116	68	3	5	107	38	153	Plasmopara halstedii	Eukaryota	Eukaryota	hsf-type dna-binding [Plasmopara halstedii]	oomycetes	Plasmopara halstedii
GVMAG-M-3300024062-1|Ga0255039_10000154_3	XP_001580759.1	48.148	81	36	2	17	97	31	105	Trichomonas vaginalis G3	Eukaryota	Eukaryota	hypothetical protein [Trichomonas vaginalis G3]	trichomonads	Trichomonas vaginalis G3
GVMAG-M-3300024062-1|Ga0255039_10000313_8	XP_008910449.1	30.461	499	304	14	74	531	9	505	Phytophthora parasitica INRA-310	Eukaryota	Eukaryota	hypothetical protein PPTG_14866 [Phytophthora parasitica INRA-310]	oomycetes	Phytophthora parasitica INRA-310
GVMAG-M-3300024062-1|Ga0255039_10000401_4	XP_008876586.1	42.188	128	73	1	5	131	7	134	Aphanomyces invadans	Eukaryota	Eukaryota	hypothetical protein H310_11635 [Aphanomyces invadans]	oomycetes	Aphanomyces invadans
GVMAG-M-3300024062-1|Ga0255039_10000401_5	XP_018030598.1	32.082	586	346	15	5	573	74	624	Paraphaeosphaeria sporulosa	Eukaryota	Eukaryota	putative chitin synthase [Paraphaeosphaeria sporulosa]	ascomycetes	Paraphaeosphaeria sporulosa
GVMAG-M-3300024062-1|Ga0255039_10000401_7	XP_009821675.1	28.455	123	86	1	26	146	181	303	Aphanomyces astaci	Eukaryota	Eukaryota	hypothetical protein H257_00616 [Aphanomyces astaci]	oomycetes	Aphanomyces astaci
GVMAG-M-3300024062-1|Ga0255039_10000401_8	XP_012195472.1	31.984	247	135	9	1	224	21	257	Saprolegnia parasitica CBS 223.65	Eukaryota	Eukaryota	hypothetical protein SPRG_01715 [Saprolegnia parasitica CBS 223.65]	oomycetes	Saprolegnia parasitica CBS 223.65
GVMAG-M-3300024062-1|Ga0255039_10000401_9	XP_024402724.1	29.352	293	153	10	11	249	1054	1346	Physcomitrella patens	Eukaryota	Eukaryota	protein SUPPRESSOR OF npr1-1, CONSTITUTIVE 1-like isoform X1 [Physcomitrella patens]<>protein SUPPRESSOR OF npr1-1, CONSTITUTIVE 1-like isoform X1 [Physcomitrella patens]<>protein SUPPRESSOR OF npr1-1, CONSTITUTIVE 1-like isoform X1 [Physcomitrella patens]<>protein SUPPRESSOR OF npr1-1, CONSTITUTIVE 1-like isoform X1 [Physcomitrella patens]<>protein SUPPRESSOR OF npr1-1, CONSTITUTIVE 1-like isofo…	mosses	Physcomitrella patens
GVMAG-M-3300024062-1|Ga0255039_10000600_10	XP_008614910.1	26.019	319	219	6	1	308	1	313	Saprolegnia diclina VS20	Eukaryota	Eukaryota	hypothetical protein SDRG_10685 [Saprolegnia diclina VS20]	oomycetes	Saprolegnia diclina VS20
GVMAG-M-3300024062-1|Ga0255039_10000600_15	XP_028965775.1	28.727	275	154	13	5	239	843	1115	Malus domestica	Eukaryota	Eukaryota	disease resistance-like protein DSC1 [Malus domestica]	eudicots	apple
GVMAG-M-3300024062-1|Ga0255039_10000600_3	XP_021986638.1	27.586	87	63	0	14	100	892	978	Helianthus annuus	Eukaryota	Eukaryota	disease resistance protein RGA2-like isoform X1 [Helianthus annuus]	eudicots	common sunflower
GVMAG-M-3300024062-1|Ga0255039_10000600_7	XP_008869184.1	35.808	229	135	3	1	223	98	320	Aphanomyces invadans	Eukaryota	Eukaryota	hypothetical protein, variant [Aphanomyces invadans]	oomycetes	Aphanomyces invadans
GVMAG-M-3300024062-1|Ga0255039_10000832_15	XP_019079542.1	51.064	94	43	1	11	101	38	131	Vitis vinifera	Eukaryota	Eukaryota	PREDICTED: structure-specific endonuclease subunit slx1 isoform X2 [Vitis vinifera]	eudicots	wine grape
GVMAG-M-3300024062-1|Ga0255039_10003198_6	XP_014211286.1	20.848	283	186	8	2	248	19	299	Copidosoma floridanum	Eukaryota	Eukaryota	replication factor C subunit 3 [Copidosoma floridanum]	wasps, ants, and bees	Copidosoma floridanum
GVMAG-M-3300024062-1|Ga0255039_10003198_8	XP_009531371.1	61.959	531	192	7	67	593	46	570	Phytophthora sojae	Eukaryota	Eukaryota	hypothetical protein PHYSODRAFT_562373 [Phytophthora sojae]	oomycetes	Phytophthora sojae
GVMAG-M-3300024062-1|Ga0255039_10003516_7	XP_027851446.1	50	280	135	2	1	280	25	299	Aphis gossypii	Eukaryota	Eukaryota	thymidylate synthase [Aphis gossypii]	aphids	cotton aphid
GVMAG-M-3300024062-1|Ga0255039_10003621_7	XP_002510949.1	35.385	65	39	1	3	67	335	396	Ricinus communis	Eukaryota	Eukaryota	E3 ubiquitin protein ligase RIN2 [Ricinus communis]<>E3 ubiquitin protein ligase RIN2 [Ricinus communis]	eudicots	castor bean
GVMAG-M-3300024062-1|Ga0255039_10003621_9	XP_005649603.1	29.268	82	54	2	3	84	333	410	Coccomyxa subellipsoidea C-169	Eukaryota	Eukaryota	hypothetical protein COCSUDRAFT_61303 [Coccomyxa subellipsoidea C-169]	green algae	Coccomyxa subellipsoidea C-169
GVMAG-M-3300027707-33|Ga0209443_1000210_18	XP_022334859.1	35.514	321	200	5	12	330	4	319	Crassostrea virginica	Eukaryota	Eukaryota	serine/threonine-protein phosphatase 6 regulatory ankyrin repeat subunit B-like [Crassostrea virginica]	bivalves	eastern oyster
GVMAG-M-3300027707-33|Ga0209443_1000210_19	XP_951904.1	25	296	174	13	141	402	293	574	Theileria annulata	Eukaryota	Eukaryota	hypothetical protein, conserved [Theileria annulata]	apicomplexans	Theileria annulata
GVMAG-M-3300027707-33|Ga0209443_1000210_20	XP_025406350.1	24.352	193	123	7	45	235	78	249	Sipha flava	Eukaryota	Eukaryota	uncharacterized protein LOC112680466 [Sipha flava]	aphids	yellow sugarcane aphid
GVMAG-M-3300027707-33|Ga0209443_1000210_21	XP_015625980.1	26.437	261	163	10	29	279	125	366	Oryza sativa Japonica Group	Eukaryota	Eukaryota	F-box/LRR-repeat protein 14 [Oryza sativa Japonica Group]<>F-box/LRR-repeat protein 14 [Oryza sativa Japonica Group]	monocots	Japanese rice
GVMAG-M-3300027707-33|Ga0209443_1000210_9	XP_025164660.1	38.776	686	313	14	690	1362	399	990	Rhizophagus irregularis DAOM 181602=DAOM 197198	Eukaryota	Eukaryota	hypothetical protein GLOIN_2v1824122 [Rhizophagus irregularis DAOM 181602=DAOM 197198]	glomeromycetes	Rhizophagus irregularis DAOM 181602=DAOM 197198
GVMAG-M-3300027707-33|Ga0209443_1000295_15	XP_028979955.1	28.378	148	85	4	3	145	1058	1189	Esox lucius	Eukaryota	Eukaryota	histone-lysine N-methyltransferase PRDM16 isoform X16 [Esox lucius]	bony fishes	northern pike
GVMAG-M-3300027707-33|Ga0209443_1000402_13	XP_030758507.1	39.726	73	44	0	44	116	192	264	Sitophilus oryzae	Eukaryota	Eukaryota	skin secretory protein xP2-like isoform X1 [Sitophilus oryzae]	beetles	rice weevil
GVMAG-M-3300027707-33|Ga0209443_1000402_22	XP_002675799.1	35.429	175	95	4	227	388	957	1126	Naegleria gruberi strain NEG-M	Eukaryota	Eukaryota	predicted protein [Naegleria gruberi strain NEG-M]	eukaryotes	Naegleria gruberi strain NEG-M
GVMAG-M-3300027707-33|Ga0209443_1000402_25	XP_008609974.1	50	60	27	1	142	198	11	70	Saprolegnia diclina VS20	Eukaryota	Eukaryota	hypothetical protein SDRG_06001 [Saprolegnia diclina VS20]	oomycetes	Saprolegnia diclina VS20
GVMAG-M-3300027707-33|Ga0209443_1000636_18	XP_032772829.1	48	75	39	0	102	176	26	100	Rattus rattus	Eukaryota	Eukaryota	volume-regulated anion channel subunit LRRC8B isoform X2 [Rattus rattus]	rodents	black rat
GVMAG-M-3300027707-33|Ga0209443_1000636_25	XP_028544402.1	41.791	67	39	0	442	508	430	496	Plasmodium gonderi	Eukaryota	Eukaryota	hypothetical protein, conserved [Plasmodium gonderi]	apicomplexans	Plasmodium gonderi
GVMAG-M-3300027707-33|Ga0209443_1000738_12	XP_001433487.1	27.119	177	103	4	149	310	393	558	Paramecium tetraurelia strain d4-2	Eukaryota	Eukaryota	hypothetical protein [Paramecium tetraurelia strain d4-2]	ciliates	Paramecium tetraurelia strain d4-2
GVMAG-M-3300027707-33|Ga0209443_1000767_18	XP_004365973.1	28.197	305	172	12	311	588	316	600	Capsaspora owczarzaki ATCC 30864	Eukaryota	Eukaryota	hypothetical protein CAOG_01102 [Capsaspora owczarzaki ATCC 30864]	eukaryotes	Capsaspora owczarzaki ATCC 30864
GVMAG-M-3300027707-33|Ga0209443_1000767_3	XP_028401084.1	31.481	54	37	0	123	176	165	218	Dendronephthya gigantea	Eukaryota	Eukaryota	MAGE-like protein 2 [Dendronephthya gigantea]	soft corals	Dendronephthya gigantea
GVMAG-M-3300027707-33|Ga0209443_1001024_13	XP_028859817.1	64.286	42	15	0	175	216	1315	1356	Plasmodium malariae	Eukaryota	Eukaryota	conserved Plasmodium protein, unknown function [Plasmodium malariae]	apicomplexans	Plasmodium malariae
GVMAG-M-3300027707-33|Ga0209443_1001024_7	XP_023402611.1	53.448	58	27	0	756	813	213	270	Loxodonta africana	Eukaryota	Eukaryota	uncharacterized protein C10orf62 homolog [Loxodonta africana]	placentals	African savanna elephant
GVMAG-M-3300027707-33|Ga0209443_1001162_3	XP_005110555.1	50.617	81	40	0	110	190	1025	1105	Aplysia californica	Eukaryota	Eukaryota	PREDICTED: uncharacterized protein LOC101863626 isoform X6 [Aplysia californica]	gastropods	California sea hare
GVMAG-M-3300027707-33|Ga0209443_1001162_5	XP_025173077.1	43.391	348	187	6	2	342	3	347	Rhizophagus irregularis DAOM 181602=DAOM 197198	Eukaryota	Eukaryota	hypothetical protein GLOIN_2v1482498 [Rhizophagus irregularis DAOM 181602=DAOM 197198]	glomeromycetes	Rhizophagus irregularis DAOM 181602=DAOM 197198
GVMAG-M-3300027707-33|Ga0209443_1001550_12	XP_001349223.1	58.491	53	22	0	46	98	1111	1163	Plasmodium falciparum 3D7	Eukaryota	Eukaryota	surface-associated interspersed protein 8.2 (SURFIN 8.2) [Plasmodium falciparum 3D7]	apicomplexans	Plasmodium falciparum 3D7
GVMAG-M-3300027707-33|Ga0209443_1001550_6	XP_017065103.1	42.623	61	25	1	2	62	221	271	Drosophila eugracilis	Eukaryota	Eukaryota	PREDICTED: zinc finger protein Xfin-like [Drosophila eugracilis]<>PREDICTED: zinc finger protein Xfin-like [Drosophila eugracilis]	flies	Drosophila eugracilis
GVMAG-M-3300027707-33|Ga0209443_1001550_7	XP_011430005.1	36.937	111	63	3	2	110	356	461	Crassostrea gigas	Eukaryota	Eukaryota	PREDICTED: ankyrin-1-like [Crassostrea gigas]	bivalves	Pacific oyster
GVMAG-M-3300027707-33|Ga0209443_1001652_2	XP_028543761.1	34.615	130	71	4	2	117	1481	1610	Plasmodium gonderi	Eukaryota	Eukaryota	hypothetical protein, conserved [Plasmodium gonderi]	apicomplexans	Plasmodium gonderi
GVMAG-M-3300027707-33|Ga0209443_1002392_1	XP_020077928.1	64.356	101	33	1	309	406	770	870	Hyphopichia burtonii NRRL Y-1933	Eukaryota	Eukaryota	hypothetical protein HYPBUDRAFT_155891 [Hyphopichia burtonii NRRL Y-1933]	budding yeasts	Hyphopichia burtonii NRRL Y-1933
GVMAG-M-3300027707-33|Ga0209443_1002392_4	XP_502713.1	33.117	154	81	6	32	177	21	160	Yarrowia lipolytica CLIB122	Eukaryota	Eukaryota	YALI0D11748p [Yarrowia lipolytica CLIB122]	budding yeasts	Yarrowia lipolytica CLIB122
GVMAG-M-3300027707-33|Ga0209443_1003735_2	XP_024699026.1	37.383	107	62	4	5	110	6	108	Aspergillus steynii IBT 23096	Eukaryota	Eukaryota	uncharacterized protein P170DRAFT_441180 [Aspergillus steynii IBT 23096]	ascomycetes	Aspergillus steynii IBT 23096
GVMAG-M-3300027707-33|Ga0209443_1003735_4	XP_024578680.1	31.461	89	57	2	110	194	2686	2774	Plasmopara halstedii	Eukaryota	Eukaryota	histone acetyltransferase [Plasmopara halstedii]	oomycetes	Plasmopara halstedii
GVMAG-M-3300027707-33|Ga0209443_1003735_6	XP_002674806.1	32.051	312	151	11	562	858	247	512	Naegleria gruberi strain NEG-M	Eukaryota	Eukaryota	predicted protein [Naegleria gruberi strain NEG-M]	eukaryotes	Naegleria gruberi strain NEG-M
GVMAG-M-3300027707-33|Ga0209443_1006677_2	XP_029347828.1	56.62	355	145	4	150	501	533	881	Acyrthosiphon pisum	Eukaryota	Eukaryota	uncharacterized protein LOC100168485 [Acyrthosiphon pisum]	aphids	pea aphid
GVMAG-M-3300027707-33|Ga0209443_1006677_3	XP_013755514.1	27.273	176	109	6	3	161	1173	1346	Thecamonas trahens ATCC 50062	Eukaryota	Eukaryota	serine/threonine protein kinase [Thecamonas trahens ATCC 50062]	eukaryotes	Thecamonas trahens ATCC 50062
GVMAG-M-3300027707-33|Ga0209443_1006677_4	XP_004364062.1	33.585	265	157	8	118	378	106	355	Capsaspora owczarzaki ATCC 30864	Eukaryota	Eukaryota	hypothetical protein CAOG_03223 [Capsaspora owczarzaki ATCC 30864]	eukaryotes	Capsaspora owczarzaki ATCC 30864
GVMAG-M-3300027707-33|Ga0209443_1006677_5	XP_012201643.1	45.879	364	192	3	2	361	244	606	Saprolegnia parasitica CBS 223.65	Eukaryota	Eukaryota	hypothetical protein SPRG_06783 [Saprolegnia parasitica CBS 223.65]	oomycetes	Saprolegnia parasitica CBS 223.65
GVMAG-M-3300027707-33|Ga0209443_1006937_1	XP_002043873.1	26.8	250	140	9	188	410	326	559	Drosophila sechellia	Eukaryota	Eukaryota	tubulin polyglutamylase TTLL5 [Drosophila sechellia]	flies	Drosophila sechellia
GVMAG-M-3300027707-33|Ga0209443_1006937_7	XP_002177169.1	36.879	141	75	6	36	164	100	238	Phaeodactylum tricornutum CCAP 1055/1	Eukaryota	Eukaryota	predicted protein, partial [Phaeodactylum tricornutum CCAP 1055/1]	diatoms	Phaeodactylum tricornutum CCAP 1055/1
GVMAG-M-3300027707-33|Ga0209443_1007473_3	XP_005822877.1	44.681	235	130	0	18	252	70	304	Guillardia theta CCMP2712	Eukaryota	Eukaryota	hypothetical protein GUITHDRAFT_79378 [Guillardia theta CCMP2712]	cryptomonads	Guillardia theta CCMP2712
GVMAG-M-3300027793-10|Ga0209972_10000088_35	XP_018178800.1	39.706	68	34	2	4	70	23	84	Purpureocillium lilacinum	Eukaryota	Eukaryota	C6 zinc finger domain-containing protein [Purpureocillium lilacinum]	ascomycetes	Purpureocillium lilacinum
GVMAG-M-3300027793-10|Ga0209972_10000088_36	XP_003881741.1	30.503	318	191	8	14	324	4	298	Neospora caninum Liverpool	Eukaryota	Eukaryota	putative cyclin-dependent kinase-like 5 [Neospora caninum Liverpool]	apicomplexans	Neospora caninum Liverpool
GVMAG-M-3300027793-10|Ga0209972_10000088_42	XP_008902616.1	29.71	138	77	5	52	185	84	205	Phytophthora parasitica INRA-310	Eukaryota	Eukaryota	hypothetical protein PPTG_09369, partial [Phytophthora parasitica INRA-310]	oomycetes	Phytophthora parasitica INRA-310
GVMAG-M-3300027793-10|Ga0209972_10000088_60	XP_031555874.1	38.554	83	49	1	3	83	414	496	Actinia tenebrosa	Eukaryota	Eukaryota	F-box only protein 7-like isoform X1 [Actinia tenebrosa]	sea anemones	Australian red waratah sea anemone
GVMAG-M-3300027793-10|Ga0209972_10000088_61	XP_019027056.1	30.435	92	55	3	1	89	28	113	Saitoella complicata NRRL Y-17804	Eukaryota	Eukaryota	uncharacterized protein SAICODRAFT_16002 [Saitoella complicata NRRL Y-17804]	ascomycetes	Saitoella complicata NRRL Y-17804
GVMAG-M-3300027793-10|Ga0209972_10000088_75	XP_002674806.1	29.213	356	155	12	72	424	235	496	Naegleria gruberi strain NEG-M	Eukaryota	Eukaryota	predicted protein [Naegleria gruberi strain NEG-M]	eukaryotes	Naegleria gruberi strain NEG-M
GVMAG-M-3300027793-10|Ga0209972_10000088_8	XP_003390484.1	31.429	245	137	8	4	245	50	266	Amphimedon queenslandica	Eukaryota	Eukaryota	PREDICTED: ubiquitin-conjugating enzyme E2 Z-like [Amphimedon queenslandica]	sponges	Amphimedon queenslandica
GVMAG-M-3300027793-10|Ga0209972_10000403_13	XP_013773999.1	32.277	347	186	12	1	318	1	327	Limulus polyphemus	Eukaryota	Eukaryota	flap endonuclease 1-like [Limulus polyphemus]<>flap endonuclease 1-like [Limulus polyphemus]	horseshoe crabs	Atlantic horseshoe crab
GVMAG-M-3300027793-10|Ga0209972_10000403_23	XP_024508931.1	53.242	293	128	3	3	293	8	293	Strongyloides ratti	Eukaryota	Eukaryota	Thymidylate synthase [Strongyloides ratti]	nematodes	Strongyloides ratti
GVMAG-M-3300027793-10|Ga0209972_10000403_3	XP_018380643.1	41.748	103	53	2	51	153	53	148	Alternaria alternata;Alternaria arborescens	Eukaryota	Eukaryota	ubiquitin-conjugating enzyme [Alternaria alternata]<>hypothetical protein AA0111_g12311 [Alternaria arborescens]	ascomycetes	Alternaria alternata;Alternaria arborescens
GVMAG-M-3300027793-10|Ga0209972_10000403_37	XP_010429099.1	48.428	636	279	9	331	966	186	772	Camelina sativa	Eukaryota	Eukaryota	PREDICTED: ribonucleoside-diphosphate reductase large subunit [Camelina sativa]	eudicots	false flax
GVMAG-M-3300027793-10|Ga0209972_10000642_13	XP_022803176.1	47.917	48	25	0	151	198	1045	1092	Stylophora pistillata	Eukaryota	Eukaryota	uncharacterized protein LOC111340579 isoform X2 [Stylophora pistillata]	stony corals	Stylophora pistillata
GVMAG-M-3300027793-10|Ga0209972_10000642_22	XP_007922626.1	33.333	138	81	4	25	153	7	142	Pseudocercospora fijiensis CIRAD86	Eukaryota	Eukaryota	uncharacterized protein MYCFIDRAFT_59333 [Pseudocercospora fijiensis CIRAD86]	ascomycetes	Pseudocercospora fijiensis CIRAD86
GVMAG-M-3300027793-10|Ga0209972_10000642_28	XP_007781578.1	51.064	47	19	1	86	128	989	1035	Coniosporium apollinis CBS 100218	Eukaryota	Eukaryota	hypothetical protein W97_05654 [Coniosporium apollinis CBS 100218]	ascomycetes	Coniosporium apollinis CBS 100218
GVMAG-M-3300027793-10|Ga0209972_10000642_51	XP_004335886.1	47.917	48	24	1	3	50	553	599	Acanthamoeba castellanii str. Neff	Eukaryota	Eukaryota	zinc finger domain containing protein [Acanthamoeba castellanii str. Neff]	eukaryotes	Acanthamoeba castellanii str. Neff
GVMAG-M-3300027793-10|Ga0209972_10000669_22	XP_020073499.1	43.548	62	24	3	242	292	2	63	Cyberlindnera jadinii NRRL Y-1542	Eukaryota	Eukaryota	hypothetical protein CYBJADRAFT_120814, partial [Cyberlindnera jadinii NRRL Y-1542]	budding yeasts	Cyberlindnera jadinii NRRL Y-1542
GVMAG-M-3300027793-10|Ga0209972_10000669_33	XP_002500044.1	34.028	288	150	14	17	264	42	329	Micromonas commoda	Eukaryota	Eukaryota	predicted protein [Micromonas commoda]	green algae	Micromonas commoda
GVMAG-M-3300027793-10|Ga0209972_10000669_34	XP_003469089.1	41.25	80	41	1	47	126	371	444	Cavia porcellus	Eukaryota	Eukaryota	aprataxin and PNK-like factor [Cavia porcellus]	rodents	domestic guinea pig
GVMAG-M-3300027793-10|Ga0209972_10000669_35	XP_005776859.1	31.579	152	92	7	9	148	87	238	Emiliania huxleyi CCMP1516	Eukaryota	Eukaryota	hypothetical protein EMIHUDRAFT_238465 [Emiliania huxleyi CCMP1516]	haptophytes	Emiliania huxleyi CCMP1516
GVMAG-M-3300027793-10|Ga0209972_10000669_6	XP_004253617.1	31.481	162	82	4	34	195	186	318	Entamoeba invadens IP1	Eukaryota	Eukaryota	dual specificity protein phosphatase, putative [Entamoeba invadens IP1]	eukaryotes	Entamoeba invadens IP1
GVMAG-M-3300027793-10|Ga0209972_10000837_17	XP_025165970.1	33.884	242	124	4	15	255	208	414	Rhizophagus irregularis DAOM 181602=DAOM 197198	Eukaryota	Eukaryota	hypothetical protein GLOIN_2v1488092 [Rhizophagus irregularis DAOM 181602=DAOM 197198]	glomeromycetes	Rhizophagus irregularis DAOM 181602=DAOM 197198
GVMAG-M-3300027793-10|Ga0209972_10000837_23	XP_009041934.1	41.509	159	89	3	108	265	3	158	Aureococcus anophagefferens	Eukaryota	Eukaryota	hypothetical protein AURANDRAFT_34120 [Aureococcus anophagefferens]	pelagophytes	Aureococcus anophagefferens
GVMAG-M-3300027793-10|Ga0209972_10000837_27	XP_001620583.2	22.593	270	189	10	13	282	299	548	Nematostella vectensis	Eukaryota	Eukaryota	uncharacterized protein LOC5498926, partial [Nematostella vectensis]	sea anemones	starlet sea anemone
GVMAG-M-3300027793-10|Ga0209972_10001441_16	XP_002506331.1	39.512	205	110	10	3	193	29	233	Micromonas commoda	Eukaryota	Eukaryota	predicted protein [Micromonas commoda]	green algae	Micromonas commoda
GVMAG-M-3300027793-10|Ga0209972_10001441_17	XP_002508107.1	52.381	126	54	6	21	140	157	282	Micromonas commoda	Eukaryota	Eukaryota	predicted protein [Micromonas commoda]	green algae	Micromonas commoda
GVMAG-M-3300027793-10|Ga0209972_10002338_11	XP_004339479.1	27.386	241	145	9	33	247	75	311	Acanthamoeba castellanii str. Neff	Eukaryota	Eukaryota	hypothetical protein ACA1_062080 [Acanthamoeba castellanii str. Neff]	eukaryotes	Acanthamoeba castellanii str. Neff
GVMAG-M-3300027793-10|Ga0209972_10002338_15	XP_004339218.1	28.395	162	98	4	1	151	1	155	Acanthamoeba castellanii str. Neff	Eukaryota	Eukaryota	Sphase kinase-associated protein, putative [Acanthamoeba castellanii str. Neff]	eukaryotes	Acanthamoeba castellanii str. Neff
GVMAG-M-3300027793-10|Ga0209972_10002387_11	XP_004638753.1	34.286	70	39	2	15	82	166	230	Octodon degus	Eukaryota	Eukaryota	F-box/WD repeat-containing protein 7 isoform X2 [Octodon degus]	rodents	degu
GVMAG-M-3300027793-10|Ga0209972_10006894_3	XP_009013002.1	33.846	65	26	2	3	67	4	51	Helobdella robusta	Eukaryota	Eukaryota	hypothetical protein HELRODRAFT_74285 [Helobdella robusta]	segmented worms	Helobdella robusta
GVMAG-M-3300027793-10|Ga0209972_10014764_1	XP_003848146.1	35.294	221	102	7	1	196	49	253	Zymoseptoria tritici IPO323	Eukaryota	Eukaryota	uncharacterized protein MYCGRDRAFT_77425 [Zymoseptoria tritici IPO323]	ascomycetes	Zymoseptoria tritici IPO323
GVMAG-M-3300027833-19|Ga0209092_10000041_25	XP_018635531.1	35.714	406	223	10	4	380	30	426	Toxoplasma gondii ME49	Eukaryota	Eukaryota	DnaJ family chaperone, putative [Toxoplasma gondii ME49]	apicomplexans	Toxoplasma gondii ME49
GVMAG-M-3300027833-19|Ga0209092_10000041_26	XP_001017465.1	47.159	176	86	3	1	169	18	193	Tetrahymena thermophila SB210	Eukaryota	Eukaryota	2OG-Fe(II) oxygenase family oxidoreductase [Tetrahymena thermophila SB210]	ciliates	Tetrahymena thermophila SB210
GVMAG-M-3300027833-19|Ga0209092_10000041_30	XP_012897075.1	54.884	645	270	7	6	642	5	636	Blastocystis hominis	Eukaryota	Eukaryota	uncharacterized protein [Blastocystis hominis]	eukaryotes	Blastocystis hominis
[truncated: 2,620 more rows]
