# Supplementary material for: Comparative Genomics and Environmental Distribution of Large dsDNA Viruses in the Family Asfarviridae
Source: Front Microbiol. 2021 Mar 15;12:657471. doi: 10.3389/fmicb.2021.657471 (PMC8005611; doi:10.3389/fmicb.2021.657471)
Supplement: Supplementary file 3 [file Table_3.XLSX]

## Sheet: Annotation_dataset
Query	NOG	Description	Category	Temp	Bit_Score	Evalue
ERX552270.16_contig_110740_2	KOG2534	DNA polymerase	L	Eukarya	18.5	9.4e-06
ERX552270.16_contig_110740_3	2S2D3	Domain of unknown function (DUF4470)	S	Eukarya	22.5	1.9e-07
ERX552270.16_contig_110740_9	2RYCK	unknown	S	Eukarya	21.1	2.8e-06
ERX552270.16_contig_13216_13	COG2131	deaminase	F	Bacteria	73.7	2e-22
ERX552270.16_contig_13216_19	COG0692	Excises uracil residues from the DNA which can arise as a result of misincorporation of dUMP residues by DNA polymerase or due to deamination of cytosine	L	Bacteria	245.1	2.3e-74
ERX552270.16_contig_13216_2	2S4FY	Domain of unknown function (DUF1768)	S	Eukarya	149.2	2.9e-45
ERX552270.16_contig_13216_20	COG1525	nuclease	L	Bacteria	65.2	4.7e-20
ERX552270.16_contig_13216_23	3313J	unknown	S	Bacteria	24.7	1.8e-07
ERX552270.16_contig_13216_25	arCOG02606	PFAM Glutaredoxin	O	Archaea	23.8	4.1e-07
ERX552270.16_contig_13216_26	2SEJ0	unknown	S	Eukarya	42.5	4.3e-13
ERX552270.16_contig_13216_5	33ISQ	unknown	S	Bacteria	57.5	1.9e-17
ERX552270.16_contig_13216_8	2SVPW	Ring finger	S	Eukarya	24.4	9.3e-08
ERX552270.16_contig_15083_10	2SCSN	unknown	S	Eukarya	361.5	1.2e-109
ERX552270.16_contig_15083_11	30G1E	unknown	S	Bacteria	20.2	6.7e-06
ERX552270.16_contig_15083_12	2ZIPX	Pfam:DUF1049	S	Bacteria	20.2	6.3e-06
ERX552270.16_contig_15083_19	2TD8J	Zinc finger, C3HC4 type (RING finger)	S	Eukarya	22.7	8.4e-07
ERX552270.16_contig_15083_2	30QC3	unknown	S	Bacteria	22.5	1.2e-06
ERX552270.16_contig_15083_21	2S9EU	unknown	S	Eukarya	76	4.1e-23
ERX552270.16_contig_15083_22	KOG1037	NAD+ ADP-ribosyltransferase activity	H	Eukarya	327.5	2.2e-99
ERX552270.16_contig_15083_5	arCOG05149	unknown	S	Archaea	20	6.5e-06
ERX552270.16_contig_15083_7	2ZHRH	unknown	S	Bacteria	19.3	9.9e-06
ERX552270.16_contig_19878_10	KOG2461	methyltransferase activity	H	Eukarya	24.5	1.2e-07
ERX552270.16_contig_19878_12	KOG0969	DNA replication proofreading	L	Eukarya	230.5	4.5e-70
ERX552270.16_contig_19878_13	2SWUG	unknown	S	Eukarya	99	2.9e-30
ERX552270.16_contig_19878_16	33AUY	HNH endonuclease domain protein	L	Bacteria	94.7	7.5e-29
ERX552270.16_contig_19878_17	KOG2217	maturation of 5S rRNA	K	Eukarya	26.2	2.3e-08
ERX552270.16_contig_19878_18	2S4DK	crossed form four-way junction DNA binding	S	Eukarya	38.8	8.2e-12
ERX552270.16_contig_19878_2	2ZWCH	unknown	S	Bacteria	20.7	5.2e-06
ERX552270.16_contig_19878_20	KOG0571	L-asparagine biosynthetic process	E	Eukarya	411.3	1.1e-124
ERX552270.16_contig_19878_23	2SHTQ	Major capsid protein N-terminus	S	Eukarya	323.2	3.8e-98
ERX552270.16_contig_19878_25	KOG0298	ATP binding	KL	Eukarya	158.3	2.9e-48
ERX552270.16_contig_19878_26	334AE	unknown	S	Bacteria	20.7	3.8e-06
ERX552270.16_contig_19878_28	KOG0261	DNA-directed 5'-3' RNA polymerase activity	K	Eukarya	539.5	1.9e-163
ERX552270.16_contig_19878_3	arCOG01268	DNA-dependent RNA polymerase catalyzes the transcription of DNA into RNA using the four ribonucleoside triphosphates as substrates	K	Archaea	42	1.3e-12
ERX552270.16_contig_19878_30	KOG1567	ribonucleoside-diphosphate reductase activity	K	Eukarya	557.3	8.8e-169
ERX552270.16_contig_19878_31	2RJIP	unknown	S	Eukarya	26.6	4e-08
ERX552270.16_contig_19878_32	2QTYC	DNA ligase OB-like domain	L	Eukarya	95	5.8e-29
ERX552270.16_contig_19878_35	31ADT	unknown	S	Bacteria	19.8	8.8e-06
ERX552270.16_contig_19878_8	345CZ	unknown	S	Bacteria	21.4	2.9e-06
ERX552270.16_contig_25620_11	COG1061	Type III restriction enzyme res subunit	L	Bacteria	25.2	1.2e-07
ERX552270.16_contig_25620_12	2SZJE	unknown	S	Eukarya	32.8	3.7e-10
ERX552270.16_contig_25620_15	KOG2448	dihydroxy-acid dehydratase activity	EG	Eukarya	620.2	7.9e-188
ERX552270.16_contig_25620_2	2S65I	unknown	S	Eukarya	35.6	4.3e-11
ERX552270.16_contig_25620_5	arCOG04244	DNA-dependent RNA polymerase catalyzes the transcription of DNA into RNA using the four ribonucleoside triphosphates as substrates	F	Archaea	24.6	2.3e-07
ERX552270.16_contig_25620_7	KOG1037	NAD+ ADP-ribosyltransferase activity	H	Eukarya	231.3	2.5e-70
ERX552270.16_contig_25620_9	KOG2386	mRNA guanylyltransferase activity	A	Eukarya	77.9	5.9e-24
ERX552270.16_contig_3320_1	2QSRN	Chaperone of endosialidase	S	Eukarya	21	8.5e-07
ERX552270.16_contig_3320_10	2QVT7	negative regulation of phosphatase activity	A	Eukarya	46.6	2.8e-14
ERX552270.16_contig_3320_11	2T97K	unknown	S	Eukarya	24.6	1.6e-07
ERX552270.16_contig_3320_12	KOG3355	flavin-linked sulfhydryl oxidase activity	O	Eukarya	56.5	7.8e-18
ERX552270.16_contig_3320_14	2QS35	unknown	S	Eukarya	24.1	2.1e-07
ERX552270.16_contig_3320_16	337KY	unknown	S	Bacteria	27.7	2.5e-08
ERX552270.16_contig_3320_17	2RYRW	Endonuclease/Exonuclease/phosphatase family	S	Eukarya	82.8	9.2e-26
ERX552270.16_contig_3320_20	KOG1112	ribonucleoside-diphosphate reductase activity	F	Eukarya	1329.1	0
ERX552270.16_contig_3320_21	330A0	unknown	S	Bacteria	19	9.6e-06
ERX552270.16_contig_3320_23	arCOG01762	DNA-dependent RNA polymerase catalyzes the transcription of DNA into RNA using the four ribonucleoside triphosphates as substrates	K	Archaea	606	1.4e-183
ERX552270.16_contig_3320_24	KOG3674	cap2 mRNA methylation	G	Eukarya	179.6	1.2e-54
ERX552270.16_contig_3320_25	KOG0995	attachment of mitotic spindle microtubules to kinetochore	D	Eukarya	29.2	4.7e-09
ERX552270.16_contig_3320_26	KOG3070	DNA binding	K	Eukarya	63.2	2.7e-19
ERX552270.16_contig_3320_27	KOG4307	RNA binding	Z	Eukarya	51.3	5.4e-16
ERX552270.16_contig_3320_28	COG0793	Belongs to the peptidase S41A family	M	Bacteria	28.1	1.3e-08
ERX552270.16_contig_3320_29	2SF9A	unknown	S	Eukarya	20	4.3e-06
ERX552270.16_contig_3320_3	2SHTQ	Major capsid protein N-terminus	S	Eukarya	102.3	3.6e-31
ERX552270.16_contig_3320_30	2S4FY	Domain of unknown function (DUF1768)	S	Eukarya	150.9	8.6e-46
ERX552270.16_contig_3320_32	2SMYN	unknown	S	Eukarya	18.5	6.1e-06
ERX552270.16_contig_3320_33	KOG3674	cap2 mRNA methylation	G	Eukarya	112.2	2.9e-34
ERX552270.16_contig_3320_36	KOG2461	methyltransferase activity	H	Eukarya	19.6	3.7e-06
ERX552270.16_contig_3320_37	COG4951	DNA primase small subunit	L	Bacteria	100	1.3e-30
ERX552270.16_contig_3320_45	2TJPD	unknown	S	Eukarya	24.7	2.4e-07
ERX552270.16_contig_3320_46	COG3561	AntA/AntB antirepressor	K	Bacteria	39.1	9.3e-12
ERX552270.16_contig_3320_5	2QYGC	unknown	S	Eukarya	29	8.1e-09
ERX552270.16_contig_3320_7	2SZ4Y	Zinc finger C-x8-C-x5-C-x3-H type (and similar)	S	Eukarya	47	3.7e-14
ERX552270.16_contig_3320_8	KOG0355	DNA topoisomerase type II (ATP-hydrolyzing) activity	L	Eukarya	905.6	5.7e-274
ERX552270.16_contig_36200_1	arCOG06236	unknown	S	Archaea	20.6	4.8e-06
ERX552270.16_contig_36200_5	2RZV2	unknown	S	Eukarya	247.6	3.3e-75
ERX552270.16_contig_36200_8	COG3046	protein related to deoxyribodipyrimidine photolyase	S	Bacteria	327.8	1.7e-99
ERX552270.16_contig_36200_9	30G8Z	unknown	S	Bacteria	22	1.5e-06
ERX552270.16_contig_43406_1	2SBAT	unknown	S	Eukarya	18.2	3.9e-06
ERX552270.16_contig_43406_12	KOG1724	modification-dependent protein catabolic process	O	Eukarya	74	1.2e-22
ERX552270.16_contig_43406_13	COG1351	Catalyzes the reductive methylation of 2'-deoxyuridine- 5'-monophosphate (dUMP) to 2'-deoxythymidine-5'-monophosphate (dTMP) while utilizing 5,10-methylenetetrahydrofolate (mTHF) as the methyl donor, and NAD(P)H and FADH(2) as the reductant	F	Bacteria	32.9	7e-10
ERX552270.16_contig_43406_15	2QSQ8	methyl-CpNpN binding	V	Eukarya	24.5	7.7e-08
ERX552270.16_contig_43406_16	KOG0925	helicase activity	L	Eukarya	148.2	3.8e-45
ERX552270.16_contig_43406_18	KOG2045	5'-3' exonuclease activity	ADL	Eukarya	208.3	2.2e-63
ERX552270.16_contig_43406_2	KOG4576	sulfite oxidase	L	Eukarya	34.9	5.5e-11
ERX552270.16_contig_43406_3	COG1007	ATP synthesis coupled electron transport	C	Bacteria	21.9	9.7e-07
ERX552270.16_contig_43406_6	30V7C	unknown	S	Bacteria	23.3	6.3e-07
ERX552270.16_contig_43406_7	2S45Q	D5 N terminal like	S	Eukarya	192.5	1.8e-58
ERX552270.16_contig_44495_1	336AX	YqaJ-like viral recombinase domain	L	Bacteria	40.2	3.5e-12
ERX552270.16_contig_44495_12	KOG1868	ubiquitinyl hydrolase activity	O	Eukarya	84.3	1e-25
ERX552270.16_contig_44495_3	COG4119	NUDIX hydrolase	L	Bacteria	28.5	1.2e-08
ERX552270.16_contig_44495_6	KOG0390	DNA repair and recombination protein	L	Eukarya	66.1	2.4e-20
ERX552270.16_contig_44495_8	KOG2461	methyltransferase activity	H	Eukarya	25.3	6.6e-08
ERX552270.16_contig_7191_10	KOG1294	double-stranded DNA 3'-5' exodeoxyribonuclease activity	L	Eukarya	249.8	8.9e-76
ERX552270.16_contig_7191_11	337KY	unknown	S	Bacteria	29.4	7.3e-09
ERX552270.16_contig_7191_14	2RXW0	unknown	S	Eukarya	132.6	3.8e-40
ERX552270.16_contig_7191_16	arCOG01189	unusual protein kinase	S	Archaea	25.5	5.5e-08
ERX552270.16_contig_7191_19	KOG0218	Component of the post-replicative DNA mismatch repair system (MMR)	L	Eukarya	294.2	3.3e-89
ERX552270.16_contig_7191_24	2QURR	Dystroglycan-type cadherin-like domains.	S	Eukarya	26.8	2.3e-08
ERX552270.16_contig_7191_26	KOG1838	acylglycerol lipase activity	O	Eukarya	104.9	3.8e-32
ERX552270.16_contig_7191_8	KOG3002	modification-dependent protein catabolic process	L	Eukarya	90.5	1.4e-27
ERX556003.45_contig_11920_1	KOG0713	protein folding	O	Eukarya	46.6	2.8e-14
ERX556003.45_contig_11920_3	KOG1946	regulation of transcription by RNA polymerase I	B	Eukarya	73.9	1.1e-22
ERX556003.45_contig_11920_6	2QVCQ	nuclear membrane fusion involved in karyogamy	S	Eukarya	19.9	3.5e-06
ERX556003.45_contig_11920_7	2ZHPJ	unknown	S	Bacteria	22.7	7.7e-07
ERX556003.45_contig_13555_11	arCOG00253	Belongs to the UDP-glucose GDP-mannose dehydrogenase family	C	Archaea	128.1	3.9e-39
ERX556003.45_contig_13555_13	KOG2571	chitin synthase activity	M	Eukarya	126.8	8.5e-39
ERX556003.45_contig_13555_14	KOG4492	chorismate synthase activity	E	Eukarya	547.4	1.7e-166
ERX556003.45_contig_13555_16	2SCRQ	unknown	S	Eukarya	24.1	8.3e-08
ERX556003.45_contig_13555_17	2SB2D	unknown	S	Eukarya	78.5	5.7e-24
ERX556003.45_contig_13555_18	arCOG00670	Belongs to the CDP-alcohol phosphatidyltransferase class-I family	I	Archaea	70	2.5e-21
ERX556003.45_contig_13555_19	2SDQ5	unknown	S	Eukarya	25.9	9e-08
ERX556003.45_contig_13555_2	COG1428	Deoxynucleoside kinase	F	Bacteria	26.3	5.8e-08
ERX556003.45_contig_13555_3	COG0692	Excises uracil residues from the DNA which can arise as a result of misincorporation of dUMP residues by DNA polymerase or due to deamination of cytosine	L	Bacteria	163.3	1.2e-49
ERX556003.45_contig_13555_5	KOG0778	protein desumoylation	O	Eukarya	21.6	8.7e-07
ERX556003.45_contig_13555_7	32W31	Glycosyl transferase family 11	M	Bacteria	152.4	1.9e-46
ERX556003.45_contig_13555_8	KOG3608	transcription coactivator activity	J	Eukarya	43.6	1.9e-13
ERX556003.45_contig_13555_9	COG0017	Asparaginyl-tRNA synthetase	J	Bacteria	77.5	1.3e-23
ERX556003.45_contig_27261_2	2RSAJ	unknown	S	Eukarya	20.4	1.3e-06
ERX556003.45_contig_27261_3	KOG1865	ubiquitinyl hydrolase activity	O	Eukarya	84.3	9e-26
ERX556003.45_contig_27261_5	KOG0969	DNA replication proofreading	L	Eukarya	171.5	2.8e-52
ERX556003.45_contig_27261_7	KOG2220	protein localization	U	Eukarya	22.7	4.1e-07
ERX556003.45_contig_27261_8	COG2131	deaminase	F	Bacteria	146.8	1.2e-44
ERX556003.45_contig_27261_9	KOG1567	ribonucleoside-diphosphate reductase activity	K	Eukarya	420	2.6e-127
ERX556003.45_contig_33053_10	KOG4754	isomerase activity	V	Eukarya	154.9	3.7e-47
ERX556003.45_contig_33053_11	KOG2550	IMP dehydrogenase activity	F	Eukarya	255.2	1.3e-77
ERX556003.45_contig_33053_14	arCOG01521	COG1233 Phytoene dehydrogenase and related proteins	Q	Archaea	41.2	1.3e-12
ERX556003.45_contig_33053_17	2ZEZ7	unknown	S	Bacteria	25.2	2e-07
ERX556003.45_contig_33053_18	30KIC	unknown	S	Bacteria	20.8	3.2e-06
ERX556003.45_contig_33053_2	2TN3N	unknown	S	Eukarya	21.4	2.2e-06
ERX556003.45_contig_33053_3	2SSKZ	unknown	S	Eukarya	66.1	3.3e-20
ERX556003.45_contig_33053_4	2Z7KQ	unknown	S	Bacteria	112	3.8e-34
ERX556003.45_contig_33053_5	COG0420	3'-5' exonuclease activity	L	Bacteria	75.2	6.3e-23
ERX556003.45_contig_33053_8	2RSNE	Homeodomain	K	Eukarya	20.9	8.1e-07
ERX556003.45_contig_33053_9	KOG0673	thymidylate synthase activity	F	Eukarya	532.5	2.3e-161
ERX556003.45_contig_34759_1	30CJ2	DnaJ molecular chaperone homology domain	S	Bacteria	22.6	6.1e-07
ERX556003.45_contig_34759_10	32FR4	Nif11 domain	S	Bacteria	20.5	5.3e-06
ERX556003.45_contig_34759_11	2S3AX	unknown	S	Eukarya	19	6.9e-06
ERX556003.45_contig_34759_3	COG0553	Transcription regulator that activates transcription by stimulating RNA polymerase (RNAP) recycling in case of stress conditions such as supercoiled DNA or high salt concentrations. Probably acts by releasing the RNAP, when it is trapped or immobilized on tightly supercoiled DNA. Does not activate transcription on linear DNA. Probably not involved in DNA repair	L	Bacteria	47.5	8.9e-16
ERX556003.45_contig_34759_7	COG0553	Transcription regulator that activates transcription by stimulating RNA polymerase (RNAP) recycling in case of stress conditions such as supercoiled DNA or high salt concentrations. Probably acts by releasing the RNAP, when it is trapped or immobilized on tightly supercoiled DNA. Does not activate transcription on linear DNA. Probably not involved in DNA repair	L	Bacteria	74.7	5.6e-24
ERX556003.45_contig_34759_8	2S6MS	unknown	S	Eukarya	112.2	2.9e-34
ERX556003.45_contig_3683_1	KOG3661	DNA-binding transcription factor activity	L	Eukarya	41.8	5.5e-13
ERX556003.45_contig_3683_10	KOG1250	L-threonine ammonia-lyase activity	E	Eukarya	299.5	5.9e-91
ERX556003.45_contig_3683_11	2S0WD	helix loop helix domain	S	Eukarya	21.5	1e-06
ERX556003.45_contig_3683_12	arCOG04004	ankyrin repeat	T	Archaea	77	1.5e-23
ERX556003.45_contig_3683_14	arCOG04004	ankyrin repeat	T	Archaea	257.7	2.5e-78
ERX556003.45_contig_3683_16	KOG0800	ubiquitin-protein transferase activity	O	Eukarya	20.6	3.2e-06
ERX556003.45_contig_3683_19	KOG2519	endonuclease activity	L	Eukarya	112	4.3e-34
ERX556003.45_contig_3683_2	2ZQFT	unknown	S	Bacteria	22.7	7.1e-07
ERX556003.45_contig_3683_20	COG5018	Exonuclease	L	Bacteria	28.6	9.6e-09
ERX556003.45_contig_3683_21	arCOG01381	PFAM Glycosyl transferase family 2	M	Archaea	69.8	1.7e-21
ERX556003.45_contig_3683_25	KOG0217	mismatched DNA binding	L	Eukarya	286.9	4.8e-87
ERX556003.45_contig_3683_4	arCOG04258	DNA-dependent RNA polymerase catalyzes the transcription of DNA into RNA using the four ribonucleoside triphosphates as substrates	K	Archaea	45.8	4.2e-14
ERX556003.45_contig_3683_5	COG5377	YqaJ viral recombinase family	L	Bacteria	57.3	2.3e-17
ERX556003.45_contig_3683_6	2QTYC	DNA ligase OB-like domain	L	Eukarya	87	1.4e-26
ERX556003.45_contig_3683_7	2RUIW	unknown	A	Eukarya	18.3	3.4e-06
ERX556003.45_contig_3683_8	2QPSU	3-deoxy-7-phosphoheptulonate synthase activity	E	Eukarya	509.9	2.3e-154
ERX556003.45_contig_41379_1	arCOG04004	ankyrin repeat	T	Archaea	207.9	3.1e-63
ERX556003.45_contig_41379_10	arCOG01762	DNA-dependent RNA polymerase catalyzes the transcription of DNA into RNA using the four ribonucleoside triphosphates as substrates	K	Archaea	370.6	1.6e-112
ERX556003.45_contig_41379_12	KOG0317	peroxisome-chloroplast membrane tethering	O	Eukarya	19.5	4.7e-06
ERX556003.45_contig_41379_14	2SYFG	NUDIX domain	S	Eukarya	34.1	2.1e-10
ERX556003.45_contig_41379_15	KOG2004	ATP-dependent serine protease that mediates the selective degradation of misfolded, unassembled or oxidatively damaged polypeptides as well as certain short-lived regulatory proteins in the mitochondrial matrix. May also have a chaperone function in the assembly of inner membrane protein complexes. Participates in the regulation of mitochondrial gene expression and in the maintenance of the integ…	O	Eukarya	195.9	1.2e-59
ERX556003.45_contig_41379_2	KOG2380	prephenate dehydrogenase (NADP+) activity	E	Eukarya	317.1	4e-96
ERX556003.45_contig_41379_3	KOG0441	oxidoreductase activity, acting on superoxide radicals as acceptor	P	Eukarya	140.6	5.8e-43
ERX556003.45_contig_41379_6	arCOG08578	Bifunctional DNA primase polymerase	S	Archaea	43.4	1.9e-13
ERX556003.45_contig_41379_9	arCOG01762	DNA-dependent RNA polymerase catalyzes the transcription of DNA into RNA using the four ribonucleoside triphosphates as substrates	K	Archaea	235.8	8.3e-72
ERX556003.45_contig_44096_1	2TMTK	YABBY protein	S	Eukarya	47.1	3e-14
ERX556003.45_contig_44096_10	2S45Q	D5 N terminal like	S	Eukarya	176	1.6e-53
ERX556003.45_contig_44096_12	KOG3405	DNA-directed 5'-3' RNA polymerase activity	K	Eukarya	57.3	1.5e-17
ERX556003.45_contig_44096_13	arCOG04004	ankyrin repeat	T	Archaea	199.1	1.4e-60
ERX556003.45_contig_44096_14	arCOG02632	N-6 DNA methylase	V	Archaea	74.6	9.8e-23
ERX556003.45_contig_44096_2	arCOG01981	Stabilizes TBP binding to an archaeal box-A promoter. Also responsible for recruiting RNA polymerase II to the pre- initiation complex (DNA-TBP-TFIIB)	K	Archaea	21.7	1.4e-06
ERX556003.45_contig_44096_3	2S367	Endonuclease/Exonuclease/phosphatase family	S	Eukarya	78.2	7.5e-24
ERX556003.45_contig_44096_4	2S95I	unknown	S	Eukarya	19.3	8.1e-06
ERX556003.45_contig_44096_6	KOG2134	DNA-3'-diphospho-5'-guanosine diphosphatase	E	Eukarya	112.7	2.1e-34
ERX556003.45_contig_44096_8	2SBBB	Poxvirus Late Transcription Factor VLTF3 like	S	Eukarya	154.5	3.3e-47
ERX556003.45_contig_44096_9	2RTGI	unknown	S	Eukarya	48.7	4.8e-15
ERX556003.45_contig_57825_1	KOG0758	mitochondrial transport	U	Eukarya	47.5	4e-15
ERX556003.45_contig_57825_11	KOG3364	mitochondrial fission	A	Eukarya	23	2.8e-07
ERX556003.45_contig_57825_12	arCOG00603	Catalyzes the conversion of dihydroorotate to orotate	F	Archaea	64	1.3e-19
ERX556003.45_contig_57825_3	30HNR	unknown	S	Bacteria	20.9	3.3e-06
ERX556003.45_contig_57825_4	COG1796	DNA polymerase	L	Bacteria	32	6.5e-10
ERX556003.45_contig_57825_6	KOG3355	flavin-linked sulfhydryl oxidase activity	O	Eukarya	47.9	3e-15
ERX556003.45_contig_57825_7	331UP	unknown	S	Bacteria	21.2	2.6e-06
ERX556003.45_contig_5955_11	KOG1112	ribonucleoside-diphosphate reductase activity	F	Eukarya	1075.1	0
ERX556003.45_contig_5955_12	3344R	unknown	S	Bacteria	23.2	6.3e-07
ERX556003.45_contig_5955_13	32KF8	HNH nucleases	S	Bacteria	19.9	6.2e-06
ERX556003.45_contig_5955_14	2SHTQ	Major capsid protein N-terminus	S	Eukarya	289.1	8.1e-88
ERX556003.45_contig_5955_3	KOG0969	DNA replication proofreading	L	Eukarya	68.2	4.7e-21
ERX556003.45_contig_5955_4	2SHTQ	Major capsid protein N-terminus	S	Eukarya	266.3	6.3e-81
ERX556003.45_contig_5955_5	2SHTQ	Major capsid protein N-terminus	S	Eukarya	244.5	2.6e-74
ERX556003.45_contig_5955_7	COG3046	protein related to deoxyribodipyrimidine photolyase	S	Bacteria	327.7	1.8e-99
ERX556003.45_contig_5955_9	KOG4306	phosphoric diester hydrolase activity	Z	Eukarya	115.5	3.4e-35
ERX556003.45_contig_68930_1	2QSSK	response to salt stress	S	Eukarya	30.2	2.8e-09
ERX556003.45_contig_68930_10	KOG0925	helicase activity	L	Eukarya	264.5	2.5e-80
ERX556003.45_contig_68930_11	KOG1015	post-embryonic limb morphogenesis	KL	Eukarya	23.6	1.2e-07
ERX556003.45_contig_68930_12	2SWUG	unknown	S	Eukarya	28.5	9e-09
ERX556003.45_contig_68930_15	arCOG01764	General factor that plays a role in the activation of archaeal genes transcribed by RNA polymerase. Binds specifically to the TATA box promoter element which lies close to the position of transcription initiation	K	Archaea	19.8	4.5e-06
ERX556003.45_contig_68930_18	COG1432	Conserved Protein	M	Bacteria	105.5	3.8e-32
ERX556003.45_contig_68930_2	2SHTQ	Major capsid protein N-terminus	S	Eukarya	246.5	6.6e-75
ERX556003.45_contig_68930_22	COG1104	cysteine desulfurase activity	E	Bacteria	76.8	1.8e-23
ERX556003.45_contig_68930_3	2SHTQ	Major capsid protein N-terminus	S	Eukarya	195.5	1.9e-59
ERX556003.45_contig_68930_5	KOG2386	mRNA guanylyltransferase activity	A	Eukarya	84.9	4.3e-26
ERX556003.45_contig_68930_6	KOG1377	'de novo' UMP biosynthetic process	F	Eukarya	255.7	1.1e-77
ERX556003.45_contig_7865_10	KOG4235	deoxycytidine kinase activity	F	Eukarya	140.3	1e-42
ERX556003.45_contig_7865_12	33P7N	unknown	S	Bacteria	28.1	2.2e-08
ERX556003.45_contig_7865_14	KOG1950	glycogenin glucosyltransferase activity	M	Eukarya	110.2	1.3e-33
ERX556003.45_contig_7865_18	KOG0092	member Ras oncogene family	CO	Eukarya	213.7	4e-65
ERX556003.45_contig_7865_19	KOG0512	spermatogenesis	DTZ	Eukarya	166.1	1.5e-50
ERX556003.45_contig_7865_2	KOG3674	cap2 mRNA methylation	G	Eukarya	177.8	4e-54
ERX556003.45_contig_7865_21	2QU58	Haloacid dehalogenase-like hydrolase	S	Eukarya	387.9	3.5e-118
ERX556003.45_contig_7865_4	COG1694	Mazg nucleotide pyrophosphohydrolase	FG	Bacteria	38.1	2.1e-11
ERX556003.45_contig_7865_6	2RWJM	unknown	S	Eukarya	22.1	8.2e-07
ERX556003.45_contig_7865_7	COG1525	nuclease	L	Bacteria	48.1	6.1e-15
ERX556003.45_contig_7865_8	KOG4277	peptidyl-cysteine oxidation	CO	Eukarya	38.9	5.6e-12
ERX556003.45_contig_85168_1	3272A	Cytidine and deoxycytidylate deaminase zinc-binding region	S	Bacteria	36.2	5e-11
ERX556003.45_contig_85168_3	COG4951	DNA primase small subunit	L	Bacteria	126.6	1.1e-38
ERX556003.45_contig_85168_5	KOG0261	DNA-directed 5'-3' RNA polymerase activity	K	Eukarya	583.1	1.2e-176
ERX556003.45_contig_85168_6	2QV76	myosin regulatory light chain interacting protein	S	Eukarya	51	1.3e-15
ERX556003.45_contig_85168_8	3467P	unknown	S	Bacteria	22.8	6.1e-07
GVMAG-M-3300000574-23|JGI1357J11328_10000070_100	COG5377	YqaJ viral recombinase family	L	Bacteria	44.4	2e-13
GVMAG-M-3300000574-23|JGI1357J11328_10000070_12	2ZWNI	unknown	S	Bacteria	20.7	3.5e-06
GVMAG-M-3300000574-23|JGI1357J11328_10000070_13	KOG1002	pyrimidine dimer repair by nucleotide-excision repair	E	Eukarya	40.4	1.2e-12
GVMAG-M-3300000574-23|JGI1357J11328_10000070_17	2RXW0	unknown	S	Eukarya	545.6	4.5e-165
GVMAG-M-3300000574-23|JGI1357J11328_10000070_20	2RXW0	unknown	S	Eukarya	471.5	1.1e-142
GVMAG-M-3300000574-23|JGI1357J11328_10000070_21	arCOG00368	Part of the Rad50 Mre11 complex, which is involved in the early steps of DNA double-strand break (DSB) repair. The complex may facilitate opening of the processed DNA ends to aid in the recruitment of HerA and NurA. Rad50 controls the balance between DNA end bridging and DNA resection via ATP-dependent structural rearrangements of the Rad50 Mre11 complex	L	Archaea	42.8	4e-13
GVMAG-M-3300000574-23|JGI1357J11328_10000070_22	2SBTG	Forkhead associated domain	S	Eukarya	50	3.2e-15
GVMAG-M-3300000574-23|JGI1357J11328_10000070_23	2SC5Q	unknown	O	Eukarya	48.9	7.1e-15
GVMAG-M-3300000574-23|JGI1357J11328_10000070_24	2ZWZZ	unknown	S	Bacteria	59.5	2.7e-18
GVMAG-M-3300000574-23|JGI1357J11328_10000070_25	2SC5Q	unknown	O	Eukarya	51.1	1.6e-15
GVMAG-M-3300000574-23|JGI1357J11328_10000070_26	2SC5Q	unknown	O	Eukarya	44.8	1.3e-13
GVMAG-M-3300000574-23|JGI1357J11328_10000070_27	KOG0802	protein polyubiquitination	O	Eukarya	44.6	1.7e-13
GVMAG-M-3300000574-23|JGI1357J11328_10000070_28	2ZWZZ	unknown	S	Bacteria	46.6	2.8e-14
GVMAG-M-3300000574-23|JGI1357J11328_10000070_30	318G6	unknown	S	Bacteria	23.1	5.1e-07
GVMAG-M-3300000574-23|JGI1357J11328_10000070_36	KOG1677	3'-UTR-mediated mRNA destabilization	K	Eukarya	38.4	1.2e-11
GVMAG-M-3300000574-23|JGI1357J11328_10000070_38	33UH4	unknown	S	Bacteria	19.7	3.9e-06
GVMAG-M-3300000574-23|JGI1357J11328_10000070_41	2SDXY	quinone binding	S	Eukarya	27.3	2.9e-08
GVMAG-M-3300000574-23|JGI1357J11328_10000070_44	2S3P9	C-5 cytosine-specific DNA methylase	L	Eukarya	149.1	2.1e-45
GVMAG-M-3300000574-23|JGI1357J11328_10000070_45	2ZBWB	R.HinP1I restriction endonuclease	L	Bacteria	52.6	4.8e-16
GVMAG-M-3300000574-23|JGI1357J11328_10000070_46	2S1YV	dUTPase	F	Eukarya	93.7	1.2e-28
GVMAG-M-3300000574-23|JGI1357J11328_10000070_47	32VYT	T5orf172	S	Bacteria	23.2	5.5e-07
GVMAG-M-3300000574-23|JGI1357J11328_10000070_48	337ZX	unknown	S	Bacteria	20.4	4.6e-06
GVMAG-M-3300000574-23|JGI1357J11328_10000070_5	KOG1814	protein side chain deglutamylation	E	Eukarya	58.4	6.8e-18
GVMAG-M-3300000574-23|JGI1357J11328_10000070_50	32ZGH	unknown	S	Bacteria	21.1	2.3e-06
GVMAG-M-3300000574-23|JGI1357J11328_10000070_53	COG0648	Endonuclease IV plays a role in DNA repair. It cleaves phosphodiester bonds at apurinic or apyrimidinic sites (AP sites) to produce new 5'-ends that are base-free deoxyribose 5-phosphate residues. It preferentially attacks modified AP sites created by bleomycin and neocarzinostatin	L	Bacteria	86.5	2.2e-26
GVMAG-M-3300000574-23|JGI1357J11328_10000070_55	KOG1105	transcription, DNA-templated	K	Eukarya	30.9	8e-10
GVMAG-M-3300000574-23|JGI1357J11328_10000070_56	COG1002	Type II restriction enzyme, methylase subunits	V	Bacteria	72.6	2.7e-22
GVMAG-M-3300000574-23|JGI1357J11328_10000070_58	arCOG00488	Sliding clamp subunit that acts as a moving platform for DNA processing. Responsible for tethering the catalytic subunit of DNA polymerase and other proteins to DNA during high-speed replication	L	Archaea	41	1.5e-12
GVMAG-M-3300000574-23|JGI1357J11328_10000070_60	32NP5	unknown	S	Bacteria	24.7	2.5e-07
GVMAG-M-3300000574-23|JGI1357J11328_10000070_63	30J21	unknown	S	Bacteria	21.1	2.8e-06
GVMAG-M-3300000574-23|JGI1357J11328_10000070_64	COG4951	DNA primase small subunit	L	Bacteria	95.9	2.1e-29
GVMAG-M-3300000574-23|JGI1357J11328_10000070_68	2QQRD	Poly A polymerase regulatory subunit	S	Eukarya	190.5	4.7e-58
GVMAG-M-3300000574-23|JGI1357J11328_10000070_69	2RE2I	AAA domain	S	Eukarya	476.9	1.4e-144
GVMAG-M-3300000574-23|JGI1357J11328_10000070_71	2QVS6	Protein of unknown function TPD sequence-motif	S	Eukarya	68.9	3.2e-21
GVMAG-M-3300000574-23|JGI1357J11328_10000070_77	arCOG04157	Belongs to the class I-like SAM-binding methyltransferase superfamily. C5-methyltransferase family	H	Archaea	96.8	2e-29
GVMAG-M-3300000574-23|JGI1357J11328_10000070_78	arCOG04157	Belongs to the class I-like SAM-binding methyltransferase superfamily. C5-methyltransferase family	H	Archaea	138.8	3.4e-42
GVMAG-M-3300000574-23|JGI1357J11328_10000070_80	COG1525	nuclease	L	Bacteria	62.3	3.2e-19
GVMAG-M-3300000574-23|JGI1357J11328_10000070_81	2TK0R	Serpentine type 7TM GPCR chemoreceptor Srz	S	Eukarya	22.9	8.7e-07
GVMAG-M-3300000574-23|JGI1357J11328_10000070_87	arCOG04241	DNA-dependent RNA polymerase catalyzes the transcription of DNA into RNA using the four ribonucleoside triphosphates as substrates	K	Archaea	39.4	6.1e-12
GVMAG-M-3300000574-23|JGI1357J11328_10000070_88	33G08	Protein of unknown function (DUF4241)	S	Bacteria	61	1.3e-18
GVMAG-M-3300000574-23|JGI1357J11328_10000070_89	KOG0355	DNA topoisomerase type II (ATP-hydrolyzing) activity	L	Eukarya	402	6e-122
GVMAG-M-3300000574-23|JGI1357J11328_10000070_9	2ZWZZ	unknown	S	Bacteria	39.2	5.7e-12
GVMAG-M-3300000574-23|JGI1357J11328_10000070_91	2ZWZZ	unknown	S	Bacteria	29	8.6e-09
GVMAG-M-3300000574-23|JGI1357J11328_10000070_92	325GV	unknown	S	Bacteria	20.4	3.9e-06
GVMAG-M-3300000574-23|JGI1357J11328_10000070_95	2ZWZZ	unknown	S	Bacteria	47.4	1.6e-14
GVMAG-M-3300000574-23|JGI1357J11328_10000070_96	KOG0802	protein polyubiquitination	O	Eukarya	34.6	1.9e-10
GVMAG-M-3300000574-23|JGI1357J11328_10000070_97	2SC5Q	unknown	O	Eukarya	39.1	6.7e-12
GVMAG-M-3300000574-23|JGI1357J11328_10000070_98	2TJPD	unknown	S	Eukarya	40.3	3.6e-12
GVMAG-M-3300000574-23|JGI1357J11328_10000070_99	arCOG11953	unknown	S	Archaea	19.6	9.9e-06
GVMAG-M-3300000574-23|JGI1357J11328_10000267_1	31DHV	unknown	S	Bacteria	20.3	4.9e-06
GVMAG-M-3300000574-23|JGI1357J11328_10000267_10	KOG0802	protein polyubiquitination	O	Eukarya	49.6	5e-15
GVMAG-M-3300000574-23|JGI1357J11328_10000267_11	COG4119	NUDIX hydrolase	L	Bacteria	33.8	2.7e-10
GVMAG-M-3300000574-23|JGI1357J11328_10000267_12	30YJ8	unknown	S	Bacteria	21.5	1.3e-06
GVMAG-M-3300000574-23|JGI1357J11328_10000267_13	33EJM	EcoRII C terminal	L	Bacteria	21	2.2e-06
GVMAG-M-3300000574-23|JGI1357J11328_10000267_14	arCOG04157	Belongs to the class I-like SAM-binding methyltransferase superfamily. C5-methyltransferase family	H	Archaea	191.9	2.5e-58
GVMAG-M-3300000574-23|JGI1357J11328_10000267_15	KOG2386	mRNA guanylyltransferase activity	A	Eukarya	74.8	4.9e-23
GVMAG-M-3300000574-23|JGI1357J11328_10000267_16	2QTYC	DNA ligase OB-like domain	L	Eukarya	89.4	2.7e-27
GVMAG-M-3300000574-23|JGI1357J11328_10000267_17	KOG0261	DNA-directed 5'-3' RNA polymerase activity	K	Eukarya	598.7	2.4e-181
GVMAG-M-3300000574-23|JGI1357J11328_10000267_18	31J04	unknown	S	Bacteria	61.5	1e-18
GVMAG-M-3300000574-23|JGI1357J11328_10000267_2	arCOG04258	DNA-dependent RNA polymerase catalyzes the transcription of DNA into RNA using the four ribonucleoside triphosphates as substrates	K	Archaea	73.5	9.7e-23
GVMAG-M-3300000574-23|JGI1357J11328_10000267_21	COG1796	DNA polymerase	L	Bacteria	72.2	4.4e-22
GVMAG-M-3300000574-23|JGI1357J11328_10000267_23	arCOG04244	DNA-dependent RNA polymerase catalyzes the transcription of DNA into RNA using the four ribonucleoside triphosphates as substrates	F	Archaea	39.1	6.4e-12
GVMAG-M-3300000574-23|JGI1357J11328_10000267_26	KOG1868	ubiquitinyl hydrolase activity	O	Eukarya	85.2	5.3e-26
GVMAG-M-3300000574-23|JGI1357J11328_10000267_28	33CM5	unknown	S	Bacteria	20.3	2.8e-06
GVMAG-M-3300000574-23|JGI1357J11328_10000267_29	KOG0969	DNA replication proofreading	L	Eukarya	296.1	6.3e-90
GVMAG-M-3300000574-23|JGI1357J11328_10000267_3	324A4	unknown	S	Bacteria	20.5	3.9e-06
GVMAG-M-3300000574-23|JGI1357J11328_10000267_30	2RWJJ	RING-type zinc-finger	O	Eukarya	35.1	1.3e-10
GVMAG-M-3300000574-23|JGI1357J11328_10000267_31	2SWUG	unknown	S	Eukarya	87.3	9.6e-27
GVMAG-M-3300000574-23|JGI1357J11328_10000267_4	arCOG00871	COG0553 Superfamily II DNA RNA helicases, SNF2 family	L	Archaea	32.3	4.3e-10
GVMAG-M-3300000574-23|JGI1357J11328_10000504_12	COG4889	helicase	L	Bacteria	127.3	7.7e-39
GVMAG-M-3300000574-23|JGI1357J11328_10000504_13	arCOG02632	N-6 DNA methylase	V	Archaea	169.1	2e-51
GVMAG-M-3300000574-23|JGI1357J11328_10000504_15	COG0776	regulation of translation	L	Bacteria	49.6	5e-15
GVMAG-M-3300000574-23|JGI1357J11328_10000504_17	arCOG01762	DNA-dependent RNA polymerase catalyzes the transcription of DNA into RNA using the four ribonucleoside triphosphates as substrates	K	Archaea	575.6	2e-174
GVMAG-M-3300000574-23|JGI1357J11328_10000504_18	2RXW0	unknown	S	Eukarya	420.9	2.4e-127
GVMAG-M-3300000574-23|JGI1357J11328_10000504_20	COG4492	Belongs to the UPF0735 family	E	Bacteria	18.3	1e-05
GVMAG-M-3300000574-23|JGI1357J11328_10000504_23	31KTS	unknown	S	Bacteria	21.7	2.2e-06
GVMAG-M-3300000574-23|JGI1357J11328_10000504_25	2QS1Q	DNA primase activity	S	Eukarya	28.8	7.2e-09
GVMAG-M-3300000574-23|JGI1357J11328_10000504_6	2Z9HP	RNA ligase	S	Bacteria	36.1	4.3e-11
GVMAG-M-3300000574-23|JGI1357J11328_10001821_1	2RXW0	unknown	S	Eukarya	208.6	3.6e-63
GVMAG-M-3300000574-23|JGI1357J11328_10001821_10	COG0142	geranyltranstransferase activity	H	Bacteria	134.9	4e-41
GVMAG-M-3300000574-23|JGI1357J11328_10001821_11	arCOG04157	Belongs to the class I-like SAM-binding methyltransferase superfamily. C5-methyltransferase family	H	Archaea	251.2	2.3e-76
GVMAG-M-3300000574-23|JGI1357J11328_10001821_15	2ZB0Y	unknown	S	Bacteria	17.7	9e-06
GVMAG-M-3300000574-23|JGI1357J11328_10001821_16	2ZW9U	unknown	S	Bacteria	21.1	2.7e-06
GVMAG-M-3300000574-23|JGI1357J11328_10001821_17	2SXZ6	Immunoglobulin V-set domain	S	Eukarya	20.2	3.8e-06
GVMAG-M-3300000574-23|JGI1357J11328_10001821_2	2RXW0	unknown	S	Eukarya	135.4	5e-41
GVMAG-M-3300000574-23|JGI1357J11328_10001821_3	2RXW0	unknown	S	Eukarya	218.9	2.8e-66
GVMAG-M-3300000574-23|JGI1357J11328_10001821_4	2RXW0	unknown	S	Eukarya	180.5	1.1e-54
GVMAG-M-3300000574-23|JGI1357J11328_10001821_5	2RXW0	unknown	S	Eukarya	242.7	1.8e-73
GVMAG-M-3300000574-23|JGI1357J11328_10001821_6	2RXW0	unknown	S	Eukarya	300.4	6.3e-91
GVMAG-M-3300000574-23|JGI1357J11328_10001821_7	2RXW0	unknown	S	Eukarya	125.7	4.1e-38
GVMAG-M-3300000574-23|JGI1357J11328_10001821_8	2RXW0	unknown	S	Eukarya	152.1	4.4e-46
GVMAG-M-3300000574-23|JGI1357J11328_10001821_9	KOG0920	helicase activity	L	Eukarya	245.1	1.5e-74
GVMAG-M-3300000574-23|JGI1357J11328_10001959_10	2ZWZZ	unknown	S	Bacteria	23.8	3.7e-07
GVMAG-M-3300000574-23|JGI1357J11328_10001959_11	32E8T	unknown	S	Bacteria	27.9	1.7e-08
GVMAG-M-3300000574-23|JGI1357J11328_10001959_12	2SC5Q	unknown	O	Eukarya	50.6	2.2e-15
GVMAG-M-3300000574-23|JGI1357J11328_10001959_13	2SC5Q	unknown	O	Eukarya	51	1.7e-15
GVMAG-M-3300000574-23|JGI1357J11328_10001959_14	31YRB	unknown	M	Bacteria	21.7	2.2e-06
GVMAG-M-3300000574-23|JGI1357J11328_10001959_3	KOG1112	ribonucleoside-diphosphate reductase activity	F	Eukarya	721.7	1.8e-218
GVMAG-M-3300000574-23|JGI1357J11328_10001959_6	COG0286	site-specific DNA-methyltransferase (adenine-specific) activity	V	Bacteria	94	9.6e-29
GVMAG-M-3300000574-23|JGI1357J11328_10001959_7	COG4889	helicase	L	Bacteria	148.6	2.8e-45
GVMAG-M-3300000574-23|JGI1357J11328_10001959_8	KOG1002	pyrimidine dimer repair by nucleotide-excision repair	E	Eukarya	31.9	4.4e-10
GVMAG-M-3300000574-23|JGI1357J11328_10006967_1	2S9TW	Mucin-like	S	Eukarya	18.5	5e-06
GVMAG-M-3300000574-23|JGI1357J11328_10006967_4	2SEQ8	DNA-directed DNA polymerase activity	L	Eukarya	39.1	5.3e-12
GVMAG-M-3300000574-23|JGI1357J11328_10006967_6	2S63V	unknown	S	Eukarya	275.4	1.2e-83
GVMAG-M-3300000574-23|JGI1357J11328_10006967_7	2SEQ8	DNA-directed DNA polymerase activity	L	Eukarya	54.7	9.9e-17
GVMAG-M-3300000574-23|JGI1357J11328_10007272_1	3466X	unknown	S	Bacteria	19.7	6.4e-06
GVMAG-M-3300000574-23|JGI1357J11328_10007272_8	KOG3116	zinc ion binding	V	Eukarya	34.2	2.3e-10
GVMAG-M-3300000574-23|JGI1357J11328_10009910_1	COG0433	COG0433 Predicted ATPase	O	Bacteria	25.9	5.6e-08
GVMAG-M-3300000574-23|JGI1357J11328_10009910_6	2SBBB	Poxvirus Late Transcription Factor VLTF3 like	S	Eukarya	112.3	2.7e-34
GVMAG-M-3300009068-46|Ga0114973_10000828_1	arCOG02632	N-6 DNA methylase	V	Archaea	172.4	1.8e-52
GVMAG-M-3300009068-46|Ga0114973_10000828_12	33D52	unknown	S	Bacteria	27.8	1.7e-08
GVMAG-M-3300009068-46|Ga0114973_10000828_13	KOG0355	DNA topoisomerase type II (ATP-hydrolyzing) activity	L	Eukarya	589.6	1.2e-178
GVMAG-M-3300009068-46|Ga0114973_10000828_14	33CM5	unknown	S	Bacteria	20.3	2.4e-06
GVMAG-M-3300009068-46|Ga0114973_10000828_15	31EXW	unknown	S	Bacteria	24.6	2.1e-07
GVMAG-M-3300009068-46|Ga0114973_10000828_16	2QR16	unknown	S	Eukarya	26.7	3.9e-08
GVMAG-M-3300009068-46|Ga0114973_10000828_17	KOG0571	L-asparagine biosynthetic process	E	Eukarya	438.1	6.6e-133
GVMAG-M-3300009068-46|Ga0114973_10000828_2	COG4096	Type I site-specific restriction-modification system, R (Restriction) subunit and related	L	Bacteria	45.6	5.1e-14
GVMAG-M-3300009068-46|Ga0114973_10000828_4	30DGQ	unknown	S	Bacteria	58.3	5.8e-18
GVMAG-M-3300009068-46|Ga0114973_10000828_6	2RE2I	AAA domain	S	Eukarya	399.1	4.2e-121
GVMAG-M-3300009068-46|Ga0114973_10000828_8	KOG0519	phosphorelay sensor kinase activity	T	Eukarya	190.4	5.1e-58
GVMAG-M-3300009068-46|Ga0114973_10000828_9	2QTYC	DNA ligase OB-like domain	L	Eukarya	94.5	6.5e-29
GVMAG-M-3300009068-46|Ga0114973_10001208_14	2T27G	unknown	S	Eukarya	20	5.6e-06
GVMAG-M-3300009068-46|Ga0114973_10001208_2	2SYFG	NUDIX domain	S	Eukarya	33.5	2.8e-10
GVMAG-M-3300009068-46|Ga0114973_10001208_20	32QAX	unknown	S	Bacteria	27.3	2.7e-08
GVMAG-M-3300009068-46|Ga0114973_10001208_21	COG1061	Type III restriction enzyme res subunit	L	Bacteria	28.6	8.7e-09
GVMAG-M-3300009068-46|Ga0114973_10001208_4	COG1104	cysteine desulfurase activity	E	Bacteria	285.2	8.5e-87
GVMAG-M-3300009068-46|Ga0114973_10001208_6	32Y9I	unknown	S	Bacteria	23.4	3.4e-07
GVMAG-M-3300009068-46|Ga0114973_10001208_8	30ED7	unknown	S	Bacteria	20.8	2.3e-06
GVMAG-M-3300009068-46|Ga0114973_10001208_9	2T1NV	unknown	S	Eukarya	18.4	8.7e-06
GVMAG-M-3300009068-46|Ga0114973_10001445_13	2SIUI	Uncharacterized protein conserved in bacteria (DUF2334)	S	Eukarya	21.3	1.2e-06
GVMAG-M-3300009068-46|Ga0114973_10001445_2	2RU6A	unknown	S	Eukarya	26.7	3.1e-08
GVMAG-M-3300009068-46|Ga0114973_10001445_3	KOG0925	helicase activity	L	Eukarya	214.4	3.1e-65
GVMAG-M-3300009068-46|Ga0114973_10001445_4	2SWUG	unknown	S	Eukarya	89.1	2.4e-27
GVMAG-M-3300009068-46|Ga0114973_10001445_5	2S1YN	Uncharacterized protein conserved in bacteria (DUF2263)	S	Eukarya	31.6	9e-10
GVMAG-M-3300009068-46|Ga0114973_10001445_9	2RE81	unknown	A	Eukarya	20.1	1.2e-06
GVMAG-M-3300009068-46|Ga0114973_10001519_1	arCOG03001	Cupin domain	S	Archaea	68.5	5e-21
GVMAG-M-3300009068-46|Ga0114973_10001519_11	2Z8DG	DGQHR domain	S	Bacteria	20.7	1.7e-06
GVMAG-M-3300009068-46|Ga0114973_10001519_12	COG0415	Belongs to the DNA photolyase family	L	Bacteria	347.8	1.6e-105
GVMAG-M-3300009068-46|Ga0114973_10001519_14	2RYBS	pre-miRNA processing	J	Eukarya	42.4	6.2e-13
GVMAG-M-3300009068-46|Ga0114973_10001519_15	2SCM8	MYND finger	S	Eukarya	24.9	1.3e-07
GVMAG-M-3300009068-46|Ga0114973_10001519_17	KOG0241	microtubule motor activity	Z	Eukarya	73.4	1.3e-22
GVMAG-M-3300009068-46|Ga0114973_10001519_2	31IC9	unknown	S	Bacteria	19.7	3.8e-06
GVMAG-M-3300009068-46|Ga0114973_10001519_5	2RX4G	unknown	S	Eukarya	20.4	2.6e-06
GVMAG-M-3300009068-46|Ga0114973_10001636_1	arCOG03416	PFAM D12 class N6 adenine-specific DNA methyltransferase	L	Archaea	239.2	5.5e-73
GVMAG-M-3300009068-46|Ga0114973_10001636_12	33CQI	Domain of unknown function (DUF4402)	S	Bacteria	19.5	5.2e-06
GVMAG-M-3300009068-46|Ga0114973_10001636_2	2S4B5	unknown	S	Eukarya	17.4	8.4e-06
GVMAG-M-3300009068-46|Ga0114973_10001636_4	arCOG01762	DNA-dependent RNA polymerase catalyzes the transcription of DNA into RNA using the four ribonucleoside triphosphates as substrates	K	Archaea	645.1	1.8e-195
GVMAG-M-3300009068-46|Ga0114973_10001636_6	2RY6V	Wnt and FGF inhibitory regulator	S	Eukarya	19.9	6.4e-06
GVMAG-M-3300009068-46|Ga0114973_10001636_7	2S779	Hemerythrin HHE cation binding domain	S	Eukarya	17.9	7.5e-06
GVMAG-M-3300009068-46|Ga0114973_10001636_9	31ND1	unknown	K	Bacteria	20.8	3.9e-06
GVMAG-M-3300009068-46|Ga0114973_10002210_1	KOG2519	endonuclease activity	L	Eukarya	116.6	1.4e-35
GVMAG-M-3300009068-46|Ga0114973_10002210_12	KOG3674	cap2 mRNA methylation	G	Eukarya	153.4	8.5e-47
GVMAG-M-3300009068-46|Ga0114973_10002210_13	32T5M	unknown	S	Bacteria	28.5	1e-08
GVMAG-M-3300009068-46|Ga0114973_10002210_14	KOG3370	dUTP metabolic process	F	Eukarya	152.4	1.2e-46
GVMAG-M-3300009068-46|Ga0114973_10002210_16	30BGJ	unknown	S	Bacteria	32.2	7.6e-10
GVMAG-M-3300009068-46|Ga0114973_10002210_17	2TC93	unknown	S	Eukarya	28	1.9e-08
GVMAG-M-3300009068-46|Ga0114973_10002210_3	COG0507	A helicase nuclease that prepares dsDNA breaks (DSB) for recombinational DNA repair. Binds to DSBs and unwinds DNA via a highly rapid and processive ATP-dependent bidirectional helicase activity. Unwinds dsDNA until it encounters a Chi (crossover hotspot instigator) sequence from the 3' direction. Cuts ssDNA a few nucleotides 3' to the Chi site. The properties and activities of the enzyme are cha…	L	Bacteria	66	2.6e-20
GVMAG-M-3300009068-46|Ga0114973_10002210_7	2RT2Y	unknown	S	Eukarya	19.5	2.7e-06
GVMAG-M-3300009068-46|Ga0114973_10002210_9	COG0262	Key enzyme in folate metabolism. Catalyzes an essential reaction for de novo glycine and purine synthesis, and for DNA precursor synthesis	H	Bacteria	62.2	6.8e-19
GVMAG-M-3300009068-46|Ga0114973_10002388_2	KOG0261	DNA-directed 5'-3' RNA polymerase activity	K	Eukarya	641.1	3.3e-194
GVMAG-M-3300009068-46|Ga0114973_10002388_3	30IAN	unknown	S	Bacteria	20.7	2e-06
GVMAG-M-3300009068-46|Ga0114973_10002388_4	KOG4341	modulation by host of viral RNA genome replication	KLT	Eukarya	140.5	4.9e-43
GVMAG-M-3300009068-46|Ga0114973_10002388_5	KOG1636	DNA polymerase processivity factor activity	L	Eukarya	30.8	1.2e-09
GVMAG-M-3300009068-46|Ga0114973_10002388_6	KOG1975	mRNA (guanine-N7-)-methyltransferase activity	J	Eukarya	112.2	2.8e-34
GVMAG-M-3300009068-46|Ga0114973_10002388_7	2STY7	Type III restriction enzyme, res subunit	L	Eukarya	21.2	3.9e-07
GVMAG-M-3300009068-46|Ga0114973_10002679_1	2ZHJ6	unknown	S	Bacteria	19.9	5.4e-06
GVMAG-M-3300009068-46|Ga0114973_10002679_10	COG4889	helicase	L	Bacteria	167.1	6.1e-51
GVMAG-M-3300009068-46|Ga0114973_10002679_2	2SU9Q	unknown	S	Eukarya	33	2.9e-10
GVMAG-M-3300009068-46|Ga0114973_10002679_7	2SBBB	Poxvirus Late Transcription Factor VLTF3 like	S	Eukarya	150.9	3.8e-46
GVMAG-M-3300009068-46|Ga0114973_10002679_9	31HZS	unknown	S	Bacteria	18.9	7.2e-06
GVMAG-M-3300009068-46|Ga0114973_10002808_1	2S45Q	D5 N terminal like	S	Eukarya	109.5	1.9e-33
GVMAG-M-3300009068-46|Ga0114973_10002808_2	arCOG04157	Belongs to the class I-like SAM-binding methyltransferase superfamily. C5-methyltransferase family	H	Archaea	259.8	5e-79
GVMAG-M-3300009068-46|Ga0114973_10002808_3	2QVX6	unknown	S	Eukarya	21.5	1.3e-06
GVMAG-M-3300009068-46|Ga0114973_10002808_5	COG0433	COG0433 Predicted ATPase	O	Bacteria	32.4	5e-10
GVMAG-M-3300009068-46|Ga0114973_10002808_6	31EC7	unknown	S	Bacteria	19.1	9e-06
GVMAG-M-3300009068-46|Ga0114973_10002808_8	KOG2379	3'-flap endonuclease activity	L	Eukarya	63.9	1.1e-19
GVMAG-M-3300009068-46|Ga0114973_10003845_2	2SND4	Fatty acid desaturase	S	Eukarya	322.2	3.2e-98
GVMAG-M-3300009068-46|Ga0114973_10003845_3	KOG1000	annealing helicase activity	L	Eukarya	86.8	9.8e-27
GVMAG-M-3300009068-46|Ga0114973_10003845_5	KOG0969	DNA replication proofreading	L	Eukarya	245.8	8.8e-75
GVMAG-M-3300009068-46|Ga0114973_10004260_11	COG3046	protein related to deoxyribodipyrimidine photolyase	S	Bacteria	240.4	4.6e-73
GVMAG-M-3300009068-46|Ga0114973_10004260_2	COG5377	YqaJ viral recombinase family	L	Bacteria	65	8.9e-20
GVMAG-M-3300009068-46|Ga0114973_10004260_4	arCOG01075	Nudix hydrolase	F	Archaea	29.5	6e-09
GVMAG-M-3300009068-46|Ga0114973_10004260_5	arCOG04258	DNA-dependent RNA polymerase catalyzes the transcription of DNA into RNA using the four ribonucleoside triphosphates as substrates	K	Archaea	54.2	9.1e-17
GVMAG-M-3300009068-46|Ga0114973_10004260_7	KOG0778	protein desumoylation	O	Eukarya	31.3	9.1e-10
GVMAG-M-3300009068-46|Ga0114973_10004260_9	3432W	unknown	S	Bacteria	20.7	4e-06
GVMAG-M-3300009068-46|Ga0114973_10005167_1	2RZBH	regulation of response to stimulus	S	Eukarya	40.3	8.7e-13
GVMAG-M-3300009068-46|Ga0114973_10005167_4	KOG3873	inositol phosphosphingolipid phospholipase activity	L	Eukarya	209.3	9.2e-64
GVMAG-M-3300009068-46|Ga0114973_10005167_5	2SHTQ	Major capsid protein N-terminus	S	Eukarya	385.1	5.3e-117
GVMAG-M-3300009068-46|Ga0114973_10005167_7	2SHTQ	Major capsid protein N-terminus	S	Eukarya	233.6	4.6e-71
GVMAG-M-3300009068-46|Ga0114973_10005167_8	KOG0599	phosphorylase kinase activity	G	Eukarya	62.7	6.1e-20
GVMAG-M-3300009068-46|Ga0114973_10005816_3	KOG1112	ribonucleoside-diphosphate reductase activity	F	Eukarya	928.7	5.1e-281
GVMAG-M-3300009068-46|Ga0114973_10005816_4	2S7XQ	unknown	S	Eukarya	19	7.7e-06
GVMAG-M-3300009068-46|Ga0114973_10005816_5	KOG0615	cellular response to bisphenol A	T	Eukarya	104.4	3.9e-32
GVMAG-M-3300009068-46|Ga0114973_10005816_6	2SW76	unknown	S	Eukarya	18.9	4.4e-06
GVMAG-M-3300009068-46|Ga0114973_10006155_1	338NY	Chaperone of endosialidase	S	Bacteria	31.3	5.4e-10
GVMAG-M-3300009068-46|Ga0114973_10006155_2	KOG0191	cell redox homeostasis	CO	Eukarya	57.1	9.3e-18
GVMAG-M-3300009068-46|Ga0114973_10006155_4	COG1525	nuclease	L	Bacteria	62	3.5e-19
GVMAG-M-3300009068-46|Ga0114973_10006155_5	31SWN	unknown	S	Bacteria	24.4	2.4e-07
GVMAG-M-3300009068-46|Ga0114973_10006155_6	2RZN8	Calcineurin-like phosphoesterase	S	Eukarya	154	4.1e-47
GVMAG-M-3300009068-46|Ga0114973_10007051_4	KOG1567	ribonucleoside-diphosphate reductase activity	K	Eukarya	445.4	4.5e-135
GVMAG-M-3300009068-46|Ga0114973_10007051_5	COG4889	helicase	L	Bacteria	147.5	5.1e-45
GVMAG-M-3300009068-46|Ga0114973_10007051_6	arCOG02626	PFAM restriction modification system DNA specificity domain	L	Archaea	24.1	1.8e-07
GVMAG-M-3300009068-46|Ga0114973_10007271_1	2SDQ5	unknown	S	Eukarya	19.6	6.5e-06
GVMAG-M-3300009068-46|Ga0114973_10007271_2	3048A	unknown	S	Bacteria	21.5	1.6e-06
GVMAG-M-3300009068-46|Ga0114973_10007271_3	arCOG06187	COG1077 Actin-like ATPase involved in cell morphogenesis	L	Archaea	23.6	1.4e-07
GVMAG-M-3300009068-46|Ga0114973_10007271_4	COG4642	MORN repeat	M	Bacteria	65.8	5e-20
GVMAG-M-3300009068-46|Ga0114973_10007271_6	30DGQ	unknown	S	Bacteria	45.9	3.5e-14
GVMAG-M-3300009068-46|Ga0114973_10007271_7	KOG0245	microtubule motor activity	Z	Eukarya	417.6	2.5e-127
GVMAG-M-3300009068-46|Ga0114973_10009463_1	KOG1522	DNA-directed 5'-3' RNA polymerase activity	K	Eukarya	23.7	1.7e-07
GVMAG-M-3300009068-46|Ga0114973_10009463_2	3058S	unknown	S	Bacteria	20.7	2.8e-06
GVMAG-M-3300009068-46|Ga0114973_10009463_3	KOG2534	DNA polymerase	L	Eukarya	96.1	2.2e-29
GVMAG-M-3300009068-46|Ga0114973_10009463_4	2ZRJJ	Putative papain-like cysteine peptidase (DUF1796)	S	Bacteria	22.1	7.5e-07
GVMAG-M-3300009068-46|Ga0114973_10009463_5	KOG0235	regulation of pentose-phosphate shunt	G	Eukarya	79.1	2.5e-24
GVMAG-M-3300009068-46|Ga0114973_10011213_2	338NY	Chaperone of endosialidase	S	Bacteria	50.5	8.6e-16
GVMAG-M-3300009436-29|Ga0115008_10000147_1	KOG3702	negative regulation of mRNA polyadenylation	H	Eukarya	25.4	9e-08
GVMAG-M-3300009436-29|Ga0115008_10000147_10	arCOG03146	Possesses two activities a DNA synthesis (polymerase) and an exonucleolytic activity that degrades single-stranded DNA in the 3'- to 5'-direction. Has a template-primer preference which is characteristic of a replicative DNA polymerase	L	Archaea	26.2	2e-08
GVMAG-M-3300009436-29|Ga0115008_10000147_11	34AK3	unknown	S	Bacteria	21.1	1.5e-06
GVMAG-M-3300009436-29|Ga0115008_10000147_12	2SDXY	quinone binding	S	Eukarya	20	5e-06
GVMAG-M-3300009436-29|Ga0115008_10000147_15	2S68F	unknown	S	Eukarya	138.5	2e-42
GVMAG-M-3300009436-29|Ga0115008_10000147_16	COG1525	nuclease	L	Bacteria	53.3	1.6e-16
GVMAG-M-3300009436-29|Ga0115008_10000147_18	2QVT7	negative regulation of phosphatase activity	A	Eukarya	95.2	4.6e-29
GVMAG-M-3300009436-29|Ga0115008_10000147_22	2SHBN	Thermolysin metallopeptidase, alpha-helical domain	E	Eukarya	134.9	5e-41
GVMAG-M-3300009436-29|Ga0115008_10000147_23	arCOG11302	unknown	S	Archaea	20.6	4.1e-06
GVMAG-M-3300009436-29|Ga0115008_10000147_27	KOG0925	helicase activity	L	Eukarya	225.8	1.1e-68
GVMAG-M-3300009436-29|Ga0115008_10000147_28	2S45Q	D5 N terminal like	S	Eukarya	102.9	1.9e-31
GVMAG-M-3300009436-29|Ga0115008_10000147_29	2QVT7	negative regulation of phosphatase activity	A	Eukarya	120.3	1.2e-36
GVMAG-M-3300009436-29|Ga0115008_10000147_3	KOG0894	ubiquitin-dependent ERAD pathway	M	Eukarya	38.2	1.9e-12
GVMAG-M-3300009436-29|Ga0115008_10000147_32	arCOG01268	DNA-dependent RNA polymerase catalyzes the transcription of DNA into RNA using the four ribonucleoside triphosphates as substrates	K	Archaea	22.5	1.2e-06
GVMAG-M-3300009436-29|Ga0115008_10000147_33	arCOG10403	unknown	S	Archaea	22.8	4.9e-07
GVMAG-M-3300009436-29|Ga0115008_10000147_34	2SGHE	unknown	S	Eukarya	33	4.2e-10
GVMAG-M-3300009436-29|Ga0115008_10000147_41	30U4Y	unknown	S	Bacteria	19.4	7.2e-06
GVMAG-M-3300009436-29|Ga0115008_10000147_42	COG1948	resolution of meiotic recombination intermediates	L	Bacteria	46.9	1.9e-14
GVMAG-M-3300009436-29|Ga0115008_10000147_43	32IVC	unknown	S	Bacteria	20.6	4.6e-06
GVMAG-M-3300009436-29|Ga0115008_10000147_45	2Z9HP	RNA ligase	S	Bacteria	20.1	2.8e-06
GVMAG-M-3300009436-29|Ga0115008_10000147_7	KOG2519	endonuclease activity	L	Eukarya	118.3	4.6e-36
GVMAG-M-3300009436-29|Ga0115008_10000284_1	2SBEV	Domain of unknown function (DUF4326)	S	Eukarya	76.8	2e-23
GVMAG-M-3300009436-29|Ga0115008_10000284_10	COG1451	nucleotide metabolic process	V	Bacteria	21.1	2.5e-06
GVMAG-M-3300009436-29|Ga0115008_10000284_12	2S7SW	unknown	S	Eukarya	50.8	1.5e-15
GVMAG-M-3300009436-29|Ga0115008_10000284_17	2TD60	unknown	S	Eukarya	20.5	3.7e-06
GVMAG-M-3300009436-29|Ga0115008_10000284_22	KOG1868	ubiquitinyl hydrolase activity	O	Eukarya	114.6	6.1e-35
GVMAG-M-3300009436-29|Ga0115008_10000284_23	2T3Z7	unknown	S	Eukarya	23.2	3.7e-07
GVMAG-M-3300009436-29|Ga0115008_10000284_24	KOG0969	DNA replication proofreading	L	Eukarya	211.3	2.4e-64
GVMAG-M-3300009436-29|Ga0115008_10000284_6	COG4479	Belongs to the UPF0346 family	S	Bacteria	55.8	4.1e-17
GVMAG-M-3300009436-29|Ga0115008_10000284_8	315C5	KilA-N domain	S	Bacteria	26.8	3.6e-08
GVMAG-M-3300009436-29|Ga0115008_10000284_9	31REJ	unknown	S	Bacteria	124.9	5.3e-38
GVMAG-M-3300009436-29|Ga0115008_10000815_10	32WTE	unknown	S	Bacteria	20.1	3.9e-06
GVMAG-M-3300009436-29|Ga0115008_10000815_11	2TDKV	unknown	S	Eukarya	42.7	4.1e-13
GVMAG-M-3300009436-29|Ga0115008_10000815_13	COG4043	Acetyltransferase (GNAT) domain	J	Bacteria	93.6	1.4e-28
GVMAG-M-3300009436-29|Ga0115008_10000815_15	2SWX7	unknown	S	Eukarya	21.7	5.1e-07
GVMAG-M-3300009436-29|Ga0115008_10000815_17	2QQRD	Poly A polymerase regulatory subunit	S	Eukarya	18.3	8.4e-06
GVMAG-M-3300009436-29|Ga0115008_10000815_18	arCOG00871	COG0553 Superfamily II DNA RNA helicases, SNF2 family	L	Archaea	25.6	4.3e-08
GVMAG-M-3300009436-29|Ga0115008_10000815_19	2SZJE	unknown	S	Eukarya	34.7	8.4e-11
GVMAG-M-3300009436-29|Ga0115008_10000815_2	2S81K	unknown	S	Eukarya	22.3	1.5e-06
GVMAG-M-3300009436-29|Ga0115008_10000815_20	2SA6U	Uncharacterized conserved protein (DUF2196)	S	Eukarya	43	7.3e-13
GVMAG-M-3300009436-29|Ga0115008_10000815_21	COG3046	protein related to deoxyribodipyrimidine photolyase	S	Bacteria	317.2	2.4e-96
GVMAG-M-3300009436-29|Ga0115008_10000815_23	COG0553	Transcription regulator that activates transcription by stimulating RNA polymerase (RNAP) recycling in case of stress conditions such as supercoiled DNA or high salt concentrations. Probably acts by releasing the RNAP, when it is trapped or immobilized on tightly supercoiled DNA. Does not activate transcription on linear DNA. Probably not involved in DNA repair	L	Bacteria	89.8	1.5e-28
GVMAG-M-3300009436-29|Ga0115008_10000815_24	2RSH2	unknown	S	Eukarya	37.1	1.1e-11
GVMAG-M-3300009436-29|Ga0115008_10000815_3	COG4951	DNA primase small subunit	L	Bacteria	128.5	2.7e-39
GVMAG-M-3300009436-29|Ga0115008_10000815_5	COG0692	Excises uracil residues from the DNA which can arise as a result of misincorporation of dUMP residues by DNA polymerase or due to deamination of cytosine	L	Bacteria	194.4	4.4e-59
GVMAG-M-3300009436-29|Ga0115008_10000815_6	KOG0298	ATP binding	KL	Eukarya	103.7	8e-32
GVMAG-M-3300009436-29|Ga0115008_10001107_1	33MFE	unknown	S	Bacteria	76.7	1.3e-23
GVMAG-M-3300009436-29|Ga0115008_10001107_11	KOG4341	modulation by host of viral RNA genome replication	KLT	Eukarya	68.7	2.9e-21
GVMAG-M-3300009436-29|Ga0115008_10001107_13	COG3569	DNA Topoisomerase	L	Bacteria	195.7	1e-59
GVMAG-M-3300009436-29|Ga0115008_10001107_16	2S1BW	unknown	S	Eukarya	46.2	2.5e-14
GVMAG-M-3300009436-29|Ga0115008_10001107_2	2RYI8	unknown	S	Eukarya	156.7	8.6e-48
GVMAG-M-3300009436-29|Ga0115008_10001107_4	2Z9JP	unknown	S	Bacteria	23.6	4.2e-07
GVMAG-M-3300009436-29|Ga0115008_10001107_7	2QS35	unknown	S	Eukarya	28.8	6.6e-09
GVMAG-M-3300009436-29|Ga0115008_10001107_8	COG0553	Transcription regulator that activates transcription by stimulating RNA polymerase (RNAP) recycling in case of stress conditions such as supercoiled DNA or high salt concentrations. Probably acts by releasing the RNAP, when it is trapped or immobilized on tightly supercoiled DNA. Does not activate transcription on linear DNA. Probably not involved in DNA repair	L	Bacteria	123.2	1.3e-38
GVMAG-M-3300009436-29|Ga0115008_10001107_9	2T9A0	Zinc finger, C3HC4 type (RING finger)	S	Eukarya	23.1	5.8e-07
GVMAG-M-3300009436-29|Ga0115008_10001158_11	KOG4341	modulation by host of viral RNA genome replication	KLT	Eukarya	25.9	2.6e-08
GVMAG-M-3300009436-29|Ga0115008_10001158_12	2SHTQ	Major capsid protein N-terminus	S	Eukarya	434.6	5.5e-132
GVMAG-M-3300009436-29|Ga0115008_10001158_13	2QQFI	chloroplast accumulation movement	S	Eukarya	22	5.6e-07
GVMAG-M-3300009436-29|Ga0115008_10001158_15	2SBBB	Poxvirus Late Transcription Factor VLTF3 like	S	Eukarya	131.3	3.8e-40
GVMAG-M-3300009436-29|Ga0115008_10001158_2	2SWUG	unknown	S	Eukarya	108.4	3.3e-33
GVMAG-M-3300009436-29|Ga0115008_10001158_3	KOG4017	nucleotide-excision repair involved in interstrand cross-link repair	L	Eukarya	18.6	3.1e-06
GVMAG-M-3300009436-29|Ga0115008_10001158_6	33AKB	unknown	S	Bacteria	36.9	2.4e-11
GVMAG-M-3300009436-29|Ga0115008_10001158_7	KOG1745	protein heterodimerization activity	B	Eukarya	144.7	3.3e-44
GVMAG-M-3300009436-29|Ga0115008_10001158_8	COG0654	COG0654 2-polyprenyl-6-methoxyphenol hydroxylase and related FAD-dependent oxidoreductases	CH	Bacteria	21.2	2.5e-06
GVMAG-M-3300009436-29|Ga0115008_10001257_1	31VIU	unknown	S	Bacteria	26.4	4.5e-08
GVMAG-M-3300009436-29|Ga0115008_10001257_10	KOG3747	nucleoside:sodium symporter activity	F	Eukarya	18.1	4.1e-06
GVMAG-M-3300009436-29|Ga0115008_10001257_11	KOG0261	DNA-directed 5'-3' RNA polymerase activity	K	Eukarya	204.5	2.1e-62
GVMAG-M-3300009436-29|Ga0115008_10001257_12	337KY	unknown	S	Bacteria	86.9	1.9e-26
GVMAG-M-3300009436-29|Ga0115008_10001257_13	KOG0261	DNA-directed 5'-3' RNA polymerase activity	K	Eukarya	196.9	4.1e-60
GVMAG-M-3300009436-29|Ga0115008_10001257_14	2QQRD	Poly A polymerase regulatory subunit	S	Eukarya	138.5	2.6e-42
GVMAG-M-3300009436-29|Ga0115008_10001257_15	COG1793	dna ligase	L	Bacteria	54.4	9.7e-17
GVMAG-M-3300009436-29|Ga0115008_10001257_3	COG1104	cysteine desulfurase activity	E	Bacteria	320.1	2.2e-97
GVMAG-M-3300009436-29|Ga0115008_10001257_4	2T282	unknown	S	Eukarya	21.6	2.1e-06
GVMAG-M-3300009436-29|Ga0115008_10001257_6	2ZYZ2	unknown	S	Bacteria	30.8	1.3e-09
GVMAG-M-3300009436-29|Ga0115008_10001375_13	302BX	unknown	S	Bacteria	36.4	2.4e-11
GVMAG-M-3300009436-29|Ga0115008_10001375_16	303NH	unknown	S	Bacteria	23	5.5e-07
GVMAG-M-3300009436-29|Ga0115008_10001375_20	31Q0J	unknown	S	Bacteria	32	6.6e-10
GVMAG-M-3300009436-29|Ga0115008_10001375_21	2ZQFT	unknown	S	Bacteria	27.6	2.1e-08
GVMAG-M-3300009436-29|Ga0115008_10001375_4	KOG3674	cap2 mRNA methylation	G	Eukarya	180.9	4.3e-55
GVMAG-M-3300009436-29|Ga0115008_10001375_6	2ZRWV	unknown	S	Bacteria	22.1	9.5e-07
GVMAG-M-3300009436-29|Ga0115008_10001375_8	2S5WH	unknown	S	Eukarya	20.9	1.1e-06
GVMAG-M-3300009436-29|Ga0115008_10001375_9	arCOG01762	DNA-dependent RNA polymerase catalyzes the transcription of DNA into RNA using the four ribonucleoside triphosphates as substrates	K	Archaea	518.7	2.8e-157
GVMAG-M-3300009436-29|Ga0115008_10008999_1	346CT	unknown	S	Bacteria	20.2	5.4e-06
GVMAG-M-3300009436-29|Ga0115008_10008999_10	2ZRBH	unknown	S	Bacteria	41.7	6e-13
GVMAG-M-3300009436-29|Ga0115008_10008999_2	arCOG04258	DNA-dependent RNA polymerase catalyzes the transcription of DNA into RNA using the four ribonucleoside triphosphates as substrates	K	Archaea	29.2	5.9e-09
GVMAG-M-3300009436-29|Ga0115008_10008999_3	COG5377	YqaJ viral recombinase family	L	Bacteria	49.1	6.5e-15
GVMAG-M-3300009436-29|Ga0115008_10008999_8	33RSF	unknown	S	Bacteria	86.7	1.3e-26
GVMAG-M-3300009436-29|Ga0115008_10010993_2	302HU	unknown	S	Bacteria	20.6	7e-06
GVMAG-M-3300009436-29|Ga0115008_10010993_4	COG3027	Activator of cell division through the inhibition of FtsZ GTPase activity, therefore promoting FtsZ assembly into bundles of protofilaments necessary for the formation of the division Z ring. It is recruited early at mid-cell but it is not essential for cell division	D	Bacteria	21.9	9e-07
GVMAG-M-3300009436-29|Ga0115008_10010993_5	KOG1049	pre-mRNA cleavage required for polyadenylation	A	Eukarya	21.3	1.7e-06
GVMAG-M-3300009436-29|Ga0115008_10013744_2	2RZCC	unknown	S	Eukarya	23.8	1.9e-07
GVMAG-M-3300009436-29|Ga0115008_10013744_3	KOG0355	DNA topoisomerase type II (ATP-hydrolyzing) activity	L	Eukarya	417	1.6e-126
GVMAG-M-3300009436-29|Ga0115008_10013744_4	KOG1950	glycogenin glucosyltransferase activity	M	Eukarya	134.3	5.5e-41
GVMAG-M-3300009436-29|Ga0115008_10014728_1	312BK	unknown	S	Bacteria	20.6	3.3e-06
GVMAG-M-3300009436-29|Ga0115008_10014728_2	KOG2937	m7G(5')pppN diphosphatase activity	L	Eukarya	32.9	3.6e-10
GVMAG-M-3300009436-29|Ga0115008_10014728_3	KOG0778	protein desumoylation	O	Eukarya	22.7	3.9e-07
GVMAG-M-3300009436-29|Ga0115008_10014728_5	2RE2I	AAA domain	S	Eukarya	459.5	2.4e-139
GVMAG-M-3300009436-29|Ga0115008_10014728_6	2QQ4E	DNA-templated transcription, termination	S	Eukarya	21.2	1.7e-06
GVMAG-M-3300010160-26|Ga0114967_10000103_1	33HCW	unknown	S	Bacteria	23.5	4.8e-07
GVMAG-M-3300010160-26|Ga0114967_10000103_10	KOG3069	CoA pyrophosphatase activity	L	Eukarya	23.4	2.9e-07
GVMAG-M-3300010160-26|Ga0114967_10000103_11	COG3046	protein related to deoxyribodipyrimidine photolyase	S	Bacteria	267.1	3.9e-81
GVMAG-M-3300010160-26|Ga0114967_10000103_12	2RU6A	unknown	S	Eukarya	82.2	2.7e-25
GVMAG-M-3300010160-26|Ga0114967_10000103_13	2RU6A	unknown	S	Eukarya	129.7	6.6e-40
GVMAG-M-3300010160-26|Ga0114967_10000103_14	2RU6A	unknown	S	Eukarya	60.2	1.6e-18
GVMAG-M-3300010160-26|Ga0114967_10000103_18	2RU6A	unknown	S	Eukarya	87.7	5.5e-27
GVMAG-M-3300010160-26|Ga0114967_10000103_19	2RU6A	unknown	S	Eukarya	99.5	1.3e-30
GVMAG-M-3300010160-26|Ga0114967_10000103_20	2RU6A	unknown	S	Eukarya	100.4	6.9e-31
GVMAG-M-3300010160-26|Ga0114967_10000103_21	31K3Y	Domain of unknown function (DUF4191)	S	Bacteria	19.2	6.6e-06
GVMAG-M-3300010160-26|Ga0114967_10000103_24	COG0563	adenylate kinase activity	F	Bacteria	29.2	7.6e-09
GVMAG-M-3300010160-26|Ga0114967_10000103_26	2SF9B	unknown	S	Eukarya	27.5	2.5e-08
GVMAG-M-3300010160-26|Ga0114967_10000103_27	KOG2379	3'-flap endonuclease activity	L	Eukarya	32	5.5e-10
GVMAG-M-3300010160-26|Ga0114967_10000103_28	KOG0261	DNA-directed 5'-3' RNA polymerase activity	K	Eukarya	621.8	2.4e-188
GVMAG-M-3300010160-26|Ga0114967_10000103_3	347KC	unknown	S	Bacteria	20.8	2.3e-06
GVMAG-M-3300010160-26|Ga0114967_10000103_30	2QTYC	DNA ligase OB-like domain	L	Eukarya	93.8	1.2e-28
GVMAG-M-3300010160-26|Ga0114967_10000103_32	2SUMD	unknown	S	Eukarya	29.7	4.8e-09
GVMAG-M-3300010160-26|Ga0114967_10000103_34	KOG0778	protein desumoylation	O	Eukarya	23.8	1.7e-07
GVMAG-M-3300010160-26|Ga0114967_10000103_37	KOG0355	DNA topoisomerase type II (ATP-hydrolyzing) activity	L	Eukarya	556.2	1.5e-168
GVMAG-M-3300010160-26|Ga0114967_10000103_38	314XC	CpeT/CpcT family (DUF1001)	S	Bacteria	21.5	1.6e-06
GVMAG-M-3300010160-26|Ga0114967_10000103_39	arCOG04258	DNA-dependent RNA polymerase catalyzes the transcription of DNA into RNA using the four ribonucleoside triphosphates as substrates	K	Archaea	60.8	8e-19
GVMAG-M-3300010160-26|Ga0114967_10000103_4	arCOG03416	PFAM D12 class N6 adenine-specific DNA methyltransferase	L	Archaea	172.1	1.6e-52
GVMAG-M-3300010160-26|Ga0114967_10000103_41	COG5377	YqaJ viral recombinase family	L	Bacteria	42.9	5.1e-13
GVMAG-M-3300010160-26|Ga0114967_10000103_43	arCOG01072	COG0494 NTP pyrophosphohydrolases including oxidative damage repair enzymes	L	Archaea	41.3	1.3e-12
GVMAG-M-3300010160-26|Ga0114967_10000103_44	COG0553	Transcription regulator that activates transcription by stimulating RNA polymerase (RNAP) recycling in case of stress conditions such as supercoiled DNA or high salt concentrations. Probably acts by releasing the RNAP, when it is trapped or immobilized on tightly supercoiled DNA. Does not activate transcription on linear DNA. Probably not involved in DNA repair	L	Bacteria	42	3.8e-14
GVMAG-M-3300010160-26|Ga0114967_10000103_51	KOG2386	mRNA guanylyltransferase activity	A	Eukarya	74.3	6.5e-23
GVMAG-M-3300010160-26|Ga0114967_10000103_53	COG1525	nuclease	L	Bacteria	49.4	2.4e-15
GVMAG-M-3300010160-26|Ga0114967_10000103_54	30I3J	unknown	S	Bacteria	19	9.3e-06
GVMAG-M-3300010160-26|Ga0114967_10000103_56	31QUT	unknown	S	Bacteria	21.1	2.5e-06
GVMAG-M-3300010160-26|Ga0114967_10000103_57	30BD8	unknown	S	Bacteria	18.2	9.1e-06
GVMAG-M-3300010160-26|Ga0114967_10000103_59	2QYFU	unknown	S	Eukarya	19.4	3.1e-06
GVMAG-M-3300010160-26|Ga0114967_10000103_6	2RU6A	unknown	S	Eukarya	87.5	6e-27
GVMAG-M-3300010160-26|Ga0114967_10000103_61	COG1104	cysteine desulfurase activity	E	Bacteria	304	1.8e-92
GVMAG-M-3300010160-26|Ga0114967_10000103_62	KOG0579	stress-activated protein kinase signaling cascade	L	Eukarya	18.8	3.5e-06
GVMAG-M-3300010160-26|Ga0114967_10000161_10	2SWUG	unknown	S	Eukarya	80.2	1.3e-24
GVMAG-M-3300010160-26|Ga0114967_10000161_11	KOG0969	DNA replication proofreading	L	Eukarya	249.4	7.6e-76
GVMAG-M-3300010160-26|Ga0114967_10000161_15	3259E	unknown	S	Bacteria	19.8	5.7e-06
GVMAG-M-3300010160-26|Ga0114967_10000161_16	2RRVB	Ankyrin repeats (many copies)	S	Eukarya	157.8	3.9e-48
GVMAG-M-3300010160-26|Ga0114967_10000161_19	arCOG00368	Part of the Rad50 Mre11 complex, which is involved in the early steps of DNA double-strand break (DSB) repair. The complex may facilitate opening of the processed DNA ends to aid in the recruitment of HerA and NurA. Rad50 controls the balance between DNA end bridging and DNA resection via ATP-dependent structural rearrangements of the Rad50 Mre11 complex	L	Archaea	44.3	1.3e-13
GVMAG-M-3300010160-26|Ga0114967_10000161_20	2ZQP4	Helix-turn-helix domain	K	Bacteria	24	4.3e-07
GVMAG-M-3300010160-26|Ga0114967_10000161_24	2S7SW	unknown	S	Eukarya	54.3	1.3e-16
GVMAG-M-3300010160-26|Ga0114967_10000161_27	3316C	Domain of Unknown Function (DUF1599)	S	Bacteria	38.5	9.2e-12
GVMAG-M-3300010160-26|Ga0114967_10000161_29	KOG2534	DNA polymerase	L	Eukarya	85.7	3.3e-26
GVMAG-M-3300010160-26|Ga0114967_10000161_30	2S367	Endonuclease/Exonuclease/phosphatase family	S	Eukarya	30.1	2.9e-09
GVMAG-M-3300010160-26|Ga0114967_10000161_31	COG4951	DNA primase small subunit	L	Bacteria	84.2	6.8e-26
GVMAG-M-3300010160-26|Ga0114967_10000161_33	2ZKR6	unknown	S	Bacteria	19	9.8e-06
GVMAG-M-3300010160-26|Ga0114967_10000161_34	KOG1567	ribonucleoside-diphosphate reductase activity	K	Eukarya	262.4	1e-79
GVMAG-M-3300010160-26|Ga0114967_10000161_35	KOG0663	cyclin-dependent protein serine/threonine kinase activity	T	Eukarya	134.5	4.9e-41
GVMAG-M-3300010160-26|Ga0114967_10000161_36	KOG3370	dUTP metabolic process	F	Eukarya	115.7	1.6e-35
GVMAG-M-3300010160-26|Ga0114967_10000161_39	2TBVN	unknown	S	Eukarya	35.4	7.1e-11
GVMAG-M-3300010160-26|Ga0114967_10000161_40	31G4F	unknown	S	Bacteria	21	3.1e-06
GVMAG-M-3300010160-26|Ga0114967_10000161_43	2S1YN	Uncharacterized protein conserved in bacteria (DUF2263)	S	Eukarya	40.9	1.4e-12
GVMAG-M-3300010160-26|Ga0114967_10000161_44	arCOG01981	Stabilizes TBP binding to an archaeal box-A promoter. Also responsible for recruiting RNA polymerase II to the pre- initiation complex (DNA-TBP-TFIIB)	K	Archaea	35.3	8.8e-11
GVMAG-M-3300010160-26|Ga0114967_10000161_45	2R95V	unknown	S	Eukarya	21.3	1.6e-06
GVMAG-M-3300010160-26|Ga0114967_10000161_46	2S25V	unknown	S	Eukarya	21.2	3e-06
GVMAG-M-3300010160-26|Ga0114967_10000161_47	COG1734	Transcription factor that acts by binding directly to the RNA polymerase (RNAP). Required for negative regulation of rRNA expression and positive regulation of several amino acid biosynthesis promoters	T	Bacteria	21.4	3.2e-06
GVMAG-M-3300010160-26|Ga0114967_10000161_50	303N8	unknown	S	Bacteria	22.3	8.8e-07
GVMAG-M-3300010160-26|Ga0114967_10000161_52	2S5MK	angiogenesis	S	Eukarya	25.7	1.3e-07
GVMAG-M-3300010160-26|Ga0114967_10000161_53	2S1ZA	unknown	S	Eukarya	31.5	7.6e-10
GVMAG-M-3300010160-26|Ga0114967_10000161_6	arCOG01764	General factor that plays a role in the activation of archaeal genes transcribed by RNA polymerase. Binds specifically to the TATA box promoter element which lies close to the position of transcription initiation	K	Archaea	29.4	4.7e-09
GVMAG-M-3300010160-26|Ga0114967_10000161_7	336KY	Putative F0F1-ATPase subunit Ca2+/Mg2+ transporter	S	Bacteria	20.9	3.2e-06
GVMAG-M-3300010160-26|Ga0114967_10000161_8	3313J	unknown	S	Bacteria	23.2	4.7e-07
GVMAG-M-3300010160-26|Ga0114967_10000308_1	KOG0922	helicase activity	L	Eukarya	290.2	3.8e-88
GVMAG-M-3300010160-26|Ga0114967_10000308_10	2Z9HP	RNA ligase	S	Bacteria	31	1.4e-09
GVMAG-M-3300010160-26|Ga0114967_10000308_13	arCOG04244	DNA-dependent RNA polymerase catalyzes the transcription of DNA into RNA using the four ribonucleoside triphosphates as substrates	F	Archaea	28	1.7e-08
GVMAG-M-3300010160-26|Ga0114967_10000308_14	31672	unknown	S	Bacteria	19.1	9.1e-06
GVMAG-M-3300010160-26|Ga0114967_10000308_15	KOG0260	DNA-directed 5'-3' RNA polymerase activity	K	Eukarya	19.2	3.8e-06
GVMAG-M-3300010160-26|Ga0114967_10000308_16	32T5M	unknown	S	Bacteria	36	5.3e-11
GVMAG-M-3300010160-26|Ga0114967_10000308_17	2RZV2	unknown	S	Eukarya	189.5	1.3e-57
GVMAG-M-3300010160-26|Ga0114967_10000308_18	2RU6A	unknown	S	Eukarya	23.5	3.2e-07
GVMAG-M-3300010160-26|Ga0114967_10000308_2	2RBQF	unknown	S	Eukarya	21.7	7.8e-07
GVMAG-M-3300010160-26|Ga0114967_10000308_20	2RU6A	unknown	S	Eukarya	33.6	2.4e-10
GVMAG-M-3300010160-26|Ga0114967_10000308_23	KOG1164	protein kinase activity	E	Eukarya	23.9	3.2e-07
GVMAG-M-3300010160-26|Ga0114967_10000308_24	2RSSM	unknown	S	Eukarya	20.9	4.7e-07
GVMAG-M-3300010160-26|Ga0114967_10000308_27	arCOG01075	Nudix hydrolase	F	Archaea	38.4	1.2e-11
GVMAG-M-3300010160-26|Ga0114967_10000308_29	arCOG01762	DNA-dependent RNA polymerase catalyzes the transcription of DNA into RNA using the four ribonucleoside triphosphates as substrates	K	Archaea	643	8.6e-195
GVMAG-M-3300010160-26|Ga0114967_10000308_3	2S45Q	D5 N terminal like	S	Eukarya	144.3	6e-44
GVMAG-M-3300010160-26|Ga0114967_10000308_32	2ZHZK	unknown	S	Bacteria	22.1	1.4e-06
GVMAG-M-3300010160-26|Ga0114967_10000308_4	318QA	unknown	S	Bacteria	19.3	5.4e-06
GVMAG-M-3300010160-26|Ga0114967_10000308_5	KOG3405	DNA-directed 5'-3' RNA polymerase activity	K	Eukarya	51.3	9.2e-16
GVMAG-M-3300010160-26|Ga0114967_10000308_6	2T1WD	unknown	S	Eukarya	21	4.9e-07
GVMAG-M-3300010160-26|Ga0114967_10000308_9	2RU8D	unknown	S	Eukarya	25.9	5.8e-08
GVMAG-M-3300010160-26|Ga0114967_10000683_1	2SBPE	unknown	S	Eukarya	37.4	2.6e-11
GVMAG-M-3300010160-26|Ga0114967_10000683_10	30BA0	unknown	S	Bacteria	19.8	9.1e-06
GVMAG-M-3300010160-26|Ga0114967_10000683_11	arCOG00371	Required for chromosome condensation and partitioning	D	Archaea	32.7	5.4e-10
GVMAG-M-3300010160-26|Ga0114967_10000683_12	32RUQ	unknown	S	Bacteria	19.4	7.8e-06
GVMAG-M-3300010160-26|Ga0114967_10000683_13	COG0433	COG0433 Predicted ATPase	O	Bacteria	26.8	2.6e-08
GVMAG-M-3300010160-26|Ga0114967_10000683_14	2SBBB	Poxvirus Late Transcription Factor VLTF3 like	S	Eukarya	81	8.8e-25
GVMAG-M-3300010160-26|Ga0114967_10000683_16	COG1203	CRISPR-associated helicase, Cas3	L	Bacteria	17.4	9.1e-06
GVMAG-M-3300010160-26|Ga0114967_10000683_17	COG1002	Type II restriction enzyme, methylase subunits	V	Bacteria	81.5	5e-25
GVMAG-M-3300010160-26|Ga0114967_10000683_19	2SHTQ	Major capsid protein N-terminus	S	Eukarya	330.5	2e-100
GVMAG-M-3300010160-26|Ga0114967_10000683_4	KOG1112	ribonucleoside-diphosphate reductase activity	F	Eukarya	869	5.5e-263
GVMAG-M-3300010160-26|Ga0114967_10000683_5	KOG0673	thymidylate synthase activity	F	Eukarya	237	2.6e-72
GVMAG-M-3300010160-26|Ga0114967_10000683_6	2QQRD	Poly A polymerase regulatory subunit	S	Eukarya	154.5	3.8e-47
GVMAG-M-3300010160-26|Ga0114967_10000683_7	33XX9	unknown	S	Bacteria	23.9	2.3e-07
GVMAG-M-3300010160-26|Ga0114967_10000683_8	2RXW0	unknown	S	Eukarya	243.6	9e-74
GVMAG-M-3300010160-26|Ga0114967_10000683_9	2RU8D	unknown	S	Eukarya	18.9	7.7e-06
GVMAG-M-3300010160-26|Ga0114967_10001434_1	2RXW0	unknown	S	Eukarya	92.6	4e-28
GVMAG-M-3300010160-26|Ga0114967_10001434_14	COG5549	protein import	O	Bacteria	29.8	5.4e-09
GVMAG-M-3300010160-26|Ga0114967_10001434_15	33H97	unknown	S	Bacteria	24.6	1.5e-07
GVMAG-M-3300010160-26|Ga0114967_10001434_16	2RU6A	unknown	S	Eukarya	28.1	1.2e-08
GVMAG-M-3300010160-26|Ga0114967_10001434_17	KOG1812	protein polyubiquitination	J	Eukarya	54.4	9.1e-17
GVMAG-M-3300010160-26|Ga0114967_10001434_19	2RU6A	unknown	S	Eukarya	68	6.4e-21
GVMAG-M-3300010160-26|Ga0114967_10001434_20	2RU6A	unknown	S	Eukarya	41.5	8.8e-13
GVMAG-M-3300010160-26|Ga0114967_10001434_22	33H7G	unknown	S	Bacteria	37.9	8.9e-12
GVMAG-M-3300010160-26|Ga0114967_10001434_3	KOG2906	termination of RNA polymerase III transcription	K	Eukarya	29.8	2.2e-09
GVMAG-M-3300010160-26|Ga0114967_10001434_4	COG0648	Endonuclease IV plays a role in DNA repair. It cleaves phosphodiester bonds at apurinic or apyrimidinic sites (AP sites) to produce new 5'-ends that are base-free deoxyribose 5-phosphate residues. It preferentially attacks modified AP sites created by bleomycin and neocarzinostatin	L	Bacteria	53.3	2.6e-16
GVMAG-M-3300010160-26|Ga0114967_10008444_10	2ZBCZ	negative regulation of inclusion body assembly	S	Bacteria	16.8	8.5e-06
GVMAG-M-3300010160-26|Ga0114967_10008444_2	2RU6A	unknown	S	Eukarya	110.8	4.2e-34
GVMAG-M-3300010160-26|Ga0114967_10008444_3	2RU6A	unknown	S	Eukarya	79.8	1.5e-24
GVMAG-M-3300010160-26|Ga0114967_10008444_4	COG2131	deaminase	F	Bacteria	72.8	3.2e-22
GVMAG-M-3300010160-26|Ga0114967_10008444_5	2RV54	unknown	S	Eukarya	18.1	7.5e-06
GVMAG-M-3300013005-64|Ga0164292_10000032_1	KOG0355	DNA topoisomerase type II (ATP-hydrolyzing) activity	L	Eukarya	351.9	9.6e-107
GVMAG-M-3300013005-64|Ga0164292_10000032_11	2SAAX	zinc finger	S	Eukarya	161.2	4.2e-49
GVMAG-M-3300013005-64|Ga0164292_10000032_14	33SDD	unknown	S	Bacteria	26.3	3.9e-08
GVMAG-M-3300013005-64|Ga0164292_10000032_16	2ZRJJ	Putative papain-like cysteine peptidase (DUF1796)	S	Bacteria	72.3	4.3e-22
GVMAG-M-3300013005-64|Ga0164292_10000032_17	KOG3017	peptidase inhibitor activity	ADK	Eukarya	33.2	2.3e-10
GVMAG-M-3300013005-64|Ga0164292_10000032_21	2S6KQ	Transmembrane protein 252 family	S	Eukarya	21	2.4e-06
GVMAG-M-3300013005-64|Ga0164292_10000032_22	33IMX	unknown	S	Bacteria	19.8	1e-05
GVMAG-M-3300013005-64|Ga0164292_10000032_23	2SBBB	Poxvirus Late Transcription Factor VLTF3 like	S	Eukarya	219	8.1e-67
GVMAG-M-3300013005-64|Ga0164292_10000032_24	2SSSS	unknown	S	Eukarya	32.7	9.8e-11
GVMAG-M-3300013005-64|Ga0164292_10000032_26	32VB6	unknown	S	Bacteria	24.1	1.9e-07
GVMAG-M-3300013005-64|Ga0164292_10000032_27	33V8T	unknown	S	Bacteria	23.6	4e-07
GVMAG-M-3300013005-64|Ga0164292_10000032_30	2RSK9	unknown	S	Eukarya	28.6	6.9e-09
GVMAG-M-3300013005-64|Ga0164292_10000032_31	33FWW	unknown	S	Bacteria	22.6	9.3e-07
GVMAG-M-3300013005-64|Ga0164292_10000032_32	2SHTQ	Major capsid protein N-terminus	S	Eukarya	540.7	5.1e-164
GVMAG-M-3300013005-64|Ga0164292_10000032_33	KOG0444	actin filament severing	T	Eukarya	33.5	1.6e-10
GVMAG-M-3300013005-64|Ga0164292_10000032_34	arCOG04258	DNA-dependent RNA polymerase catalyzes the transcription of DNA into RNA using the four ribonucleoside triphosphates as substrates	K	Archaea	61.9	4.9e-19
GVMAG-M-3300013005-64|Ga0164292_10000032_35	2ZA3R	Psort location CytoplasmicMembrane, score	S	Bacteria	25.1	1.5e-07
GVMAG-M-3300013005-64|Ga0164292_10000032_36	2RE7C	unknown	S	Eukarya	20.4	3.9e-06
GVMAG-M-3300013005-64|Ga0164292_10000032_37	COG5377	YqaJ viral recombinase family	L	Bacteria	61.5	1.4e-18
GVMAG-M-3300013005-64|Ga0164292_10000032_38	KOG0667	protein kinase activity	M	Eukarya	111.6	3.7e-34
GVMAG-M-3300013005-64|Ga0164292_10000032_4	KOG2605	thiol-dependent ubiquitin-specific protease activity	G	Eukarya	46.6	3.4e-15
GVMAG-M-3300013005-64|Ga0164292_10000032_41	arCOG01078	COG0494 NTP pyrophosphohydrolases including oxidative damage repair enzymes	L	Archaea	40.8	1.7e-12
GVMAG-M-3300013005-64|Ga0164292_10000032_43	arCOG13803	unknown	S	Archaea	19.1	9.6e-06
GVMAG-M-3300013005-64|Ga0164292_10000032_46	2SNM2	unknown	S	Eukarya	21.5	7.2e-07
GVMAG-M-3300013005-64|Ga0164292_10000032_47	2TBIA	unknown	S	Eukarya	45.9	6.1e-14
GVMAG-M-3300013005-64|Ga0164292_10000032_48	arCOG00488	Sliding clamp subunit that acts as a moving platform for DNA processing. Responsible for tethering the catalytic subunit of DNA polymerase and other proteins to DNA during high-speed replication	L	Archaea	29.2	7.2e-09
GVMAG-M-3300013005-64|Ga0164292_10000032_50	KOG3752	RNA-DNA hybrid ribonuclease activity	L	Eukarya	37.5	2.4e-11
GVMAG-M-3300013005-64|Ga0164292_10000032_51	KOG0673	thymidylate synthase activity	F	Eukarya	477.6	9.7e-145
GVMAG-M-3300013005-64|Ga0164292_10000032_53	KOG0802	protein polyubiquitination	O	Eukarya	49.9	4.6e-15
GVMAG-M-3300013005-64|Ga0164292_10000032_54	2TJPD	unknown	S	Eukarya	27.5	3.6e-08
GVMAG-M-3300013005-64|Ga0164292_10000032_55	KOG1000	annealing helicase activity	L	Eukarya	80.9	8.1e-25
GVMAG-M-3300013005-64|Ga0164292_10000032_58	COG0553	Transcription regulator that activates transcription by stimulating RNA polymerase (RNAP) recycling in case of stress conditions such as supercoiled DNA or high salt concentrations. Probably acts by releasing the RNAP, when it is trapped or immobilized on tightly supercoiled DNA. Does not activate transcription on linear DNA. Probably not involved in DNA repair	L	Bacteria	53.7	1.4e-17
GVMAG-M-3300013005-64|Ga0164292_10000032_62	2SHP8	unknown	S	Eukarya	23.3	5.4e-07
GVMAG-M-3300013005-64|Ga0164292_10000032_63	arCOG04244	DNA-dependent RNA polymerase catalyzes the transcription of DNA into RNA using the four ribonucleoside triphosphates as substrates	F	Archaea	34.6	1.9e-10
GVMAG-M-3300013005-64|Ga0164292_10000032_64	2ZXEJ	unknown	S	Bacteria	21.8	1.9e-06
GVMAG-M-3300013005-64|Ga0164292_10000032_69	KOG1868	ubiquitinyl hydrolase activity	O	Eukarya	103	2.5e-31
GVMAG-M-3300013005-64|Ga0164292_10000032_7	COG2076	Multidrug Resistance protein	P	Bacteria	23.4	6.8e-07
GVMAG-M-3300013005-64|Ga0164292_10000032_70	KOG0224	glycerol channel activity	U	Eukarya	222	1.8e-67
GVMAG-M-3300013005-64|Ga0164292_10000032_71	KOG1838	acylglycerol lipase activity	O	Eukarya	138.1	4.1e-42
GVMAG-M-3300013005-64|Ga0164292_10000032_72	2S1D8	unknown	S	Eukarya	25.4	1.7e-07
GVMAG-M-3300013005-64|Ga0164292_10000032_73	KOG0969	DNA replication proofreading	L	Eukarya	166	1.5e-50
GVMAG-M-3300013005-64|Ga0164292_10000032_74	KOG3773	triglyceride catabolic process	M	Eukarya	101.9	3e-31
GVMAG-M-3300013005-64|Ga0164292_10000032_75	KOG0969	DNA replication proofreading	L	Eukarya	85.1	4.1e-26
GVMAG-M-3300013005-64|Ga0164292_10000032_76	COG1525	nuclease	L	Bacteria	48.3	6.4e-15
GVMAG-M-3300013005-64|Ga0164292_10000032_77	2S45E	PAN domain	S	Eukarya	19.2	8.3e-06
GVMAG-M-3300013005-64|Ga0164292_10000032_79	2QR4X	copper ion binding	Q	Eukarya	472.4	5.5e-143
GVMAG-M-3300013005-64|Ga0164292_10000032_8	32PD7	unknown	S	Bacteria	19.5	8e-06
GVMAG-M-3300013005-64|Ga0164292_10000032_80	2QT8W	hydrogen peroxide catabolic process	P	Eukarya	74.4	1.2e-22
GVMAG-M-3300013005-64|Ga0164292_10000032_81	33RSF	unknown	S	Bacteria	87.2	1.1e-26
GVMAG-M-3300013005-64|Ga0164292_10000032_82	2RS15	unknown	S	Eukarya	26.8	2.1e-08
GVMAG-M-3300013005-64|Ga0164292_10000048_1	2T1P0	unknown	S	Eukarya	361.3	8.4e-110
GVMAG-M-3300013005-64|Ga0164292_10000048_12	arCOG04111	DNA-dependent RNA polymerase catalyzes the transcription of DNA into RNA using the four ribonucleoside triphosphates as substrates	K	Archaea	40	3.6e-12
GVMAG-M-3300013005-64|Ga0164292_10000048_13	2Z967	Domain of unknown function (DUF4163)	S	Bacteria	19.8	5.9e-06
GVMAG-M-3300013005-64|Ga0164292_10000048_17	KOG1294	double-stranded DNA 3'-5' exodeoxyribonuclease activity	L	Eukarya	221.4	3.7e-67
GVMAG-M-3300013005-64|Ga0164292_10000048_18	31FJ8	unknown	S	Bacteria	19.2	9.3e-06
GVMAG-M-3300013005-64|Ga0164292_10000048_19	COG0756	dUTP diphosphatase activity	F	Bacteria	96.2	2.9e-29
GVMAG-M-3300013005-64|Ga0164292_10000048_21	COG0756	dUTP diphosphatase activity	F	Bacteria	27.6	2.9e-08
GVMAG-M-3300013005-64|Ga0164292_10000048_23	COG4951	DNA primase small subunit	L	Bacteria	128.1	4.5e-39
GVMAG-M-3300013005-64|Ga0164292_10000048_24	2ZA5J	unknown	S	Bacteria	78.3	9.3e-24
GVMAG-M-3300013005-64|Ga0164292_10000048_25	2SCEZ	unknown	S	Eukarya	488.3	1.9e-148
GVMAG-M-3300013005-64|Ga0164292_10000048_28	2S9NM	Glycosyl hydrolases family 6	G	Eukarya	290.4	4.2e-88
GVMAG-M-3300013005-64|Ga0164292_10000048_33	335GG	pentapeptide MXKDX repeat protein	S	Bacteria	19.6	8.2e-06
GVMAG-M-3300013005-64|Ga0164292_10000048_35	2ZG3D	unknown	N	Bacteria	20.4	6e-06
GVMAG-M-3300013005-64|Ga0164292_10000048_37	2TJAI	unknown	S	Eukarya	25.5	1.6e-07
GVMAG-M-3300013005-64|Ga0164292_10000048_38	2SU9Q	unknown	S	Eukarya	37.7	1.4e-11
GVMAG-M-3300013005-64|Ga0164292_10000048_4	2SHTQ	Major capsid protein N-terminus	S	Eukarya	220.9	4.5e-67
GVMAG-M-3300013005-64|Ga0164292_10000048_40	2ZHWD	Exonuclease VII small subunit	L	Bacteria	20.5	5.4e-06
GVMAG-M-3300013005-64|Ga0164292_10000048_41	KOG0611	protein kinase activity	T	Eukarya	23.4	2.7e-07
GVMAG-M-3300013005-64|Ga0164292_10000048_42	KOG2907	termination of RNA polymerase I transcription	K	Eukarya	23.4	5.2e-07
GVMAG-M-3300013005-64|Ga0164292_10000048_44	arCOG01268	DNA-dependent RNA polymerase catalyzes the transcription of DNA into RNA using the four ribonucleoside triphosphates as substrates	K	Archaea	58.9	8.3e-18
GVMAG-M-3300013005-64|Ga0164292_10000048_46	2S45Q	D5 N terminal like	S	Eukarya	248	3.1e-75
GVMAG-M-3300013005-64|Ga0164292_10000048_47	336GA	unknown	S	Bacteria	24	3.2e-07
GVMAG-M-3300013005-64|Ga0164292_10000048_50	KOG1924	protein diaphanous homolog	D	Eukarya	49.9	1.8e-15
GVMAG-M-3300013005-64|Ga0164292_10000048_51	KOG1836	biological adhesion	O	Eukarya	50.3	1e-16
GVMAG-M-3300013005-64|Ga0164292_10000048_52	arCOG07580	unknown	S	Archaea	41.5	9.3e-13
GVMAG-M-3300013005-64|Ga0164292_10000048_55	KOG1163	peptidyl-serine phosphorylation	H	Eukarya	72.5	4.2e-22
GVMAG-M-3300013005-64|Ga0164292_10000048_57	32YYB	Phospholipase_D-nuclease N-terminal	S	Bacteria	20.9	3.4e-06
GVMAG-M-3300013005-64|Ga0164292_10000048_58	KOG0508	EP4 subtype prostaglandin E2 receptor binding	L	Eukarya	49.3	4.5e-15
GVMAG-M-3300013005-64|Ga0164292_10000048_6	KOG0925	helicase activity	L	Eukarya	278.9	1.3e-84
GVMAG-M-3300013005-64|Ga0164292_10000048_7	2SGH7	unknown	S	Eukarya	26.8	4e-08
GVMAG-M-3300013005-64|Ga0164292_10000576_1	2T1P0	unknown	S	Eukarya	187.4	4.9e-57
GVMAG-M-3300013005-64|Ga0164292_10000576_12	2QQI3	HNH endonuclease	V	Eukarya	27.4	3.1e-08
GVMAG-M-3300013005-64|Ga0164292_10000576_16	31CTK	unknown	S	Bacteria	85.4	4.6e-26
GVMAG-M-3300013005-64|Ga0164292_10000576_17	KOG4628	protein modification by small protein conjugation or removal	O	Eukarya	44.2	1.7e-13
GVMAG-M-3300013005-64|Ga0164292_10000576_18	KOG1717	MAP kinase tyrosine/serine/threonine phosphatase activity	T	Eukarya	125.3	4.9e-38
GVMAG-M-3300013005-64|Ga0164292_10000576_19	arCOG01762	DNA-dependent RNA polymerase catalyzes the transcription of DNA into RNA using the four ribonucleoside triphosphates as substrates	K	Archaea	724.5	2.6e-219
GVMAG-M-3300013005-64|Ga0164292_10000576_22	32CRE	unknown	S	Bacteria	20.7	3.8e-06
GVMAG-M-3300013005-64|Ga0164292_10000576_27	2S2HE	unknown	S	Eukarya	241.1	3.4e-73
GVMAG-M-3300013005-64|Ga0164292_10000576_28	2T1P0	unknown	S	Eukarya	49	4.9e-15
GVMAG-M-3300013005-64|Ga0164292_10000576_29	2SPDZ	unknown	S	Eukarya	60.1	2.1e-18
GVMAG-M-3300013005-64|Ga0164292_10000576_3	33P7N	unknown	S	Bacteria	20.6	5.3e-06
GVMAG-M-3300013005-64|Ga0164292_10000576_30	arCOG02897	that it carries out the mismatch recognition step. This protein has a weak ATPase activity	L	Archaea	203.6	7e-62
GVMAG-M-3300013005-64|Ga0164292_10000576_4	KOG0317	peroxisome-chloroplast membrane tethering	O	Eukarya	34.6	1.4e-10
GVMAG-M-3300013005-64|Ga0164292_10000576_7	COG2131	deaminase	F	Bacteria	143.8	1.2e-43
GVMAG-M-3300013005-64|Ga0164292_10000576_9	COG3046	protein related to deoxyribodipyrimidine photolyase	S	Bacteria	364.8	1.2e-110
GVMAG-M-3300013005-64|Ga0164292_10000911_12	arCOG01764	General factor that plays a role in the activation of archaeal genes transcribed by RNA polymerase. Binds specifically to the TATA box promoter element which lies close to the position of transcription initiation	K	Archaea	19	9.6e-06
GVMAG-M-3300013005-64|Ga0164292_10000911_17	2T1P0	unknown	S	Eukarya	32.3	5.8e-10
GVMAG-M-3300013005-64|Ga0164292_10000911_19	2SPDZ	unknown	S	Eukarya	67.3	1.4e-20
GVMAG-M-3300013005-64|Ga0164292_10000911_2	31624	unknown	S	Bacteria	25.9	9.9e-08
GVMAG-M-3300013005-64|Ga0164292_10000911_3	2S9CI	unknown	S	Eukarya	157.1	5.9e-48
GVMAG-M-3300013005-64|Ga0164292_10000911_6	2SWUG	unknown	S	Eukarya	140.8	5.3e-43
GVMAG-M-3300013005-64|Ga0164292_10000911_7	KOG0571	L-asparagine biosynthetic process	E	Eukarya	560.6	6.9e-170
GVMAG-M-3300013005-64|Ga0164292_10001101_1	COG3561	AntA/AntB antirepressor	K	Bacteria	31.7	1.9e-09
GVMAG-M-3300013005-64|Ga0164292_10001101_10	KOG0191	cell redox homeostasis	CO	Eukarya	64.4	7.9e-20
GVMAG-M-3300013005-64|Ga0164292_10001101_13	322PT	unknown	S	Bacteria	37	2.7e-11
GVMAG-M-3300013005-64|Ga0164292_10001101_15	KOG1567	ribonucleoside-diphosphate reductase activity	K	Eukarya	418.4	9e-127
GVMAG-M-3300013005-64|Ga0164292_10001101_16	KOG1552	palmitoyl-(protein) hydrolase activity	O	Eukarya	63.2	1.4e-19
GVMAG-M-3300013005-64|Ga0164292_10001101_17	2QUUG	mitochondrial DNA repair	L	Eukarya	89.1	3.8e-27
GVMAG-M-3300013005-64|Ga0164292_10001101_2	KOG0261	DNA-directed 5'-3' RNA polymerase activity	K	Eukarya	597.3	7.6e-181
GVMAG-M-3300013005-64|Ga0164292_10001101_3	2RWJQ	unknown	S	Eukarya	50.2	2.4e-15
GVMAG-M-3300013005-64|Ga0164292_10001101_5	arCOG01981	Stabilizes TBP binding to an archaeal box-A promoter. Also responsible for recruiting RNA polymerase II to the pre- initiation complex (DNA-TBP-TFIIB)	K	Archaea	33.8	3.1e-10
GVMAG-M-3300013005-64|Ga0164292_10001101_8	KOG3327	dTDP metabolic process	F	Eukarya	90.7	1.7e-27
GVMAG-M-3300013005-64|Ga0164292_10001101_9	KOG1112	ribonucleoside-diphosphate reductase activity	F	Eukarya	1098.7	0
GVMAG-M-3300013005-64|Ga0164292_10001272_1	2RTRY	unknown	S	Eukarya	49.1	7.2e-15
GVMAG-M-3300013005-64|Ga0164292_10001272_10	2TEZ1	unknown	S	Eukarya	21.1	3.1e-06
GVMAG-M-3300013005-64|Ga0164292_10001272_12	arCOG02840	Belongs to the DNA photolyase family	L	Archaea	216	1.4e-65
GVMAG-M-3300013005-64|Ga0164292_10001272_13	2S2JF	Bulb-type mannose-specific lectin	S	Eukarya	57.7	8.9e-18
GVMAG-M-3300013005-64|Ga0164292_10001272_15	COG0847	DNA polymerase III is a complex, multichain enzyme responsible for most of the replicative synthesis in bacteria. The epsilon subunit contain the editing function and is a proofreading 3'-5' exonuclease	L	Bacteria	67	1e-20
GVMAG-M-3300013005-64|Ga0164292_10001272_16	KOG2004	ATP-dependent serine protease that mediates the selective degradation of misfolded, unassembled or oxidatively damaged polypeptides as well as certain short-lived regulatory proteins in the mitochondrial matrix. May also have a chaperone function in the assembly of inner membrane protein complexes. Participates in the regulation of mitochondrial gene expression and in the maintenance of the integ…	O	Eukarya	192.1	2e-58
GVMAG-M-3300013005-64|Ga0164292_10001272_17	KOG2681	dGTPase activity	H	Eukarya	435.2	4.7e-132
GVMAG-M-3300013005-64|Ga0164292_10001272_18	COG3475	LICD family	M	Bacteria	79.9	3.2e-24
GVMAG-M-3300013005-64|Ga0164292_10001272_2	2T09G	unknown	Q	Eukarya	21.8	1.5e-06
GVMAG-M-3300013005-64|Ga0164292_10001272_5	2QPSU	3-deoxy-7-phosphoheptulonate synthase activity	E	Eukarya	625.5	3.1e-189
GVMAG-M-3300013005-64|Ga0164292_10001272_7	2SEJ0	unknown	S	Eukarya	29.6	3.8e-09
GVMAG-M-3300013005-64|Ga0164292_10001272_8	32S5I	unknown	S	Bacteria	26.8	4.1e-08
GVMAG-M-3300013005-64|Ga0164292_10001272_9	KOG0508	EP4 subtype prostaglandin E2 receptor binding	L	Eukarya	78	9.2e-24
GVMAG-M-3300013005-64|Ga0164292_10002283_1	2RUYB	unknown	S	Eukarya	29.5	3.7e-09
GVMAG-M-3300013005-64|Ga0164292_10002283_10	COG3306	glycosyltransferase involved in LPS biosynthesis	M	Bacteria	67.1	1.5e-20
GVMAG-M-3300013005-64|Ga0164292_10002283_11	KOG4748	Glycosyltransferase	B	Eukarya	44.6	1e-13
GVMAG-M-3300013005-64|Ga0164292_10002283_12	2S61S	transposition	L	Eukarya	69.3	1.7e-21
GVMAG-M-3300013005-64|Ga0164292_10002283_13	2RYQR	unknown	S	Eukarya	316.6	4.9e-96
GVMAG-M-3300013005-64|Ga0164292_10002283_14	2SMXE	unknown	S	Eukarya	29.8	3.9e-09
GVMAG-M-3300013005-64|Ga0164292_10002283_15	KOG4591	positive regulation of pinocytosis	KLT	Eukarya	22.3	2.8e-07
GVMAG-M-3300013005-64|Ga0164292_10002283_2	2SBNK	Bulb-type mannose-specific lectin	S	Eukarya	76.5	1.7e-23
GVMAG-M-3300013005-64|Ga0164292_10002283_5	KOG1264	phosphatidylinositol phospholipase C activity	Z	Eukarya	73.5	1.9e-22
GVMAG-M-3300013005-64|Ga0164292_10005282_1	2SDHB	RNA cap guanine-N2 methyltransferase	S	Eukarya	109.9	8e-34
GVMAG-M-3300013005-64|Ga0164292_10005282_2	KOG1314	protein-cysteine S-palmitoyltransferase activity	S	Eukarya	29.5	5e-09
GVMAG-M-3300013005-64|Ga0164292_10005282_3	KOG1105	transcription, DNA-templated	K	Eukarya	30.8	1e-09
GVMAG-M-3300013005-64|Ga0164292_10005282_5	KOG3173	zinc ion binding	Q	Eukarya	69.4	3.3e-21
GVMAG-M-3300013005-64|Ga0164292_10005282_7	2RXS9	unknown	S	Eukarya	18.6	9.8e-06
GVMAG-M-3300013005-64|Ga0164292_10005282_9	2QTYC	DNA ligase OB-like domain	L	Eukarya	100.5	1.3e-30
GVMAG-M-3300013133-40|Ga0172362_10000503_1	2QRRC	reductase	L	Eukarya	246.8	3.3e-75
GVMAG-M-3300013133-40|Ga0172362_10000503_10	2RF76	unknown	S	Eukarya	31.6	6.4e-10
GVMAG-M-3300013133-40|Ga0172362_10000503_11	2QRRC	reductase	L	Eukarya	682.3	6.6e-207
GVMAG-M-3300013133-40|Ga0172362_10000503_12	31NM6	unknown	S	Bacteria	30.2	3e-09
GVMAG-M-3300013133-40|Ga0172362_10000503_13	2QR32	periodic partitioning by pair rule gene	S	Eukarya	23.7	1.2e-07
GVMAG-M-3300013133-40|Ga0172362_10000503_15	KOG0428	ubiquitin protein ligase binding	O	Eukarya	52.1	9.1e-17
GVMAG-M-3300013133-40|Ga0172362_10000503_16	332IY	unknown	S	Bacteria	19.9	3.8e-06
GVMAG-M-3300013133-40|Ga0172362_10000503_2	2QVW9	F-box domain	S	Eukarya	23.4	1.6e-07
GVMAG-M-3300013133-40|Ga0172362_10000503_20	KOG3125	thymidine kinase activity	F	Eukarya	189	6.1e-58
GVMAG-M-3300013133-40|Ga0172362_10000503_22	KOG1718	protein tyrosine/serine/threonine phosphatase activity	T	Eukarya	60.1	1.9e-18
GVMAG-M-3300013133-40|Ga0172362_10000503_24	344UJ	unknown	S	Bacteria	21.7	1.3e-06
GVMAG-M-3300013133-40|Ga0172362_10000503_25	arCOG04219	carbon-nitrogen ligase activity, with glutamine as amido-N-donor	J	Archaea	25.3	4.8e-08
GVMAG-M-3300013133-40|Ga0172362_10000503_26	2RRKH	von Willebrand factor (vWF) type A domain	S	Eukarya	113.5	8.4e-35
GVMAG-M-3300013133-40|Ga0172362_10000503_3	COG3617	BRO family, N-terminal domain	K	Bacteria	60.7	1.2e-18
GVMAG-M-3300013133-40|Ga0172362_10000503_4	COG0688	phosphatidylethanolamine metabolic process	I	Bacteria	94.5	5.3e-29
GVMAG-M-3300013133-40|Ga0172362_10000503_5	32TDS	Type IV secretion system proteins	S	Bacteria	23.7	2.3e-07
GVMAG-M-3300013133-40|Ga0172362_10000503_6	COG0784	Response regulator, receiver	T	Bacteria	329.2	3.2e-100
GVMAG-M-3300013133-40|Ga0172362_10000503_7	30EDT	unknown	S	Bacteria	36	4.1e-11
GVMAG-M-3300013133-40|Ga0172362_10001284_13	COG2404	hydrolase activity, acting on ester bonds	S	Bacteria	144.7	5.1e-44
GVMAG-M-3300013133-40|Ga0172362_10001284_15	arCOG01762	DNA-dependent RNA polymerase catalyzes the transcription of DNA into RNA using the four ribonucleoside triphosphates as substrates	K	Archaea	596.7	6.3e-181
GVMAG-M-3300013133-40|Ga0172362_10001284_16	2ZXRC	unknown	S	Bacteria	18.3	8.5e-06
GVMAG-M-3300013133-40|Ga0172362_10001284_17	KOG0661	protein serine/threonine kinase activity	G	Eukarya	123.6	7.5e-38
GVMAG-M-3300013133-40|Ga0172362_10001284_18	2RYMC	unknown	S	Eukarya	17.7	8.6e-06
GVMAG-M-3300013133-40|Ga0172362_10001284_19	KOG3370	dUTP metabolic process	F	Eukarya	168.9	1.1e-51
GVMAG-M-3300013133-40|Ga0172362_10001284_3	2SVAA	Ankyrin repeats (3 copies)	S	Eukarya	172	1.1e-52
GVMAG-M-3300013133-40|Ga0172362_10001284_4	2SVAA	Ankyrin repeats (3 copies)	S	Eukarya	76	2.6e-23
GVMAG-M-3300013133-40|Ga0172362_10001284_5	2SXJR	Ankyrin repeats (3 copies)	S	Eukarya	118.3	3.3e-36
GVMAG-M-3300013133-40|Ga0172362_10001284_6	2SS4J	Ankyrin repeats (3 copies)	S	Eukarya	228.1	1.7e-69
GVMAG-M-3300013133-40|Ga0172362_10001284_7	2SVAA	Ankyrin repeats (3 copies)	S	Eukarya	177.1	2.9e-54
GVMAG-M-3300013133-40|Ga0172362_10001284_8	2SVAA	Ankyrin repeats (3 copies)	S	Eukarya	79.8	1.9e-24
GVMAG-M-3300013133-40|Ga0172362_10002652_12	2SBBB	Poxvirus Late Transcription Factor VLTF3 like	S	Eukarya	99.9	1.1e-30
GVMAG-M-3300013133-40|Ga0172362_10002652_2	KOG2379	3'-flap endonuclease activity	L	Eukarya	62.4	2.6e-19
GVMAG-M-3300013133-40|Ga0172362_10002652_3	arCOG02702	Methyltransferase type 11	Q	Archaea	51.2	1.1e-15
GVMAG-M-3300013133-40|Ga0172362_10002652_5	33B8G	unknown	S	Bacteria	21.9	1.4e-06
GVMAG-M-3300013133-40|Ga0172362_10002652_7	COG0433	COG0433 Predicted ATPase	O	Bacteria	23.6	2e-07
GVMAG-M-3300013133-40|Ga0172362_10002652_9	33FKU	Sporulation lipoprotein YhcN/YlaJ (Spore_YhcN_YlaJ)	S	Bacteria	21.3	1.5e-06
GVMAG-M-3300013133-40|Ga0172362_10004029_1	KOG0969	DNA replication proofreading	L	Eukarya	191.9	1.4e-58
GVMAG-M-3300013133-40|Ga0172362_10004029_3	COG3046	protein related to deoxyribodipyrimidine photolyase	S	Bacteria	119.1	2.3e-36
GVMAG-M-3300013133-40|Ga0172362_10004029_4	2SV72	unknown	S	Eukarya	26.5	7.1e-09
GVMAG-M-3300013133-40|Ga0172362_10004029_6	2SY7D	unknown	S	Eukarya	18.6	8.5e-06
GVMAG-M-3300013133-40|Ga0172362_10004716_1	32BQN	unknown	S	Bacteria	19.2	4.4e-06
GVMAG-M-3300013133-40|Ga0172362_10004716_10	arCOG03192	COG1525 Micrococcal nuclease (thermonuclease) homologs	L	Archaea	45.8	3.2e-14
GVMAG-M-3300013133-40|Ga0172362_10004716_2	KOG0925	helicase activity	L	Eukarya	267.1	3.1e-81
GVMAG-M-3300013133-40|Ga0172362_10004716_5	2SVAA	Ankyrin repeats (3 copies)	S	Eukarya	42.9	3.6e-13
GVMAG-M-3300013133-40|Ga0172362_10004716_6	KOG4277	peptidyl-cysteine oxidation	CO	Eukarya	49.4	2.7e-15
GVMAG-M-3300013133-40|Ga0172362_10004716_8	KOG0191	cell redox homeostasis	CO	Eukarya	36.6	1.3e-11
GVMAG-M-3300013133-40|Ga0172362_10005127_2	2SXJR	Ankyrin repeats (3 copies)	S	Eukarya	128	3.7e-39
GVMAG-M-3300013133-40|Ga0172362_10005127_3	2SVAA	Ankyrin repeats (3 copies)	S	Eukarya	82.6	2.6e-25
GVMAG-M-3300013133-40|Ga0172362_10005127_5	COG3046	protein related to deoxyribodipyrimidine photolyase	S	Bacteria	324.2	1.5e-98
GVMAG-M-3300013133-40|Ga0172362_10005127_7	COG0415	Belongs to the DNA photolyase family	L	Bacteria	367	1.9e-111
GVMAG-M-3300013133-40|Ga0172362_10005127_8	2RNWJ	Transcriptional activator of glycolytic enzymes	K	Eukarya	19.5	6.4e-06
GVMAG-M-3300013133-40|Ga0172362_10005256_2	2SWUG	unknown	S	Eukarya	90.1	1e-27
GVMAG-M-3300013133-40|Ga0172362_10005256_5	2TC3S	Transmembrane protein 126	S	Eukarya	20.9	1.5e-06
GVMAG-M-3300013133-40|Ga0172362_10005256_7	34AXW	Pfam:Cpl-7	S	Bacteria	20.8	2.6e-06
GVMAG-M-3300013133-40|Ga0172362_10005256_8	2QQ2D	structural constituent of cell wall	S	Eukarya	20.2	9.8e-07
GVMAG-M-3300013133-40|Ga0172362_10009627_2	2SU9Q	unknown	S	Eukarya	46	2.8e-14
GVMAG-M-3300013133-40|Ga0172362_10009627_3	3143S	unknown	S	Bacteria	19.1	9.4e-06
GVMAG-M-3300013133-40|Ga0172362_10009627_4	2QSSK	response to salt stress	S	Eukarya	24	1.6e-07
GVMAG-M-3300013133-40|Ga0172362_10009627_5	COG3883	PFAM NLP P60 protein	NT	Bacteria	22.9	5.7e-07
GVMAG-M-3300013133-40|Ga0172362_10011183_1	33YR1	unknown	S	Bacteria	29.7	3.7e-09
GVMAG-M-3300013133-40|Ga0172362_10011183_2	KOG2534	DNA polymerase	L	Eukarya	108.1	4.4e-33
GVMAG-M-3300013133-40|Ga0172362_10011183_4	arCOG04244	DNA-dependent RNA polymerase catalyzes the transcription of DNA into RNA using the four ribonucleoside triphosphates as substrates	F	Archaea	39.2	4.7e-12
GVMAG-M-3300013133-40|Ga0172362_10011486_4	2SDXI	Protein of unknown function (DUF3605)	S	Eukarya	50.8	1.3e-15
GVMAG-M-3300013133-40|Ga0172362_10011486_5	KOG3017	peptidase inhibitor activity	ADK	Eukarya	65.3	2.8e-20
GVMAG-M-3300013133-40|Ga0172362_10011486_6	KOG2932	mRNA methylation	V	Eukarya	17.8	8e-06
GVMAG-M-3300013133-40|Ga0172362_10011486_7	2SA67	unknown	S	Eukarya	23	4.4e-07
GVMAG-M-3300013133-40|Ga0172362_10011486_8	COG4951	DNA primase small subunit	L	Bacteria	95	3e-29
GVMAG-M-3300013133-40|Ga0172362_10012256_1	KOG0355	DNA topoisomerase type II (ATP-hydrolyzing) activity	L	Eukarya	232.3	7.6e-71
GVMAG-M-3300013133-40|Ga0172362_10012256_3	arCOG04241	DNA-dependent RNA polymerase catalyzes the transcription of DNA into RNA using the four ribonucleoside triphosphates as substrates	K	Archaea	50.1	2.4e-15
GVMAG-M-3300013133-40|Ga0172362_10013231_7	COG3617	BRO family, N-terminal domain	K	Bacteria	40.4	2.2e-12
GVMAG-M-3300013133-40|Ga0172362_10013231_8	2RKDC	unknown	S	Eukarya	17.5	7.6e-06
GVMAG-M-3300013133-40|Ga0172362_10016504_1	KOG1002	pyrimidine dimer repair by nucleotide-excision repair	E	Eukarya	103.3	8.1e-32
GVMAG-M-3300013133-40|Ga0172362_10016504_3	2R4U4	unknown	S	Eukarya	19.1	8.9e-06
GVMAG-M-3300013133-40|Ga0172362_10016504_4	KOG3752	RNA-DNA hybrid ribonuclease activity	L	Eukarya	79.4	2.6e-24
GVMAG-M-3300013133-40|Ga0172362_10016504_5	2SRZI	Snare region anchored in the vesicle membrane C-terminus	U	Eukarya	20.2	3.2e-06
GVMAG-M-3300013133-40|Ga0172362_10017833_2	2S0PM	LIM-domain binding protein	S	Eukarya	44.2	2.6e-14
GVMAG-M-3300013133-40|Ga0172362_10017833_3	2ZDTP	unknown	S	Bacteria	19.3	5.8e-06
GVMAG-M-3300013133-40|Ga0172362_10017833_4	KOG1636	DNA polymerase processivity factor activity	L	Eukarya	19	3.8e-06
GVMAG-M-3300013133-40|Ga0172362_10020173_2	2S45Q	D5 N terminal like	S	Eukarya	161.9	2.2e-49
GVMAG-M-3300013133-40|Ga0172362_10020173_3	KOG3405	DNA-directed 5'-3' RNA polymerase activity	K	Eukarya	22.6	3.5e-07
GVMAG-M-3300013133-40|Ga0172362_10020173_5	KOG2907	termination of RNA polymerase I transcription	K	Eukarya	25	1.1e-07
GVMAG-M-3300014204-43|Ga0172381_10000173_1	KOG1002	pyrimidine dimer repair by nucleotide-excision repair	E	Eukarya	38.2	7.2e-12
GVMAG-M-3300014204-43|Ga0172381_10000173_11	2SF4Y	unknown	J	Eukarya	42.2	5.2e-13
GVMAG-M-3300014204-43|Ga0172381_10000173_13	KOG2534	DNA polymerase	L	Eukarya	194.2	6e-59
GVMAG-M-3300014204-43|Ga0172381_10000173_14	2SH6X	IGP family C-type lectin domain	S	Eukarya	21.5	1.5e-06
GVMAG-M-3300014204-43|Ga0172381_10000173_15	arCOG01535	Bacterial extracellular solute-binding proteins, family 5 Middle	E	Archaea	26.3	3.1e-08
GVMAG-M-3300014204-43|Ga0172381_10000173_25	KOG4369	positive regulation of MDA-5 signaling pathway	I	Eukarya	87.1	1.1e-26
GVMAG-M-3300014204-43|Ga0172381_10000173_26	arCOG01290	PFAM Radical SAM domain protein	L	Archaea	74.9	8.4e-23
GVMAG-M-3300014204-43|Ga0172381_10000173_27	KOG4369	positive regulation of MDA-5 signaling pathway	I	Eukarya	27	1.7e-08
GVMAG-M-3300014204-43|Ga0172381_10000173_28	arCOG03898	COG1403 Restriction endonuclease	V	Archaea	28	1.8e-08
GVMAG-M-3300014204-43|Ga0172381_10000173_3	COG0692	Excises uracil residues from the DNA which can arise as a result of misincorporation of dUMP residues by DNA polymerase or due to deamination of cytosine	L	Bacteria	204.2	6.5e-62
GVMAG-M-3300014204-43|Ga0172381_10000173_31	COG1397	ADP-ribosylglycohydrolase	O	Bacteria	104.4	1.1e-31
GVMAG-M-3300014204-43|Ga0172381_10000173_35	2RICY	DNA ligase OB-like domain	L	Eukarya	65.3	5.5e-20
GVMAG-M-3300014204-43|Ga0172381_10000173_37	2RF76	unknown	S	Eukarya	32	8.3e-10
GVMAG-M-3300014204-43|Ga0172381_10000173_38	2T3YD	unknown	S	Eukarya	33.5	2.8e-10
GVMAG-M-3300014204-43|Ga0172381_10000173_41	KOG0508	EP4 subtype prostaglandin E2 receptor binding	L	Eukarya	41.7	9.7e-13
GVMAG-M-3300014204-43|Ga0172381_10000173_47	32WZ9	unknown	S	Bacteria	124.1	4.8e-38
GVMAG-M-3300014204-43|Ga0172381_10000173_51	2RE2I	AAA domain	S	Eukarya	357	3.1e-108
GVMAG-M-3300014204-43|Ga0172381_10000173_55	KOG4369	positive regulation of MDA-5 signaling pathway	I	Eukarya	19.2	3.7e-06
GVMAG-M-3300014204-43|Ga0172381_10000173_56	2RZCC	unknown	S	Eukarya	20.7	2.3e-06
GVMAG-M-3300014204-43|Ga0172381_10000173_57	32ZMU	unknown	S	Bacteria	39.4	7.2e-12
GVMAG-M-3300014204-43|Ga0172381_10000173_58	2RZCC	unknown	S	Eukarya	46.4	3.7e-14
GVMAG-M-3300014204-43|Ga0172381_10000173_59	2RE2I	AAA domain	S	Eukarya	361.5	1.3e-109
GVMAG-M-3300014204-43|Ga0172381_10000173_6	COG4951	DNA primase small subunit	L	Bacteria	103.4	1.4e-31
GVMAG-M-3300014204-43|Ga0172381_10000173_61	COG0079	Belongs to the class-II pyridoxal-phosphate-dependent aminotransferase family. Histidinol-phosphate aminotransferase subfamily	E	Bacteria	165.8	2.2e-50
GVMAG-M-3300014204-43|Ga0172381_10000173_62	2RF76	unknown	S	Eukarya	27.9	1.4e-08
GVMAG-M-3300014204-43|Ga0172381_10000173_63	KOG4369	positive regulation of MDA-5 signaling pathway	I	Eukarya	45	6e-14
GVMAG-M-3300014204-43|Ga0172381_10000173_65	2RZCC	unknown	S	Eukarya	62.8	4.3e-19
GVMAG-M-3300014204-43|Ga0172381_10000173_66	2T0VD	unknown	S	Eukarya	18.7	1e-05
GVMAG-M-3300014204-43|Ga0172381_10000173_67	2SPDZ	unknown	S	Eukarya	39.6	3.8e-12
GVMAG-M-3300014204-43|Ga0172381_10000173_71	2RZCC	unknown	S	Eukarya	49.4	4.7e-15
GVMAG-M-3300014204-43|Ga0172381_10000173_72	2ZM31	Regulator of ribonuclease activity B	S	Bacteria	32.5	1.2e-09
GVMAG-M-3300014204-43|Ga0172381_10000173_73	KOG4369	positive regulation of MDA-5 signaling pathway	I	Eukarya	20.5	1.5e-06
GVMAG-M-3300014204-43|Ga0172381_10000173_74	KOG4369	positive regulation of MDA-5 signaling pathway	I	Eukarya	26.1	3e-08
GVMAG-M-3300014204-43|Ga0172381_10000173_75	KOG4369	positive regulation of MDA-5 signaling pathway	I	Eukarya	29.8	2.3e-09
GVMAG-M-3300014204-43|Ga0172381_10000173_76	2RXW0	unknown	S	Eukarya	173.1	2.6e-52
GVMAG-M-3300014204-43|Ga0172381_10000173_77	KOG4369	positive regulation of MDA-5 signaling pathway	I	Eukarya	111.1	6.3e-34
GVMAG-M-3300014204-43|Ga0172381_10000173_78	2SPFS	unknown	S	Eukarya	60.7	2.1e-18
GVMAG-M-3300014204-43|Ga0172381_10000173_79	KOG4369	positive regulation of MDA-5 signaling pathway	I	Eukarya	44.7	7.5e-14
GVMAG-M-3300014204-43|Ga0172381_10000173_8	COG0648	Endonuclease IV plays a role in DNA repair. It cleaves phosphodiester bonds at apurinic or apyrimidinic sites (AP sites) to produce new 5'-ends that are base-free deoxyribose 5-phosphate residues. It preferentially attacks modified AP sites created by bleomycin and neocarzinostatin	L	Bacteria	78	1.1e-23
GVMAG-M-3300014204-43|Ga0172381_10000173_80	2RZCC	unknown	S	Eukarya	52.9	4.2e-16
GVMAG-M-3300014204-43|Ga0172381_10000173_81	2RZCC	unknown	S	Eukarya	38.5	9.4e-12
GVMAG-M-3300014204-43|Ga0172381_10000173_9	arCOG00579	Belongs to the archaeal rpoM eukaryotic RPA12 RPB9 RPC11 RNA polymerase family	K	Archaea	28.9	5.5e-09
GVMAG-M-3300014204-43|Ga0172381_10000352_11	arCOG04241	DNA-dependent RNA polymerase catalyzes the transcription of DNA into RNA using the four ribonucleoside triphosphates as substrates	K	Archaea	42.1	1.1e-12
GVMAG-M-3300014204-43|Ga0172381_10000352_12	KOG0355	DNA topoisomerase type II (ATP-hydrolyzing) activity	L	Eukarya	495.8	3.7e-150
GVMAG-M-3300014204-43|Ga0172381_10000352_13	33NWC	unknown	S	Bacteria	23.6	6.7e-07
GVMAG-M-3300014204-43|Ga0172381_10000352_15	KOG3218	DNA-directed 5'-3' RNA polymerase activity	K	Eukarya	72	7.2e-22
GVMAG-M-3300014204-43|Ga0172381_10000352_16	COG5377	YqaJ viral recombinase family	L	Bacteria	27.2	4.4e-08
GVMAG-M-3300014204-43|Ga0172381_10000352_17	2SYFG	NUDIX domain	S	Eukarya	32.9	6.4e-10
GVMAG-M-3300014204-43|Ga0172381_10000352_19	2STY7	Type III restriction enzyme, res subunit	L	Eukarya	35.6	2.5e-11
GVMAG-M-3300014204-43|Ga0172381_10000352_2	30PPW	unknown	S	Bacteria	21.1	3.7e-06
GVMAG-M-3300014204-43|Ga0172381_10000352_25	32ZGC	unknown	S	Bacteria	46.5	5.8e-14
GVMAG-M-3300014204-43|Ga0172381_10000352_26	30I3J	unknown	S	Bacteria	29.8	5.9e-09
GVMAG-M-3300014204-43|Ga0172381_10000352_28	KOG2386	mRNA guanylyltransferase activity	A	Eukarya	79	3.4e-24
GVMAG-M-3300014204-43|Ga0172381_10000352_3	2S4YI	unknown	S	Eukarya	19.5	6.8e-06
GVMAG-M-3300014204-43|Ga0172381_10000352_30	COG1793	dna ligase	L	Bacteria	89.1	4.2e-27
GVMAG-M-3300014204-43|Ga0172381_10000352_31	KOG0261	DNA-directed 5'-3' RNA polymerase activity	K	Eukarya	530.8	9.3e-161
GVMAG-M-3300014204-43|Ga0172381_10000352_32	2ZIQ1	unknown	T	Bacteria	20	9.8e-06
GVMAG-M-3300014204-43|Ga0172381_10000352_33	arCOG04244	DNA-dependent RNA polymerase catalyzes the transcription of DNA into RNA using the four ribonucleoside triphosphates as substrates	F	Archaea	27.8	2.9e-08
GVMAG-M-3300014204-43|Ga0172381_10000352_36	KOG1867	ubiquitin carboxyl-terminal hydrolase	O	Eukarya	33.3	3.2e-10
GVMAG-M-3300014204-43|Ga0172381_10000352_39	KOG0969	DNA replication proofreading	L	Eukarya	131.9	3.4e-40
GVMAG-M-3300014204-43|Ga0172381_10000352_4	arCOG05253	unknown	S	Archaea	86.1	2.5e-26
GVMAG-M-3300014204-43|Ga0172381_10000352_5	COG0553	Transcription regulator that activates transcription by stimulating RNA polymerase (RNAP) recycling in case of stress conditions such as supercoiled DNA or high salt concentrations. Probably acts by releasing the RNAP, when it is trapped or immobilized on tightly supercoiled DNA. Does not activate transcription on linear DNA. Probably not involved in DNA repair	L	Bacteria	72.7	2.9e-23
GVMAG-M-3300014204-43|Ga0172381_10000352_8	344BE	unknown	S	Bacteria	20.1	7.7e-06
GVMAG-M-3300014204-43|Ga0172381_10000684_1	2RXW0	unknown	S	Eukarya	82.8	5.1e-25
GVMAG-M-3300014204-43|Ga0172381_10000684_10	2T3YD	unknown	S	Eukarya	25.6	6.6e-08
GVMAG-M-3300014204-43|Ga0172381_10000684_14	KOG0508	EP4 subtype prostaglandin E2 receptor binding	L	Eukarya	19.1	7.1e-06
GVMAG-M-3300014204-43|Ga0172381_10000684_15	2SA56	Ankyrin repeats (3 copies)	S	Eukarya	19.8	4.6e-06
GVMAG-M-3300014204-43|Ga0172381_10000684_16	2S6HH	Encoded by	S	Eukarya	48.7	7.6e-15
GVMAG-M-3300014204-43|Ga0172381_10000684_17	2S6HH	Encoded by	S	Eukarya	58.7	7.1e-18
GVMAG-M-3300014204-43|Ga0172381_10000684_18	32U3C	Protein of unknown function (DUF2802)	S	Bacteria	23.4	8.8e-07
GVMAG-M-3300014204-43|Ga0172381_10000684_19	2SXCF	unknown	S	Eukarya	23.8	2.3e-07
GVMAG-M-3300014204-43|Ga0172381_10000684_20	KOG4369	positive regulation of MDA-5 signaling pathway	I	Eukarya	52.1	4.3e-16
GVMAG-M-3300014204-43|Ga0172381_10000684_21	KOG4369	positive regulation of MDA-5 signaling pathway	I	Eukarya	30.5	1.5e-09
GVMAG-M-3300014204-43|Ga0172381_10000684_22	KOG4369	positive regulation of MDA-5 signaling pathway	I	Eukarya	18.9	4.6e-06
GVMAG-M-3300014204-43|Ga0172381_10000684_23	2SA56	Ankyrin repeats (3 copies)	S	Eukarya	19.9	4.1e-06
GVMAG-M-3300014204-43|Ga0172381_10000684_24	2SA56	Ankyrin repeats (3 copies)	S	Eukarya	29.9	3.8e-09
GVMAG-M-3300014204-43|Ga0172381_10000684_25	2RZCC	unknown	S	Eukarya	58.9	6.3e-18
GVMAG-M-3300014204-43|Ga0172381_10000684_26	KOG4369	positive regulation of MDA-5 signaling pathway	I	Eukarya	31.6	6.9e-10
GVMAG-M-3300014204-43|Ga0172381_10000684_27	2RZCC	unknown	S	Eukarya	45.2	8.6e-14
GVMAG-M-3300014204-43|Ga0172381_10000684_30	KOG4369	positive regulation of MDA-5 signaling pathway	I	Eukarya	59.7	2.1e-18
GVMAG-M-3300014204-43|Ga0172381_10000684_31	KOG4369	positive regulation of MDA-5 signaling pathway	I	Eukarya	49.9	2e-15
GVMAG-M-3300014204-43|Ga0172381_10000684_32	KOG4369	positive regulation of MDA-5 signaling pathway	I	Eukarya	50.6	1.3e-15
GVMAG-M-3300014204-43|Ga0172381_10000684_4	2SM6X	unknown	S	Eukarya	20	6.3e-06
GVMAG-M-3300014204-43|Ga0172381_10000684_5	2SA56	Ankyrin repeats (3 copies)	S	Eukarya	42.6	5.2e-13
GVMAG-M-3300014204-43|Ga0172381_10000684_6	30JW1	unknown	S	Bacteria	60.2	1.1e-18
GVMAG-M-3300014204-43|Ga0172381_10000684_7	2RZCC	unknown	S	Eukarya	50.4	2.3e-15
GVMAG-M-3300014204-43|Ga0172381_10000684_8	KOG4369	positive regulation of MDA-5 signaling pathway	I	Eukarya	28.1	7.8e-09
GVMAG-M-3300014204-43|Ga0172381_10000684_9	2RRX6	unknown	S	Eukarya	25.2	6.5e-08
GVMAG-M-3300014204-43|Ga0172381_10001426_14	KOG0615	cellular response to bisphenol A	T	Eukarya	101.2	5.2e-31
GVMAG-M-3300014204-43|Ga0172381_10001426_17	2QQRD	Poly A polymerase regulatory subunit	S	Eukarya	161.9	3e-49
GVMAG-M-3300014204-43|Ga0172381_10001426_19	2SJYZ	unknown	S	Eukarya	36.4	2.1e-11
GVMAG-M-3300014204-43|Ga0172381_10001426_2	2S45Q	D5 N terminal like	S	Eukarya	164.6	6e-50
GVMAG-M-3300014204-43|Ga0172381_10001426_27	2QVS6	Protein of unknown function TPD sequence-motif	S	Eukarya	123.1	1.7e-37
GVMAG-M-3300014204-43|Ga0172381_10001426_5	arCOG00580	DNA-directed RNA polymerase, M 15 kDa subunit	K	Archaea	21.4	4.4e-06
GVMAG-M-3300014204-43|Ga0172381_10001426_6	2ZUMG	unknown	S	Bacteria	21.1	4.2e-06
GVMAG-M-3300014204-43|Ga0172381_10001573_1	KOG0969	DNA replication proofreading	L	Eukarya	135.6	2.5e-41
GVMAG-M-3300014204-43|Ga0172381_10001573_11	KOG0648	8-hydroxy-dADP phosphatase activity	L	Eukarya	36.8	2.2e-11
GVMAG-M-3300014204-43|Ga0172381_10001573_12	2S65I	unknown	S	Eukarya	109.1	3e-33
GVMAG-M-3300014204-43|Ga0172381_10001573_13	303CH	unknown	S	Bacteria	21.1	3.4e-06
GVMAG-M-3300014204-43|Ga0172381_10001573_14	2SHTQ	Major capsid protein N-terminus	S	Eukarya	361.6	1.1e-109
GVMAG-M-3300014204-43|Ga0172381_10001573_15	2T1RT	unknown	S	Eukarya	20.8	9e-07
GVMAG-M-3300014204-43|Ga0172381_10001573_18	2SBBB	Poxvirus Late Transcription Factor VLTF3 like	S	Eukarya	81.9	6.3e-25
GVMAG-M-3300014204-43|Ga0172381_10001573_2	2SWUG	unknown	S	Eukarya	92.5	3.2e-28
GVMAG-M-3300014204-43|Ga0172381_10001573_21	arCOG00280	COG0433 Predicted ATPase	I	Archaea	30.7	2.1e-09
GVMAG-M-3300014204-43|Ga0172381_10001573_25	KOG4369	positive regulation of MDA-5 signaling pathway	I	Eukarya	39.8	2.2e-12
GVMAG-M-3300014204-43|Ga0172381_10001573_4	339PG	unknown	S	Bacteria	21	3.4e-06
GVMAG-M-3300014204-43|Ga0172381_10001800_10	KOG0907	cell redox homeostasis	CO	Eukarya	32.6	9.7e-11
GVMAG-M-3300014204-43|Ga0172381_10001800_11	KOG0925	helicase activity	L	Eukarya	220.5	6.4e-67
GVMAG-M-3300014204-43|Ga0172381_10001800_13	COG0647	UMP catabolic process	G	Bacteria	26.2	3.6e-08
GVMAG-M-3300014204-43|Ga0172381_10001800_17	KOG0508	EP4 subtype prostaglandin E2 receptor binding	L	Eukarya	25.7	6.7e-08
GVMAG-M-3300014204-43|Ga0172381_10001800_2	COG1247	unknown	M	Bacteria	25.4	1.1e-07
GVMAG-M-3300014204-43|Ga0172381_10001800_23	KOG0508	EP4 subtype prostaglandin E2 receptor binding	L	Eukarya	24.4	1.7e-07
GVMAG-M-3300014204-43|Ga0172381_10001800_26	COG1948	resolution of meiotic recombination intermediates	L	Bacteria	54.4	1.3e-16
GVMAG-M-3300014204-43|Ga0172381_10001800_27	2RZCC	unknown	S	Eukarya	32.2	7.6e-10
GVMAG-M-3300014204-43|Ga0172381_10001800_4	2T2PT	unknown	S	Eukarya	19.3	3.5e-06
GVMAG-M-3300014204-43|Ga0172381_10002095_10	2S6HH	Encoded by	S	Eukarya	50	3.2e-15
GVMAG-M-3300014204-43|Ga0172381_10002095_14	2RZCC	unknown	S	Eukarya	30.1	3.3e-09
GVMAG-M-3300014204-43|Ga0172381_10002095_2	KOG1724	modification-dependent protein catabolic process	O	Eukarya	32.6	4.8e-10
GVMAG-M-3300014204-43|Ga0172381_10002095_21	2RF76	unknown	S	Eukarya	33.7	2.6e-10
GVMAG-M-3300014204-43|Ga0172381_10002095_22	2SA56	Ankyrin repeats (3 copies)	S	Eukarya	36.3	4.5e-11
GVMAG-M-3300014204-43|Ga0172381_10002095_23	2SA56	Ankyrin repeats (3 copies)	S	Eukarya	18.9	8.5e-06
GVMAG-M-3300014204-43|Ga0172381_10002095_24	KOG0676	ATP binding	Z	Eukarya	23.8	1.6e-07
GVMAG-M-3300014204-43|Ga0172381_10002095_25	2RXW0	unknown	S	Eukarya	336.9	7.6e-102
GVMAG-M-3300014204-43|Ga0172381_10002095_3	KOG3125	thymidine kinase activity	F	Eukarya	175.2	1.5e-53
GVMAG-M-3300014204-43|Ga0172381_10002095_6	COG0237	dephospho-CoA kinase activity	H	Bacteria	29.9	3.9e-09
GVMAG-M-3300014204-43|Ga0172381_10002095_8	arCOG04276	Catalyzes the reduction of ribonucleotides to deoxyribonucleotides. May function to provide a pool of deoxyribonucleotide precursors for DNA repair during oxygen limitation and or for immediate growth after restoration of oxygen	F	Archaea	544.4	7.8e-165
GVMAG-M-3300014204-43|Ga0172381_10004175_1	KOG2157	protein polyglycylation	M	Eukarya	23.9	2.2e-07
GVMAG-M-3300014204-43|Ga0172381_10004175_2	2T2PT	unknown	S	Eukarya	22.1	5.1e-07
GVMAG-M-3300014204-43|Ga0172381_10004175_4	arCOG01762	DNA-dependent RNA polymerase catalyzes the transcription of DNA into RNA using the four ribonucleoside triphosphates as substrates	K	Archaea	526.3	2e-159
GVMAG-M-3300014204-43|Ga0172381_10004175_6	2RYMC	unknown	S	Eukarya	27.7	1.4e-08
GVMAG-M-3300014204-43|Ga0172381_10004175_8	2QQZZ	unknown	S	Eukarya	80.7	9.9e-25
GVMAG-M-3300014204-43|Ga0172381_10025692_2	30P8C	unknown	S	Bacteria	24	7.2e-07
GVMAG-M-3300014204-43|Ga0172381_10025692_4	COG1104	cysteine desulfurase activity	E	Bacteria	291.4	1.6e-88
GVMAG-M-3300014204-43|Ga0172381_10025692_5	KOG0298	ATP binding	KL	Eukarya	55.4	4.3e-17
GVMAG-M-3300014204-45|Ga0172381_10000772_14	34252	unknown	S	Bacteria	27.6	2e-08
GVMAG-M-3300014204-45|Ga0172381_10000772_21	30BHN	Pfam:Pyridox_oxidase	S	Bacteria	19.3	7.9e-06
GVMAG-M-3300014204-45|Ga0172381_10000772_25	2SFMR	unknown	S	Eukarya	24.7	1.2e-07
GVMAG-M-3300014204-45|Ga0172381_10000772_26	2S9NZ	Src homology 3 domains	S	Eukarya	25.4	1e-07
GVMAG-M-3300014204-45|Ga0172381_10000772_27	KOG2534	DNA polymerase	L	Eukarya	169.4	1.4e-51
GVMAG-M-3300014204-45|Ga0172381_10000772_28	2RIDV	unknown	S	Eukarya	29.3	2.8e-09
GVMAG-M-3300014204-45|Ga0172381_10000772_29	KOG2464	histone kinase activity (H3-T3 specific)	D	Eukarya	27	1.8e-08
GVMAG-M-3300014204-45|Ga0172381_10000772_31	KOG1105	transcription, DNA-templated	K	Eukarya	35.8	2.4e-11
GVMAG-M-3300014204-45|Ga0172381_10000772_32	COG0648	Endonuclease IV plays a role in DNA repair. It cleaves phosphodiester bonds at apurinic or apyrimidinic sites (AP sites) to produce new 5'-ends that are base-free deoxyribose 5-phosphate residues. It preferentially attacks modified AP sites created by bleomycin and neocarzinostatin	L	Bacteria	85.4	4.2e-26
GVMAG-M-3300014204-45|Ga0172381_10000772_34	COG4951	DNA primase small subunit	L	Bacteria	95.2	3e-29
GVMAG-M-3300014204-45|Ga0172381_10000772_35	2ZWZZ	unknown	S	Bacteria	43.7	1.9e-13
GVMAG-M-3300014204-45|Ga0172381_10000772_36	2QR16	unknown	S	Eukarya	24.7	1.6e-07
GVMAG-M-3300014204-45|Ga0172381_10000772_38	COG0692	Excises uracil residues from the DNA which can arise as a result of misincorporation of dUMP residues by DNA polymerase or due to deamination of cytosine	L	Bacteria	176.9	8.3e-54
GVMAG-M-3300014204-45|Ga0172381_10000772_40	KOG1001	helicase activity	KL	Eukarya	114.5	4.5e-35
GVMAG-M-3300014204-45|Ga0172381_10000772_41	COG1104	cysteine desulfurase activity	E	Bacteria	293	3.6e-89
GVMAG-M-3300014204-45|Ga0172381_10000772_43	2Z9JZ	unknown	S	Bacteria	21.7	7.5e-07
GVMAG-M-3300014204-45|Ga0172381_10000772_5	KOG2034	notochord cell vacuolation	G	Eukarya	23.5	1.4e-07
GVMAG-M-3300014204-45|Ga0172381_10000772_8	32VSY	unknown	S	Bacteria	48.3	1e-14
GVMAG-M-3300014204-45|Ga0172381_10001309_1	arCOG15236	unknown	S	Archaea	21.2	2e-06
GVMAG-M-3300014204-45|Ga0172381_10001309_10	2RAVZ	Thioredoxin	S	Eukarya	21.3	2.1e-06
GVMAG-M-3300014204-45|Ga0172381_10001309_11	KOG0925	helicase activity	L	Eukarya	185.4	1.8e-56
GVMAG-M-3300014204-45|Ga0172381_10001309_14	COG1948	resolution of meiotic recombination intermediates	L	Bacteria	60	2e-18
GVMAG-M-3300014204-45|Ga0172381_10001309_16	2QR16	unknown	S	Eukarya	25.1	1.2e-07
GVMAG-M-3300014204-45|Ga0172381_10001309_17	2Z8T8	unknown	S	Bacteria	19.9	2e-06
GVMAG-M-3300014204-45|Ga0172381_10001309_18	arCOG00202	ABC-type cobalt transport system ATPase component	P	Archaea	26.5	4.7e-08
GVMAG-M-3300014204-45|Ga0172381_10001309_2	arCOG01268	DNA-dependent RNA polymerase catalyzes the transcription of DNA into RNA using the four ribonucleoside triphosphates as substrates	K	Archaea	31.8	1.5e-09
GVMAG-M-3300014204-45|Ga0172381_10001309_20	2SBBB	Poxvirus Late Transcription Factor VLTF3 like	S	Eukarya	61.5	7.3e-19
GVMAG-M-3300014204-45|Ga0172381_10001309_23	2SHTQ	Major capsid protein N-terminus	S	Eukarya	364.8	7.7e-111
GVMAG-M-3300014204-45|Ga0172381_10001309_24	2SA56	Ankyrin repeats (3 copies)	S	Eukarya	27.5	1.4e-08
GVMAG-M-3300014204-45|Ga0172381_10001309_25	2S65I	unknown	S	Eukarya	104.1	6.7e-32
GVMAG-M-3300014204-45|Ga0172381_10001309_26	arCOG01072	COG0494 NTP pyrophosphohydrolases including oxidative damage repair enzymes	L	Archaea	35.2	9.1e-11
GVMAG-M-3300014204-45|Ga0172381_10001309_4	2S45Q	D5 N terminal like	S	Eukarya	155.3	2.6e-47
GVMAG-M-3300014204-45|Ga0172381_10001309_5	2SBN1	Acetyltransferase (GNAT) domain	J	Eukarya	41	1.7e-12
GVMAG-M-3300014204-45|Ga0172381_10001309_6	2ZIZF	unknown	S	Bacteria	25.6	7.2e-08
GVMAG-M-3300014204-45|Ga0172381_10001734_11	2QTYC	DNA ligase OB-like domain	L	Eukarya	59.3	3.1e-18
GVMAG-M-3300014204-45|Ga0172381_10001734_12	KOG0261	DNA-directed 5'-3' RNA polymerase activity	K	Eukarya	568.9	2e-172
GVMAG-M-3300014204-45|Ga0172381_10001734_14	arCOG04244	DNA-dependent RNA polymerase catalyzes the transcription of DNA into RNA using the four ribonucleoside triphosphates as substrates	F	Archaea	36	5.4e-11
GVMAG-M-3300014204-45|Ga0172381_10001734_2	2S7F9	unknown	S	Eukarya	21.6	3.8e-07
GVMAG-M-3300014204-45|Ga0172381_10001734_7	32ZGC	unknown	S	Bacteria	38.3	1.2e-11
GVMAG-M-3300014204-45|Ga0172381_10001734_9	KOG2386	mRNA guanylyltransferase activity	A	Eukarya	68.6	3.1e-21
GVMAG-M-3300014204-45|Ga0172381_10002496_1	COG0553	Transcription regulator that activates transcription by stimulating RNA polymerase (RNAP) recycling in case of stress conditions such as supercoiled DNA or high salt concentrations. Probably acts by releasing the RNAP, when it is trapped or immobilized on tightly supercoiled DNA. Does not activate transcription on linear DNA. Probably not involved in DNA repair	L	Bacteria	34.8	5.4e-12
GVMAG-M-3300014204-45|Ga0172381_10002496_10	arCOG04241	DNA-dependent RNA polymerase catalyzes the transcription of DNA into RNA using the four ribonucleoside triphosphates as substrates	K	Archaea	36	5.8e-11
GVMAG-M-3300014204-45|Ga0172381_10002496_15	30K36	Two component signalling adaptor domain	S	Bacteria	21.4	1.4e-06
GVMAG-M-3300014204-45|Ga0172381_10002496_16	KOG4439	ATP binding	E	Eukarya	64.5	6.2e-20
GVMAG-M-3300014204-45|Ga0172381_10002496_3	2SYFG	NUDIX domain	S	Eukarya	35.5	6.8e-11
GVMAG-M-3300014204-45|Ga0172381_10002496_4	COG5377	YqaJ viral recombinase family	L	Bacteria	27.1	3.1e-08
GVMAG-M-3300014204-45|Ga0172381_10002496_5	arCOG04258	DNA-dependent RNA polymerase catalyzes the transcription of DNA into RNA using the four ribonucleoside triphosphates as substrates	K	Archaea	59.1	2.7e-18
GVMAG-M-3300014204-45|Ga0172381_10002496_7	303WE	unknown	S	Bacteria	19.8	5.1e-06
GVMAG-M-3300014204-45|Ga0172381_10002496_9	KOG0355	DNA topoisomerase type II (ATP-hydrolyzing) activity	L	Eukarya	502.9	1.9e-152
GVMAG-M-3300014204-45|Ga0172381_10003048_2	KOG1868	ubiquitinyl hydrolase activity	O	Eukarya	35.4	5.9e-11
GVMAG-M-3300014204-45|Ga0172381_10003048_3	2S6C4	unknown	S	Eukarya	18.9	7e-06
GVMAG-M-3300014204-45|Ga0172381_10003048_5	KOG0969	DNA replication proofreading	L	Eukarya	209.2	9.7e-64
GVMAG-M-3300014204-45|Ga0172381_10003048_6	2SWUG	unknown	S	Eukarya	100.2	1e-30
GVMAG-M-3300014204-45|Ga0172381_10003048_8	33RX2	unknown	S	Bacteria	20.3	4.7e-06
GVMAG-M-3300014204-45|Ga0172381_10003304_1	KOG0215	DNA-directed 5'-3' RNA polymerase activity	K	Eukarya	97.3	4.6e-30
GVMAG-M-3300014204-45|Ga0172381_10003304_10	arCOG04276	Catalyzes the reduction of ribonucleotides to deoxyribonucleotides. May function to provide a pool of deoxyribonucleotide precursors for DNA repair during oxygen limitation and or for immediate growth after restoration of oxygen	F	Archaea	556.2	1.4e-168
GVMAG-M-3300014204-45|Ga0172381_10003304_11	2SEYD	unknown	S	Eukarya	20.4	2.1e-06
GVMAG-M-3300014204-45|Ga0172381_10003304_4	342GW	unknown	S	Bacteria	20.3	2.1e-06
GVMAG-M-3300014204-45|Ga0172381_10003304_5	COG0420	3'-5' exonuclease activity	L	Bacteria	76	3e-23
GVMAG-M-3300014204-45|Ga0172381_10003304_8	COG1525	nuclease	L	Bacteria	43.9	1e-13
GVMAG-M-3300014204-45|Ga0172381_10003304_9	340CT	unknown	S	Bacteria	33.4	2.9e-10
GVMAG-M-3300014204-45|Ga0172381_10003942_1	2R3RD	unknown	S	Eukarya	79.3	1.8e-24
GVMAG-M-3300014204-45|Ga0172381_10003942_10	arCOG03164	TIGRFAM DNA binding domain, excisionase family	L	Archaea	65.3	5e-20
GVMAG-M-3300014204-45|Ga0172381_10003942_12	2RE2I	AAA domain	S	Eukarya	396.7	2.2e-120
GVMAG-M-3300014204-45|Ga0172381_10003942_14	2QWZI	unknown	S	Eukarya	18.5	4.6e-06
GVMAG-M-3300014204-45|Ga0172381_10003942_15	2SHYC	unknown	S	Eukarya	19.4	5.9e-06
GVMAG-M-3300014204-45|Ga0172381_10003942_16	32XIC	unknown	S	Bacteria	19.4	9e-06
GVMAG-M-3300014204-45|Ga0172381_10003942_17	2SPDZ	unknown	S	Eukarya	23.2	2.5e-07
GVMAG-M-3300014204-45|Ga0172381_10003942_2	arCOG03898	COG1403 Restriction endonuclease	V	Archaea	23.4	3.2e-07
GVMAG-M-3300014204-45|Ga0172381_10003942_3	KOG1542	Belongs to the peptidase C1 family	O	Eukarya	59.1	2.6e-18
GVMAG-M-3300014204-45|Ga0172381_10003942_4	33I7N	unknown	S	Bacteria	24	3.5e-07
GVMAG-M-3300014204-45|Ga0172381_10003942_7	2R3RD	unknown	S	Eukarya	125.5	2.1e-38
GVMAG-M-3300014204-45|Ga0172381_10003942_8	arCOG07491	unknown	S	Archaea	18.5	9.4e-06
GVMAG-M-3300014204-45|Ga0172381_10003942_9	2T098	unknown	S	Eukarya	18.8	4.3e-06
GVMAG-M-3300014204-45|Ga0172381_10004166_10	KOG2771	RNA modification	FJ	Eukarya	19	5.8e-06
GVMAG-M-3300014204-45|Ga0172381_10004166_12	2QQRD	Poly A polymerase regulatory subunit	S	Eukarya	153.5	7.2e-47
GVMAG-M-3300014204-45|Ga0172381_10004166_13	2S3A8	unknown	S	Eukarya	20.9	1.9e-06
GVMAG-M-3300014204-45|Ga0172381_10004166_15	KOG0615	cellular response to bisphenol A	T	Eukarya	101.7	2.6e-31
GVMAG-M-3300014204-45|Ga0172381_10004166_16	2T399	unknown	S	Eukarya	19	9.9e-06
GVMAG-M-3300014204-45|Ga0172381_10004166_8	2SJYZ	unknown	S	Eukarya	31.3	5.1e-10
GVMAG-M-3300014204-45|Ga0172381_10004819_12	2QUER	poly(ADP-ribose) glycohydrolase activity	O	Eukarya	98.4	4.8e-30
GVMAG-M-3300014204-45|Ga0172381_10004819_15	2RYBS	pre-miRNA processing	J	Eukarya	32.1	8.4e-10
GVMAG-M-3300014204-45|Ga0172381_10004819_2	2SA56	Ankyrin repeats (3 copies)	S	Eukarya	153.3	9.1e-47
GVMAG-M-3300014204-45|Ga0172381_10004819_3	33MBS	unknown	S	Bacteria	26.5	4.8e-08
GVMAG-M-3300014204-45|Ga0172381_10004819_5	KOG2157	protein polyglycylation	M	Eukarya	53.9	1.2e-16
GVMAG-M-3300017989-35|Ga0180432_10001562_11	2QQRD	Poly A polymerase regulatory subunit	S	Eukarya	119.6	1.5e-36
GVMAG-M-3300017989-35|Ga0180432_10001562_13	KOG0925	helicase activity	L	Eukarya	299.9	5e-91
GVMAG-M-3300017989-35|Ga0180432_10001562_15	2S5B2	Domain of unknown function (DUF1768)	S	Eukarya	180.4	7.9e-55
GVMAG-M-3300017989-35|Ga0180432_10001562_20	2S45Q	D5 N terminal like	S	Eukarya	210	8.1e-64
GVMAG-M-3300017989-35|Ga0180432_10001562_21	2SA56	Ankyrin repeats (3 copies)	S	Eukarya	100	1.5e-30
GVMAG-M-3300017989-35|Ga0180432_10001562_22	2SFQC	Methyltransferase domain	S	Eukarya	94	8.8e-29
GVMAG-M-3300017989-35|Ga0180432_10001562_24	KOG3405	DNA-directed 5'-3' RNA polymerase activity	K	Eukarya	47.5	1.3e-14
GVMAG-M-3300017989-35|Ga0180432_10001562_25	COG3809	Transcription factor zinc-finger	S	Bacteria	24.5	3.6e-07
GVMAG-M-3300017989-35|Ga0180432_10001562_26	KOG0665	JUN phosphorylation	H	Eukarya	21.6	8.8e-07
GVMAG-M-3300017989-35|Ga0180432_10001562_27	33937	response regulator, receiver	T	Bacteria	19.7	5.8e-06
GVMAG-M-3300017989-35|Ga0180432_10001562_3	31YM5	unknown	S	Bacteria	19.1	9.6e-06
GVMAG-M-3300017989-35|Ga0180432_10001562_33	2S7FA	unknown	S	Eukarya	180.6	5.8e-55
GVMAG-M-3300017989-35|Ga0180432_10001562_34	2T368	GAL4-like Zn(II)2Cys6 (or C6 zinc) binuclear cluster DNA-binding domain	S	Eukarya	24.5	1.8e-07
GVMAG-M-3300017989-35|Ga0180432_10001562_36	arCOG08507	Voltage-dependent anion channel	S	Archaea	19.6	5.8e-06
GVMAG-M-3300017989-35|Ga0180432_10001562_37	arCOG00040	phosphoribosyltransferase	F	Archaea	34.8	1e-10
GVMAG-M-3300017989-35|Ga0180432_10001562_39	2SFF9	Fatty acid desaturase	I	Eukarya	146.1	1.4e-44
GVMAG-M-3300017989-35|Ga0180432_10001562_40	COG0553	Transcription regulator that activates transcription by stimulating RNA polymerase (RNAP) recycling in case of stress conditions such as supercoiled DNA or high salt concentrations. Probably acts by releasing the RNAP, when it is trapped or immobilized on tightly supercoiled DNA. Does not activate transcription on linear DNA. Probably not involved in DNA repair	L	Bacteria	44.3	7.6e-15
GVMAG-M-3300017989-35|Ga0180432_10001562_43	2RZCC	unknown	S	Eukarya	64.3	1.1e-19
GVMAG-M-3300017989-35|Ga0180432_10001562_44	32TYR	unknown	S	Bacteria	19	7.1e-06
GVMAG-M-3300017989-35|Ga0180432_10001562_45	KOG2937	m7G(5')pppN diphosphatase activity	L	Eukarya	32.9	3.6e-10
GVMAG-M-3300017989-35|Ga0180432_10001562_7	33Y7K	unknown	S	Bacteria	35.7	4.8e-11
GVMAG-M-3300017989-35|Ga0180432_10009035_10	COG3021	interspecies interaction between organisms	O	Bacteria	52.7	3.9e-16
GVMAG-M-3300017989-35|Ga0180432_10009035_3	2S77Y	Coiled-coil N-terminus of cGMP-dependent protein kinase	S	Eukarya	23.1	6.6e-07
GVMAG-M-3300017989-35|Ga0180432_10009035_6	2S4DW	Sphaeroforma arctica JP610	S	Eukarya	26.3	2.7e-08
GVMAG-M-3300017989-35|Ga0180432_10009035_8	2SEJ0	unknown	S	Eukarya	31.6	7.3e-10
GVMAG-M-3300017989-35|Ga0180432_10013733_12	31NHP	unknown	S	Bacteria	21.4	2.5e-06
GVMAG-M-3300017989-35|Ga0180432_10013733_14	2SAPU	MYND finger	S	Eukarya	49.4	3.6e-15
GVMAG-M-3300017989-35|Ga0180432_10013733_15	2S9GE	ShK domain-like	S	Eukarya	63.8	1.1e-19
GVMAG-M-3300017989-35|Ga0180432_10013733_3	2RID2	unknown	S	Eukarya	40.7	2.4e-12
GVMAG-M-3300017989-35|Ga0180432_10013733_6	COG0553	Transcription regulator that activates transcription by stimulating RNA polymerase (RNAP) recycling in case of stress conditions such as supercoiled DNA or high salt concentrations. Probably acts by releasing the RNAP, when it is trapped or immobilized on tightly supercoiled DNA. Does not activate transcription on linear DNA. Probably not involved in DNA repair	L	Bacteria	91	6.9e-29
GVMAG-M-3300017989-35|Ga0180432_10013733_8	2SNKE	A Receptor for Ubiquitination Targets	S	Eukarya	20	2.7e-06
GVMAG-M-3300017989-35|Ga0180432_10015415_1	2S61S	transposition	L	Eukarya	19.4	1.5e-06
GVMAG-M-3300017989-35|Ga0180432_10015415_10	2RTQT	Trichohyalin-plectin-homology domain	S	Eukarya	18.3	8e-06
GVMAG-M-3300017989-35|Ga0180432_10015415_4	KOG0802	protein polyubiquitination	O	Eukarya	54.6	1.4e-16
GVMAG-M-3300017989-35|Ga0180432_10015415_6	KOG0571	L-asparagine biosynthetic process	E	Eukarya	464	9.8e-141
GVMAG-M-3300017989-35|Ga0180432_10016896_1	2RZCC	unknown	S	Eukarya	172.8	1.4e-52
GVMAG-M-3300017989-35|Ga0180432_10016896_3	2S26E	unknown	S	Eukarya	20.5	7.5e-07
GVMAG-M-3300017989-35|Ga0180432_10016896_4	COG4951	DNA primase small subunit	L	Bacteria	115.2	2.9e-35
GVMAG-M-3300017989-35|Ga0180432_10016896_7	KOG1105	transcription, DNA-templated	K	Eukarya	44.3	6.8e-14
GVMAG-M-3300017989-35|Ga0180432_10017732_2	2QVS6	Protein of unknown function TPD sequence-motif	S	Eukarya	109.6	1.4e-33
GVMAG-M-3300017989-35|Ga0180432_10017732_4	KOG1868	ubiquitinyl hydrolase activity	O	Eukarya	87.8	8e-27
GVMAG-M-3300017989-35|Ga0180432_10018706_2	COG3046	protein related to deoxyribodipyrimidine photolyase	S	Bacteria	414	1.1e-125
GVMAG-M-3300017989-35|Ga0180432_10018706_4	2S61S	transposition	L	Eukarya	86.8	7e-27
GVMAG-M-3300017989-35|Ga0180432_10018706_5	arCOG00833	PFAM GCN5-related N-acetyltransferase	C	Archaea	47.2	2.4e-14
GVMAG-M-3300017989-35|Ga0180432_10018706_6	COG4870	transferase activity, transferring glycosyl groups	O	Bacteria	19.8	2.9e-06
GVMAG-M-3300017989-35|Ga0180432_10020669_3	2SBBB	Poxvirus Late Transcription Factor VLTF3 like	S	Eukarya	148.7	1.9e-45
GVMAG-M-3300017989-35|Ga0180432_10020669_4	32UT2	unknown	S	Bacteria	19	5e-06
GVMAG-M-3300017989-35|Ga0180432_10020669_5	2TE6S	unknown	S	Eukarya	23.2	5.4e-07
GVMAG-M-3300017989-35|Ga0180432_10020669_7	2SHTQ	Major capsid protein N-terminus	S	Eukarya	375.8	4e-114
GVMAG-M-3300017989-35|Ga0180432_10020669_8	2SU7N	unknown	S	Eukarya	56.3	3.1e-17
GVMAG-M-3300017989-35|Ga0180432_10020669_9	COG2452	N-4 methylation of cytosine	L	Bacteria	44.8	2e-13
GVMAG-M-3300017989-35|Ga0180432_10022450_2	2SWUG	unknown	S	Eukarya	109.1	2e-33
GVMAG-M-3300017989-35|Ga0180432_10022450_3	KOG0969	DNA replication proofreading	L	Eukarya	41.3	5.6e-13
GVMAG-M-3300017989-35|Ga0180432_10023350_3	KOG2134	DNA-3'-diphospho-5'-guanosine diphosphatase	E	Eukarya	163	1.2e-49
GVMAG-M-3300017989-35|Ga0180432_10023350_5	COG1222	aaa ATPase	O	Bacteria	36.7	3.3e-11
GVMAG-M-3300017989-35|Ga0180432_10023377_1	KOG3355	flavin-linked sulfhydryl oxidase activity	O	Eukarya	21.4	2.7e-07
GVMAG-M-3300017989-35|Ga0180432_10023377_12	2ZZN5	unknown	S	Bacteria	20.4	3.7e-06
GVMAG-M-3300017989-35|Ga0180432_10023377_13	KOG0441	oxidoreductase activity, acting on superoxide radicals as acceptor	P	Eukarya	121.2	3.7e-37
GVMAG-M-3300017989-35|Ga0180432_10026537_1	KOG1546	cysteine-type peptidase activity	K	Eukarya	207.3	4.2e-63
GVMAG-M-3300017989-35|Ga0180432_10026537_3	2SDGT	unknown	S	Eukarya	37	1.3e-11
GVMAG-M-3300017989-35|Ga0180432_10026537_7	2SMZK	unknown	S	Eukarya	23	3.5e-07
GVMAG-M-3300017989-35|Ga0180432_10027044_2	arCOG00680	stress-induced mitochondrial fusion	L	Archaea	142.9	1.5e-43
GVMAG-M-3300017989-35|Ga0180432_10027044_4	COG1948	resolution of meiotic recombination intermediates	L	Bacteria	41.7	7.2e-13
GVMAG-M-3300017989-35|Ga0180432_10027044_6	342U6	unknown	S	Bacteria	20.8	4.6e-06
GVMAG-M-3300017989-35|Ga0180432_10027044_7	KOG4176	dioxygenase activity	L	Eukarya	59.5	1.5e-18
GVMAG-M-3300017989-35|Ga0180432_10028914_1	KOG0261	DNA-directed 5'-3' RNA polymerase activity	K	Eukarya	278.1	1.3e-84
GVMAG-M-3300017989-35|Ga0180432_10028914_2	2RZCC	unknown	S	Eukarya	162.5	1.9e-49
GVMAG-M-3300017989-35|Ga0180432_10028914_3	COG5377	YqaJ viral recombinase family	L	Bacteria	47.8	1.7e-14
GVMAG-M-3300017989-35|Ga0180432_10032017_2	314PZ	unknown	S	Bacteria	20.3	4.9e-06
GVMAG-M-3300017989-35|Ga0180432_10032017_3	KOG1717	MAP kinase tyrosine/serine/threonine phosphatase activity	T	Eukarya	113.7	1.2e-34
GVMAG-M-3300017989-35|Ga0180432_10032017_7	2SU9Q	unknown	S	Eukarya	28	9.5e-09
GVMAG-M-3300017989-35|Ga0180432_10032279_2	KOG0355	DNA topoisomerase type II (ATP-hydrolyzing) activity	L	Eukarya	492.7	2.3e-149
GVMAG-M-3300017989-35|Ga0180432_10032449_6	2SU7N	unknown	S	Eukarya	39.4	4.7e-12
GVMAG-M-3300017989-35|Ga0180432_10032449_7	2S6TJ	unknown	S	Eukarya	32.3	3e-10
GVMAG-M-3300017989-35|Ga0180432_10033547_3	COG1793	dna ligase	L	Bacteria	67.8	8.7e-21
GVMAG-M-3300017989-35|Ga0180432_10033547_4	KOG2534	DNA polymerase	L	Eukarya	113.2	1.6e-34
GVMAG-M-3300017989-35|Ga0180432_10033547_5	arCOG04470	phosphatidylserine decarboxylase	I	Archaea	26.8	3.2e-08
GVMAG-M-3300018416-36|Ga0181553_10000955_1	arCOG01159	archaeal coiled-coil protein	D	Archaea	24.9	5.2e-08
GVMAG-M-3300018416-36|Ga0181553_10000955_10	KOG1868	ubiquitinyl hydrolase activity	O	Eukarya	79	3.5e-24
GVMAG-M-3300018416-36|Ga0181553_10000955_12	305UU	unknown	S	Bacteria	23.8	4.3e-07
GVMAG-M-3300018416-36|Ga0181553_10000955_15	KOG3125	thymidine kinase activity	F	Eukarya	221.9	8.4e-68
GVMAG-M-3300018416-36|Ga0181553_10000955_16	KOG4399	zinc ion binding	T	Eukarya	23.1	1e-07
GVMAG-M-3300018416-36|Ga0181553_10000955_17	arCOG04244	DNA-dependent RNA polymerase catalyzes the transcription of DNA into RNA using the four ribonucleoside triphosphates as substrates	F	Archaea	33.8	2.5e-10
GVMAG-M-3300018416-36|Ga0181553_10000955_2	30IFH	unknown	S	Bacteria	81.5	5.2e-25
GVMAG-M-3300018416-36|Ga0181553_10000955_21	32VSY	unknown	S	Bacteria	51	1.5e-15
GVMAG-M-3300018416-36|Ga0181553_10000955_22	KOG0925	helicase activity	L	Eukarya	124	6.4e-38
GVMAG-M-3300018416-36|Ga0181553_10000955_3	340G2	Bifunctional DNA primase/polymerase, N-terminal	S	Bacteria	50	2.4e-15
GVMAG-M-3300018416-36|Ga0181553_10000955_4	COG0827	DNA restriction-modification system	L	Bacteria	76.5	2.1e-24
GVMAG-M-3300018416-36|Ga0181553_10000955_6	KOG1294	double-stranded DNA 3'-5' exodeoxyribonuclease activity	L	Eukarya	248.8	1.4e-75
GVMAG-M-3300018416-36|Ga0181553_10000955_7	2T1P0	unknown	S	Eukarya	355.6	3.4e-108
GVMAG-M-3300018416-36|Ga0181553_10000955_8	2RICY	DNA ligase OB-like domain	L	Eukarya	72.4	2.7e-22
GVMAG-M-3300018416-36|Ga0181553_10001777_1	2RTTV	unknown	S	Eukarya	46.4	2e-14
GVMAG-M-3300018416-36|Ga0181553_10001777_11	KOG1311	protein-cysteine S-palmitoyltransferase activity	Z	Eukarya	21.6	1.4e-06
GVMAG-M-3300018416-36|Ga0181553_10001777_12	2S45Q	D5 N terminal like	S	Eukarya	212.7	1.1e-64
GVMAG-M-3300018416-36|Ga0181553_10001777_13	30NXV	unknown	S	Bacteria	19.7	3.4e-06
GVMAG-M-3300018416-36|Ga0181553_10001777_14	KOG3405	DNA-directed 5'-3' RNA polymerase activity	K	Eukarya	46.5	2.4e-14
GVMAG-M-3300018416-36|Ga0181553_10001777_15	KOG4399	zinc ion binding	T	Eukarya	22.5	1.5e-07
GVMAG-M-3300018416-36|Ga0181553_10001777_16	arCOG00579	Belongs to the archaeal rpoM eukaryotic RPA12 RPB9 RPC11 RNA polymerase family	K	Archaea	20.1	1.7e-06
GVMAG-M-3300018416-36|Ga0181553_10001777_17	KOG3327	dTDP metabolic process	F	Eukarya	81.7	6.3e-25
GVMAG-M-3300018416-36|Ga0181553_10001777_3	32G31	ICEA Protein	L	Bacteria	109.3	2.1e-33
GVMAG-M-3300018416-36|Ga0181553_10001777_4	COG0863	Belongs to the N(4) N(6)-methyltransferase family	L	Bacteria	117.8	6.2e-36
GVMAG-M-3300018416-36|Ga0181553_10001777_5	2RYVX	unknown	S	Eukarya	24.3	8.1e-08
GVMAG-M-3300018416-36|Ga0181553_10001777_6	COG0338	D12 class N6 adenine-specific DNA methyltransferase	L	Bacteria	55.6	2.1e-17
GVMAG-M-3300018416-36|Ga0181553_10001777_8	KOG2757	mannose-6-phosphate isomerase activity	G	Eukarya	384.3	7.4e-117
GVMAG-M-3300018416-36|Ga0181553_10001777_9	2QWPX	regulation of response to stimulus	S	Eukarya	37.8	4.1e-12
GVMAG-M-3300018416-36|Ga0181553_10001991_1	KOG1000	annealing helicase activity	L	Eukarya	52.6	2.2e-16
GVMAG-M-3300018416-36|Ga0181553_10001991_10	KOG1940	zinc ion binding	KLT	Eukarya	246.7	8e-75
GVMAG-M-3300018416-36|Ga0181553_10001991_11	KOG1112	ribonucleoside-diphosphate reductase activity	F	Eukarya	1039.8	0
GVMAG-M-3300018416-36|Ga0181553_10001991_12	2Z9HP	RNA ligase	S	Bacteria	37.4	1.5e-11
GVMAG-M-3300018416-36|Ga0181553_10001991_2	2RUU8	Bestrophin, RFP-TM, chloride channel	S	Eukarya	150.6	5.6e-46
GVMAG-M-3300018416-36|Ga0181553_10001991_3	2SABV	unknown	S	Eukarya	72.8	3e-22
GVMAG-M-3300018416-36|Ga0181553_10001991_4	KOG0969	DNA replication proofreading	L	Eukarya	255.6	9.5e-78
GVMAG-M-3300018416-36|Ga0181553_10001991_6	KOG0224	glycerol channel activity	U	Eukarya	152.3	1.9e-46
GVMAG-M-3300018416-36|Ga0181553_10002356_1	KOG3665	protein ubiquitination	E	Eukarya	38.4	8e-12
GVMAG-M-3300018416-36|Ga0181553_10002356_2	KOG0261	DNA-directed 5'-3' RNA polymerase activity	K	Eukarya	599.3	1.4e-181
GVMAG-M-3300018416-36|Ga0181553_10002356_4	2SWUG	unknown	S	Eukarya	75.2	4.4e-23
GVMAG-M-3300018416-36|Ga0181553_10002356_5	31DHR	unknown	S	Bacteria	19	9.7e-06
GVMAG-M-3300018416-36|Ga0181553_10002356_6	31YB8	Family of unknown function (DUF5469)	S	Bacteria	23.8	3.5e-07
GVMAG-M-3300018416-36|Ga0181553_10002356_7	arCOG03145	Possesses two activities a DNA synthesis (polymerase) and an exonucleolytic activity that degrades single-stranded DNA in the 3'- to 5'-direction. Has a template-primer preference which is characteristic of a replicative DNA polymerase	L	Archaea	84.5	5.5e-26
GVMAG-M-3300018416-36|Ga0181553_10002356_9	30S0Y	unknown	S	Bacteria	19.9	4.1e-06
GVMAG-M-3300018416-36|Ga0181553_10003180_1	32435	unknown	S	Bacteria	24.7	2.3e-07
GVMAG-M-3300018416-36|Ga0181553_10003180_11	KOG3017	peptidase inhibitor activity	ADK	Eukarya	119.1	1.9e-36
GVMAG-M-3300018416-36|Ga0181553_10003180_12	2S0A5	protein transport	S	Eukarya	20.7	1.2e-06
GVMAG-M-3300018416-36|Ga0181553_10003180_3	337Q9	unknown	S	Bacteria	19.6	7.3e-06
GVMAG-M-3300018416-36|Ga0181553_10003180_4	2SAZ6	unknown	S	Eukarya	48.5	6.2e-15
GVMAG-M-3300018416-36|Ga0181553_10003180_5	2RZBH	regulation of response to stimulus	S	Eukarya	34.3	5.6e-11
GVMAG-M-3300018416-36|Ga0181553_10003180_6	2RZBH	regulation of response to stimulus	S	Eukarya	52.6	1.6e-16
GVMAG-M-3300018416-36|Ga0181553_10003180_7	2RZBH	regulation of response to stimulus	S	Eukarya	60	9.8e-19
GVMAG-M-3300018416-36|Ga0181553_10003180_8	2RZBH	regulation of response to stimulus	S	Eukarya	51.3	3.9e-16
GVMAG-M-3300018416-36|Ga0181553_10003487_1	COG1061	Type III restriction enzyme res subunit	L	Bacteria	28.2	1.1e-08
GVMAG-M-3300018416-36|Ga0181553_10003487_10	344CT	unknown	S	Bacteria	19.9	7e-06
GVMAG-M-3300018416-36|Ga0181553_10003487_2	arCOG01762	DNA-dependent RNA polymerase catalyzes the transcription of DNA into RNA using the four ribonucleoside triphosphates as substrates	K	Archaea	702.8	6.9e-213
GVMAG-M-3300018416-36|Ga0181553_10003487_3	KOG2937	m7G(5')pppN diphosphatase activity	L	Eukarya	78.3	6e-24
GVMAG-M-3300018416-36|Ga0181553_10003487_7	KOG0908	protein-disulfide reductase activity	J	Eukarya	50.5	1.4e-15
GVMAG-M-3300018416-36|Ga0181553_10003487_9	KOG0697	manganese ion binding	T	Eukarya	140.9	1.8e-43
GVMAG-M-3300018416-36|Ga0181553_10004210_10	2ZJQ0	unknown	S	Bacteria	19.8	3.7e-06
GVMAG-M-3300018416-36|Ga0181553_10004210_2	30D09	unknown	S	Bacteria	18.9	9.1e-06
GVMAG-M-3300018416-36|Ga0181553_10004210_4	COG0433	COG0433 Predicted ATPase	O	Bacteria	35.2	7e-11
GVMAG-M-3300018416-36|Ga0181553_10004210_5	KOG2386	mRNA guanylyltransferase activity	A	Eukarya	80.5	7.8e-25
GVMAG-M-3300018416-36|Ga0181553_10004210_8	KOG1163	peptidyl-serine phosphorylation	H	Eukarya	330.4	2.1e-100
GVMAG-M-3300018416-36|Ga0181553_10004608_12	2TJPD	unknown	S	Eukarya	21.3	2.2e-06
GVMAG-M-3300018416-36|Ga0181553_10004608_13	2T1P0	unknown	S	Eukarya	114	7.2e-35
GVMAG-M-3300018416-36|Ga0181553_10004608_2	2TDA0	Ring finger domain	S	Eukarya	22.9	5e-07
GVMAG-M-3300018416-36|Ga0181553_10004608_3	2RXMB	unknown	S	Eukarya	35.4	7.2e-11
GVMAG-M-3300018416-36|Ga0181553_10004608_5	KOG1454	regulation of endocannabinoid signaling pathway	O	Eukarya	110.3	8.5e-34
GVMAG-M-3300018416-36|Ga0181553_10004608_6	2STY7	Type III restriction enzyme, res subunit	L	Eukarya	46.9	6.8e-15
GVMAG-M-3300018416-36|Ga0181553_10004608_7	2R1GW	unknown	S	Eukarya	20.8	2.3e-06
GVMAG-M-3300018416-36|Ga0181553_10004608_9	2T1P0	unknown	S	Eukarya	43.6	1.7e-13
GVMAG-M-3300018416-36|Ga0181553_10004856_1	2SZJE	unknown	S	Eukarya	59.9	1.9e-18
GVMAG-M-3300018416-36|Ga0181553_10004856_2	arCOG04219	carbon-nitrogen ligase activity, with glutamine as amido-N-donor	J	Archaea	25.5	4.9e-08
GVMAG-M-3300018416-36|Ga0181553_10004856_4	2QQHV	BEST Arabidopsis thaliana protein match	S	Eukarya	44	9.6e-14
GVMAG-M-3300018416-36|Ga0181553_10004856_6	COG0615	ADP-L-glycero-beta-D-manno-heptose biosynthetic process	H	Bacteria	72.3	3.5e-22
GVMAG-M-3300018416-36|Ga0181553_10004856_7	32SGF	Psort location Cytoplasmic, score 8.87	S	Bacteria	20.4	4.1e-06
GVMAG-M-3300018416-36|Ga0181553_10004856_8	KOG0355	DNA topoisomerase type II (ATP-hydrolyzing) activity	L	Eukarya	1204.5	0
GVMAG-M-3300018416-36|Ga0181553_10004856_9	33NKY	unknown	S	Bacteria	55.2	5e-17
GVMAG-M-3300018416-36|Ga0181553_10007160_4	2ZJY6	unknown	S	Bacteria	18.6	6.8e-06
GVMAG-M-3300018416-36|Ga0181553_10007160_5	KOG3127	dCMP deaminase activity	F	Eukarya	195.5	1.8e-59
GVMAG-M-3300018416-36|Ga0181553_10007160_6	33NKY	unknown	S	Bacteria	67.9	7.2e-21
GVMAG-M-3300018416-36|Ga0181553_10007160_8	2RRKU	unknown	S	Eukarya	77.2	1.7e-23
GVMAG-M-3300018416-36|Ga0181553_10008113_1	arCOG02632	N-6 DNA methylase	V	Archaea	29	5.8e-09
GVMAG-M-3300018416-36|Ga0181553_10008113_2	2S2HE	unknown	S	Eukarya	265.8	8.1e-81
GVMAG-M-3300018416-36|Ga0181553_10008113_3	COG4951	DNA primase small subunit	L	Bacteria	156.1	1.1e-47
GVMAG-M-3300018416-36|Ga0181553_10008113_5	KOG2458	glucosyltransferase activity	CO	Eukarya	120.9	1.7e-37
GVMAG-M-3300018416-36|Ga0181553_10008113_8	COG1594	Catalyzes the reduction of ribonucleotides to deoxyribonucleotides. May function to provide a pool of deoxyribonucleotide precursors for DNA repair during oxygen limitation and or for immediate growth after restoration of oxygen	K	Bacteria	21.8	6.4e-07
GVMAG-M-3300018416-36|Ga0181553_10011843_1	31UV7	Glycosyltransferase family 10 (fucosyltransferase) C-term	S	Bacteria	99.3	2.7e-30
GVMAG-M-3300018416-36|Ga0181553_10011843_2	COG3306	glycosyltransferase involved in LPS biosynthesis	M	Bacteria	72	3.6e-22
GVMAG-M-3300018416-36|Ga0181553_10011843_3	2QW2I	glycolipid 6-alpha-mannosyltransferase activity	M	Eukarya	53.8	1.9e-16
GVMAG-M-3300018416-36|Ga0181553_10011843_4	2SBHM	Protein of unknown function (DUF563)	S	Eukarya	29.4	3.8e-09
GVMAG-M-3300018416-36|Ga0181553_10011843_5	arCOG01373	Catalyzes the conversion of GDP-D-mannose to GDP-4- dehydro-6-deoxy-D-mannose	M	Archaea	151.6	2.8e-46
GVMAG-M-3300018416-36|Ga0181553_10011843_6	arCOG00118	Belongs to the DegT DnrJ EryC1 family	E	Archaea	21.4	1e-06
GVMAG-M-3300018416-36|Ga0181553_10013066_1	KOG0194	non-membrane spanning protein tyrosine kinase activity	KLT	Eukarya	17.3	9.7e-06
GVMAG-M-3300018416-36|Ga0181553_10013066_2	344XJ	unknown	S	Bacteria	21.4	2e-06
GVMAG-M-3300018416-36|Ga0181553_10013066_3	COG0756	dUTP diphosphatase activity	F	Bacteria	104	8.8e-32
GVMAG-M-3300018416-36|Ga0181553_10013066_4	KOG1567	ribonucleoside-diphosphate reductase activity	K	Eukarya	408.9	5e-124
GVMAG-M-3300018416-36|Ga0181553_10013066_6	2RZV2	unknown	S	Eukarya	244.7	2.1e-74
GVMAG-M-3300018416-36|Ga0181553_10013066_7	arCOG02632	N-6 DNA methylase	V	Archaea	41.2	1.2e-12
GVMAG-M-3300018416-36|Ga0181553_10013276_1	2ZC8A	Protein of unknown function (DUF1003)	S	Bacteria	20.1	3.7e-06
GVMAG-M-3300018416-36|Ga0181553_10013276_2	2T9VX	unknown	S	Eukarya	51.7	7.7e-16
GVMAG-M-3300018416-36|Ga0181553_10013276_5	2QWPX	regulation of response to stimulus	S	Eukarya	55.8	1.6e-17
GVMAG-M-3300018416-36|Ga0181553_10013276_6	32WSE	unknown	S	Bacteria	18	8e-06
GVMAG-M-3300018416-36|Ga0181553_10013276_9	arCOG02632	N-6 DNA methylase	V	Archaea	86.2	2.5e-26
GVMAG-M-3300018416-36|Ga0181553_10014474_2	arCOG03416	PFAM D12 class N6 adenine-specific DNA methyltransferase	L	Archaea	229.3	5.6e-70
GVMAG-M-3300018416-36|Ga0181553_10014474_4	30IFH	unknown	S	Bacteria	74.7	6.1e-23
GVMAG-M-3300018416-36|Ga0181553_10014474_5	2SHTQ	Major capsid protein N-terminus	S	Eukarya	577	3.8e-175
GVMAG-M-3300018416-36|Ga0181553_10016335_2	COG3306	glycosyltransferase involved in LPS biosynthesis	M	Bacteria	63.6	1.2e-19
GVMAG-M-3300018416-36|Ga0181553_10016335_4	KOG4195	Transient receptor potential cation channel, subfamily M, member 2	KLT	Eukarya	369.1	4.8e-112
GVMAG-M-3300018416-36|Ga0181553_10016335_5	2RHN7	unknown	S	Eukarya	20.8	1.2e-06
GVMAG-M-3300018416-36|Ga0181553_10016995_1	KOG0673	thymidylate synthase activity	F	Eukarya	139.2	7.8e-43
GVMAG-M-3300018416-36|Ga0181553_10016995_2	arCOG01958	COG1226 Kef-type K transport systems	P	Archaea	50.9	9.5e-16
GVMAG-M-3300018416-36|Ga0181553_10016995_3	KOG1636	DNA polymerase processivity factor activity	L	Eukarya	20.8	1.3e-06
GVMAG-M-3300018416-36|Ga0181553_10016995_5	2SNQ9	positive regulation of TRAIL biosynthetic process	S	Eukarya	24.4	1.3e-07
GVMAG-M-3300018416-36|Ga0181553_10018026_2	KOG1940	zinc ion binding	KLT	Eukarya	62.4	4.1e-19
GVMAG-M-3300018416-36|Ga0181553_10018026_3	arCOG04111	DNA-dependent RNA polymerase catalyzes the transcription of DNA into RNA using the four ribonucleoside triphosphates as substrates	K	Archaea	43.5	2.2e-13
GVMAG-M-3300018416-36|Ga0181553_10018026_8	2SBBB	Poxvirus Late Transcription Factor VLTF3 like	S	Eukarya	214	2.1e-65
GVMAG-M-3300018416-36|Ga0181553_10018591_1	COG3914	O-linked N-acetylglucosamine transferase SPINDLY family	O	Bacteria	219.1	1.2e-66
GVMAG-M-3300018416-36|Ga0181553_10018591_2	COG3306	glycosyltransferase involved in LPS biosynthesis	M	Bacteria	79.4	2.2e-24
GVMAG-M-3300018416-36|Ga0181553_10018591_3	KOG2004	ATP-dependent serine protease that mediates the selective degradation of misfolded, unassembled or oxidatively damaged polypeptides as well as certain short-lived regulatory proteins in the mitochondrial matrix. May also have a chaperone function in the assembly of inner membrane protein complexes. Participates in the regulation of mitochondrial gene expression and in the maintenance of the integ…	O	Eukarya	197.1	4.7e-60
GVMAG-M-3300020542-1|Ga0208857_1000072_1	343NQ	unknown	S	Bacteria	22.1	1.6e-06
GVMAG-M-3300020542-1|Ga0208857_1000072_10	COG0756	dUTP diphosphatase activity	F	Bacteria	107.2	1.1e-32
GVMAG-M-3300020542-1|Ga0208857_1000072_12	COG4951	DNA primase small subunit	L	Bacteria	129.9	1.2e-39
GVMAG-M-3300020542-1|Ga0208857_1000072_14	2T1P0	unknown	S	Eukarya	170.1	7.8e-52
GVMAG-M-3300020542-1|Ga0208857_1000072_15	2SCEZ	unknown	S	Eukarya	506.4	5.4e-154
GVMAG-M-3300020542-1|Ga0208857_1000072_17	2S9NM	Glycosyl hydrolases family 6	G	Eukarya	298.4	1.4e-90
GVMAG-M-3300020542-1|Ga0208857_1000072_20	2R3R7	unknown	S	Eukarya	21.3	2.4e-06
GVMAG-M-3300020542-1|Ga0208857_1000072_25	2Z9HP	RNA ligase	S	Bacteria	43.4	2.6e-13
GVMAG-M-3300020542-1|Ga0208857_1000072_27	32BIW	unknown	S	Bacteria	20	8.9e-06
GVMAG-M-3300020542-1|Ga0208857_1000072_4	arCOG04111	DNA-dependent RNA polymerase catalyzes the transcription of DNA into RNA using the four ribonucleoside triphosphates as substrates	K	Archaea	39.8	3.8e-12
GVMAG-M-3300020542-1|Ga0208857_1000072_5	2RHW4	SNARE domain	U	Eukarya	19.9	5.3e-06
GVMAG-M-3300020542-1|Ga0208857_1000072_6	KOG1294	double-stranded DNA 3'-5' exodeoxyribonuclease activity	L	Eukarya	239.6	1e-72
GVMAG-M-3300020542-1|Ga0208857_1000072_8	arCOG11277	unknown	S	Archaea	19.9	6.2e-06
GVMAG-M-3300020542-1|Ga0208857_1000083_1	KOG4439	ATP binding	E	Eukarya	76.3	1.9e-23
GVMAG-M-3300020542-1|Ga0208857_1000083_10	2QS35	unknown	S	Eukarya	30	3.2e-09
GVMAG-M-3300020542-1|Ga0208857_1000083_12	30HGH	unknown	S	Bacteria	20.1	6.4e-06
GVMAG-M-3300020542-1|Ga0208857_1000083_13	30QSC	unknown	S	Bacteria	26.7	5.2e-08
GVMAG-M-3300020542-1|Ga0208857_1000083_14	303CZ	unknown	S	Bacteria	23.4	5.4e-07
GVMAG-M-3300020542-1|Ga0208857_1000083_15	32ZGY	unknown	S	Bacteria	20.3	4e-06
GVMAG-M-3300020542-1|Ga0208857_1000083_16	arCOG01078	COG0494 NTP pyrophosphohydrolases including oxidative damage repair enzymes	L	Archaea	37.1	2e-11
GVMAG-M-3300020542-1|Ga0208857_1000083_19	KOG0615	cellular response to bisphenol A	T	Eukarya	95.3	2.5e-29
GVMAG-M-3300020542-1|Ga0208857_1000083_20	COG5377	YqaJ viral recombinase family	L	Bacteria	57.4	2.2e-17
GVMAG-M-3300020542-1|Ga0208857_1000083_22	arCOG04258	DNA-dependent RNA polymerase catalyzes the transcription of DNA into RNA using the four ribonucleoside triphosphates as substrates	K	Archaea	61.1	7.4e-19
GVMAG-M-3300020542-1|Ga0208857_1000083_23	KOG0444	actin filament severing	T	Eukarya	33.1	2e-10
GVMAG-M-3300020542-1|Ga0208857_1000083_25	2SQ8M	Ricin-type beta-trefoil lectin domain-like	S	Eukarya	88.4	7.9e-27
GVMAG-M-3300020542-1|Ga0208857_1000083_26	2SHTQ	Major capsid protein N-terminus	S	Eukarya	579.9	5.7e-176
GVMAG-M-3300020542-1|Ga0208857_1000083_4	KOG3665	protein ubiquitination	E	Eukarya	46.4	3.5e-14
GVMAG-M-3300020542-1|Ga0208857_1000083_5	34AC9	unknown	S	Bacteria	23.2	1.8e-07
GVMAG-M-3300020542-1|Ga0208857_1000083_6	KOG0673	thymidylate synthase activity	F	Eukarya	516.3	1.8e-156
GVMAG-M-3300020542-1|Ga0208857_1000083_7	KOG3752	RNA-DNA hybrid ribonuclease activity	L	Eukarya	42.2	7.9e-13
GVMAG-M-3300020542-1|Ga0208857_1000083_9	arCOG00488	Sliding clamp subunit that acts as a moving platform for DNA processing. Responsible for tethering the catalytic subunit of DNA polymerase and other proteins to DNA during high-speed replication	L	Archaea	26.9	3.3e-08
GVMAG-M-3300020542-1|Ga0208857_1000138_1	KOG2386	mRNA guanylyltransferase activity	A	Eukarya	63.6	1.2e-19
GVMAG-M-3300020542-1|Ga0208857_1000138_10	2QWPX	regulation of response to stimulus	S	Eukarya	27.6	6e-09
GVMAG-M-3300020542-1|Ga0208857_1000138_12	2RHKD	lipoyl(octanoyl) transferase activity	H	Eukarya	19.1	7e-06
GVMAG-M-3300020542-1|Ga0208857_1000138_14	2SC5D	unknown	S	Eukarya	47.9	9.6e-15
GVMAG-M-3300020542-1|Ga0208857_1000138_2	KOG1311	protein-cysteine S-palmitoyltransferase activity	Z	Eukarya	20.4	3.8e-06
GVMAG-M-3300020542-1|Ga0208857_1000138_3	KOG1105	transcription, DNA-templated	K	Eukarya	23.8	1.2e-07
GVMAG-M-3300020542-1|Ga0208857_1000138_5	KOG3173	zinc ion binding	Q	Eukarya	87.1	1.3e-26
GVMAG-M-3300020542-1|Ga0208857_1000138_7	2QTYC	DNA ligase OB-like domain	L	Eukarya	100.4	1.2e-30
GVMAG-M-3300020542-1|Ga0208857_1000138_9	KOG1165	peptidyl-serine phosphorylation	H	Eukarya	79.1	3.6e-24
GVMAG-M-3300020542-1|Ga0208857_1000145_1	2ZF9Z	unknown	S	Bacteria	24	2.5e-07
GVMAG-M-3300020542-1|Ga0208857_1000145_11	KOG2458	glucosyltransferase activity	CO	Eukarya	139.8	3.9e-43
GVMAG-M-3300020542-1|Ga0208857_1000145_13	33685	unknown	S	Bacteria	18.8	7.1e-06
GVMAG-M-3300020542-1|Ga0208857_1000145_15	2REJN	unknown	S	Eukarya	21.9	1.8e-06
GVMAG-M-3300020542-1|Ga0208857_1000145_17	2S2UE	unknown	S	Eukarya	26.3	1.6e-08
GVMAG-M-3300020542-1|Ga0208857_1000145_19	319VU	unknown	S	Bacteria	206.2	1.2e-62
GVMAG-M-3300020542-1|Ga0208857_1000145_20	KOG0355	DNA topoisomerase type II (ATP-hydrolyzing) activity	L	Eukarya	572.6	2e-173
GVMAG-M-3300020542-1|Ga0208857_1000145_22	2S9CI	unknown	S	Eukarya	166.4	7.6e-51
GVMAG-M-3300020542-1|Ga0208857_1000145_3	2ZNAM	unknown	S	Bacteria	19.4	6.3e-06
GVMAG-M-3300020542-1|Ga0208857_1000145_8	KOG2605	thiol-dependent ubiquitin-specific protease activity	G	Eukarya	61.4	1e-19
GVMAG-M-3300020542-1|Ga0208857_1000230_12	2SHTQ	Major capsid protein N-terminus	S	Eukarya	254	3.5e-77
GVMAG-M-3300020542-1|Ga0208857_1000230_13	2QPVF	plant-type cell wall organization	C	Eukarya	20.1	3.9e-06
GVMAG-M-3300020542-1|Ga0208857_1000230_14	KOG0924	ATP-dependent RNA helicase activity	L	Eukarya	236	1e-71
GVMAG-M-3300020542-1|Ga0208857_1000230_2	2ZVAN	unknown	S	Bacteria	20.8	2.3e-06
GVMAG-M-3300020542-1|Ga0208857_1000230_3	arCOG01764	General factor that plays a role in the activation of archaeal genes transcribed by RNA polymerase. Binds specifically to the TATA box promoter element which lies close to the position of transcription initiation	K	Archaea	28.1	1.3e-08
GVMAG-M-3300020542-1|Ga0208857_1000230_7	2SR2B	unknown	S	Eukarya	19	4.3e-06
GVMAG-M-3300020542-1|Ga0208857_1000230_8	2T1P0	unknown	S	Eukarya	34.5	1.1e-10
GVMAG-M-3300020542-1|Ga0208857_1000291_1	2QRYW	unknown	S	Eukarya	28.5	7.8e-09
GVMAG-M-3300020542-1|Ga0208857_1000291_3	arCOG04244	DNA-dependent RNA polymerase catalyzes the transcription of DNA into RNA using the four ribonucleoside triphosphates as substrates	F	Archaea	34.7	1.6e-10
GVMAG-M-3300020542-1|Ga0208857_1000305_1	2SW9R	Zinc-finger of C2H2 type	A	Eukarya	19.5	8.6e-06
GVMAG-M-3300020542-1|Ga0208857_1000305_10	arCOG01981	Stabilizes TBP binding to an archaeal box-A promoter. Also responsible for recruiting RNA polymerase II to the pre- initiation complex (DNA-TBP-TFIIB)	K	Archaea	29.9	4.4e-09
GVMAG-M-3300020542-1|Ga0208857_1000305_3	KOG0191	cell redox homeostasis	CO	Eukarya	71.8	3.8e-22
GVMAG-M-3300020542-1|Ga0208857_1000305_4	KOG2501	cellular oxidant detoxification	O	Eukarya	125.4	1.2e-38
GVMAG-M-3300020542-1|Ga0208857_1000305_6	KOG1112	ribonucleoside-diphosphate reductase activity	F	Eukarya	1121.4	0
GVMAG-M-3300020542-1|Ga0208857_1000305_7	KOG3327	dTDP metabolic process	F	Eukarya	112.8	2.9e-34
GVMAG-M-3300020542-1|Ga0208857_1000329_2	335QX	unknown	S	Bacteria	21.9	1.2e-06
GVMAG-M-3300020542-1|Ga0208857_1000329_3	KOG1868	ubiquitinyl hydrolase activity	O	Eukarya	75.5	4.9e-23
GVMAG-M-3300020542-1|Ga0208857_1000329_4	KOG0224	glycerol channel activity	U	Eukarya	243.6	4.7e-74
GVMAG-M-3300020542-1|Ga0208857_1000329_6	KOG0969	DNA replication proofreading	L	Eukarya	210.3	5.4e-64
GVMAG-M-3300020542-1|Ga0208857_1000329_8	KOG0969	DNA replication proofreading	L	Eukarya	80.8	7.4e-25
GVMAG-M-3300020542-1|Ga0208857_1000329_9	arCOG03192	COG1525 Micrococcal nuclease (thermonuclease) homologs	L	Archaea	27.1	2e-08
GVMAG-M-3300020542-1|Ga0208857_1000378_1	2SBBB	Poxvirus Late Transcription Factor VLTF3 like	S	Eukarya	223.4	3.1e-68
GVMAG-M-3300020542-1|Ga0208857_1000378_4	2RZ9I	unknown	S	Eukarya	28.1	9.8e-09
GVMAG-M-3300020542-1|Ga0208857_1000378_6	COG1104	cysteine desulfurase activity	E	Bacteria	53.7	2e-16
GVMAG-M-3300020542-1|Ga0208857_1000451_2	KOG0800	ubiquitin-protein transferase activity	O	Eukarya	31.7	1.2e-09
GVMAG-M-3300020542-1|Ga0208857_1000451_3	2SSKZ	unknown	S	Eukarya	24.1	3.1e-07
GVMAG-M-3300020542-1|Ga0208857_1000451_4	COG2131	deaminase	F	Bacteria	126.6	1.7e-38
GVMAG-M-3300020542-1|Ga0208857_1000451_5	COG3046	protein related to deoxyribodipyrimidine photolyase	S	Bacteria	356.6	3e-108
GVMAG-M-3300020542-1|Ga0208857_1000451_8	2TJ28	unknown	S	Eukarya	21.6	1.9e-06
GVMAG-M-3300020542-1|Ga0208857_1000518_5	COG0553	Transcription regulator that activates transcription by stimulating RNA polymerase (RNAP) recycling in case of stress conditions such as supercoiled DNA or high salt concentrations. Probably acts by releasing the RNAP, when it is trapped or immobilized on tightly supercoiled DNA. Does not activate transcription on linear DNA. Probably not involved in DNA repair	L	Bacteria	49.4	2.5e-16
GVMAG-M-3300020542-1|Ga0208857_1000524_1	2T1P0	unknown	S	Eukarya	84	1e-25
GVMAG-M-3300020542-1|Ga0208857_1000524_2	2RZBH	regulation of response to stimulus	S	Eukarya	49.5	1.7e-15
GVMAG-M-3300020542-1|Ga0208857_1000524_5	2SW5D	unknown	S	Eukarya	20.3	4e-06
GVMAG-M-3300020542-1|Ga0208857_1000577_5	arCOG02840	Belongs to the DNA photolyase family	L	Archaea	207.7	3.9e-63
GVMAG-M-3300020542-1|Ga0208857_1000577_7	KOG0987	G-quadruplex DNA unwinding	L	Eukarya	76.5	1.2e-23
GVMAG-M-3300020542-1|Ga0208857_1000577_8	KOG1975	mRNA (guanine-N7-)-methyltransferase activity	J	Eukarya	26	4.6e-08
GVMAG-M-3300020542-1|Ga0208857_1000599_1	2S2HE	unknown	S	Eukarya	215.9	1.4e-65
GVMAG-M-3300020542-1|Ga0208857_1000599_6	arCOG01762	DNA-dependent RNA polymerase catalyzes the transcription of DNA into RNA using the four ribonucleoside triphosphates as substrates	K	Archaea	313.6	2.7e-95
GVMAG-M-3300020542-1|Ga0208857_1000606_10	KOG0214	DNA-directed 5'-3' RNA polymerase activity	K	Eukarya	412.6	2.5e-125
GVMAG-M-3300020542-1|Ga0208857_1000606_2	332HM	unknown	S	Bacteria	19.5	8.4e-06
GVMAG-M-3300020542-1|Ga0208857_1000606_3	COG2126	Ion transport protein	J	Bacteria	41.3	1.4e-12
GVMAG-M-3300020542-1|Ga0208857_1000606_4	31CTK	unknown	S	Bacteria	83.3	1.7e-25
GVMAG-M-3300020542-1|Ga0208857_1000606_5	KOG0827	negative regulation of interferon-beta production	O	Eukarya	48.2	1.4e-14
GVMAG-M-3300020542-1|Ga0208857_1000606_6	KOG1717	MAP kinase tyrosine/serine/threonine phosphatase activity	T	Eukarya	101.7	5.7e-31
GVMAG-M-3300020542-1|Ga0208857_1000606_8	2R75R	unknown	S	Eukarya	31.3	2e-09
GVMAG-M-3300020542-1|Ga0208857_1000662_1	COG4756	Protein of unknown function (DUF1646)	S	Bacteria	22.2	8.1e-07
GVMAG-M-3300020542-1|Ga0208857_1000662_4	2RS15	unknown	S	Eukarya	32	4.8e-10
GVMAG-M-3300020542-1|Ga0208857_1000723_1	2SFSI	unknown	S	Eukarya	50	2.3e-15
GVMAG-M-3300020542-1|Ga0208857_1000723_2	KOG3355	flavin-linked sulfhydryl oxidase activity	O	Eukarya	28.9	1.6e-09
GVMAG-M-3300020542-1|Ga0208857_1000723_4	2QPSU	3-deoxy-7-phosphoheptulonate synthase activity	E	Eukarya	623.3	1.3e-188
GVMAG-M-3300020542-1|Ga0208857_1000723_5	2SEJ0	unknown	S	Eukarya	28.5	6.8e-09
GVMAG-M-3300020542-1|Ga0208857_1000723_6	arCOG04257	DNA-dependent RNA polymerase catalyzes the transcription of DNA into RNA using the four ribonucleoside triphosphates as substrates	K	Archaea	108.7	2.9e-33
GVMAG-M-3300020542-1|Ga0208857_1000780_11	311EH	unknown	S	Bacteria	20.8	3.9e-06
GVMAG-M-3300020542-1|Ga0208857_1000780_2	322PT	unknown	S	Bacteria	25.7	6.5e-08
GVMAG-M-3300020542-1|Ga0208857_1000780_5	2RANB	unknown	S	Eukarya	18.6	5.6e-06
GVMAG-M-3300020542-1|Ga0208857_1000795_1	2SCRQ	unknown	S	Eukarya	20.4	1.1e-06
GVMAG-M-3300020542-1|Ga0208857_1000795_2	arCOG04004	ankyrin repeat	T	Archaea	102.3	3.2e-31
GVMAG-M-3300020542-1|Ga0208857_1000795_5	33PS2	unknown	S	Bacteria	160.7	6e-49
GVMAG-M-3300020542-1|Ga0208857_1000795_7	337MG	unknown	S	Bacteria	21.7	1.1e-06
GVMAG-M-3300022309-7|Ga0224510_10000200_10	arCOG06947	zinc finger	S	Archaea	23.2	9.1e-07
GVMAG-M-3300022309-7|Ga0224510_10000200_11	2SAH5	zinc finger	S	Eukarya	31.2	2.7e-09
GVMAG-M-3300022309-7|Ga0224510_10000200_13	30DGQ	unknown	S	Bacteria	36.8	3.4e-11
GVMAG-M-3300022309-7|Ga0224510_10000200_15	33XZ8	unknown	S	Bacteria	20.2	5.9e-06
GVMAG-M-3300022309-7|Ga0224510_10000200_17	KOG1571	negative regulation of chemokine (C-C motif) ligand 5 production	T	Eukarya	30.5	1.9e-09
GVMAG-M-3300022309-7|Ga0224510_10000200_19	2SHTQ	Major capsid protein N-terminus	S	Eukarya	229.9	1.1e-69
GVMAG-M-3300022309-7|Ga0224510_10000200_22	KOG3661	DNA-binding transcription factor activity	L	Eukarya	44.5	1.3e-13
GVMAG-M-3300022309-7|Ga0224510_10000200_25	2QWS6	Domain of unknown function (DUF389)	S	Eukarya	396.8	4e-120
GVMAG-M-3300022309-7|Ga0224510_10000200_26	2TFNE	unknown	S	Eukarya	18.1	8e-06
GVMAG-M-3300022309-7|Ga0224510_10000200_3	2T21Y	unknown	M	Eukarya	27.9	3.2e-08
GVMAG-M-3300022309-7|Ga0224510_10000200_30	2REF5	Chaperone of endosialidase	S	Eukarya	41	1.7e-12
GVMAG-M-3300022309-7|Ga0224510_10000200_34	2SWUG	unknown	S	Eukarya	163.5	8.4e-50
GVMAG-M-3300022309-7|Ga0224510_10000200_35	2SAH5	zinc finger	S	Eukarya	34.4	3e-10
GVMAG-M-3300022309-7|Ga0224510_10000200_37	30NTW	unknown	S	Bacteria	20.9	3.3e-06
GVMAG-M-3300022309-7|Ga0224510_10000200_38	32YX3	unknown	S	Bacteria	23	5.4e-07
GVMAG-M-3300022309-7|Ga0224510_10000200_39	2T1P0	unknown	S	Eukarya	495.9	1.5e-150
GVMAG-M-3300022309-7|Ga0224510_10000200_4	341ER	AntA/AntB antirepressor	S	Bacteria	19.8	5.7e-06
GVMAG-M-3300022309-7|Ga0224510_10000200_40	2RXW0	unknown	S	Eukarya	272.8	2.1e-82
GVMAG-M-3300022309-7|Ga0224510_10000200_6	KOG1112	ribonucleoside-diphosphate reductase activity	F	Eukarya	1059.2	0
GVMAG-M-3300022309-7|Ga0224510_10000200_7	32TRD	unknown	S	Bacteria	25.1	2.2e-07
GVMAG-M-3300022309-7|Ga0224510_10000314_1	KOG1812	protein polyubiquitination	J	Eukarya	18.9	8.8e-06
GVMAG-M-3300022309-7|Ga0224510_10000314_10	arCOG01075	Nudix hydrolase	F	Archaea	30.1	6.7e-09
GVMAG-M-3300022309-7|Ga0224510_10000314_11	KOG0571	L-asparagine biosynthetic process	E	Eukarya	687.9	2.6e-208
GVMAG-M-3300022309-7|Ga0224510_10000314_12	arCOG07416	hydrolases or acyltransferases (alpha beta hydrolase superfamily)	S	Archaea	78	1.7e-23
GVMAG-M-3300022309-7|Ga0224510_10000314_14	3322U	unknown	S	Bacteria	23	1.4e-06
GVMAG-M-3300022309-7|Ga0224510_10000314_16	2QPSU	3-deoxy-7-phosphoheptulonate synthase activity	E	Eukarya	545.3	6.9e-165
GVMAG-M-3300022309-7|Ga0224510_10000314_19	2SU7N	unknown	S	Eukarya	62.6	5.9e-19
GVMAG-M-3300022309-7|Ga0224510_10000314_20	2RXW0	unknown	S	Eukarya	36.2	7.7e-11
GVMAG-M-3300022309-7|Ga0224510_10000314_21	2RXW0	unknown	S	Eukarya	54.7	1.9e-16
GVMAG-M-3300022309-7|Ga0224510_10000314_23	2QRIP	chitin deacetylase activity	G	Eukarya	171.2	8.4e-52
GVMAG-M-3300022309-7|Ga0224510_10000314_24	KOG2499	N-acetyl-beta-D-galactosaminidase activity	G	Eukarya	219.3	1.3e-66
GVMAG-M-3300022309-7|Ga0224510_10000314_26	2S681	unknown	S	Eukarya	76.4	4.2e-23
GVMAG-M-3300022309-7|Ga0224510_10000314_27	33TUM	unknown	S	Bacteria	21.1	4.2e-06
GVMAG-M-3300022309-7|Ga0224510_10000314_29	KOG1035	eukaryotic translation initiation factor 2alpha kinase activity	J	Eukarya	363.4	3.7e-110
GVMAG-M-3300022309-7|Ga0224510_10000314_3	2SABV	unknown	S	Eukarya	100.4	2.1e-30
GVMAG-M-3300022309-7|Ga0224510_10000314_30	KOG0817	fatty-acyl-CoA binding	I	Eukarya	100.7	1.4e-30
GVMAG-M-3300022309-7|Ga0224510_10000314_31	2S61S	transposition	L	Eukarya	69.6	1.8e-21
GVMAG-M-3300022309-7|Ga0224510_10000314_32	KOG2461	methyltransferase activity	H	Eukarya	30.3	3.1e-09
GVMAG-M-3300022309-7|Ga0224510_10000314_35	337ZK	unknown	S	Bacteria	35.6	7.2e-11
GVMAG-M-3300022309-7|Ga0224510_10000314_36	KOG1940	zinc ion binding	KLT	Eukarya	189.7	2.3e-57
GVMAG-M-3300022309-7|Ga0224510_10000314_37	2SGET	RING-like zinc finger	O	Eukarya	36.5	5.8e-11
GVMAG-M-3300022309-7|Ga0224510_10000314_39	33MCP	unknown	S	Bacteria	20	9.2e-06
GVMAG-M-3300022309-7|Ga0224510_10000314_4	32XG5	PFAM Pathogenesis-related transcriptional factor and ERF	S	Bacteria	22.8	1.2e-06
GVMAG-M-3300022309-7|Ga0224510_10000314_42	COG5164	cell wall organization	K	Bacteria	187.3	1.3e-57
GVMAG-M-3300022309-7|Ga0224510_10000314_44	arCOG10406	Zinc finger, C2H2 type	S	Archaea	30	9.3e-09
GVMAG-M-3300022309-7|Ga0224510_10000314_45	2QWN1	amyloid-beta clearance	S	Eukarya	85.2	6.5e-26
GVMAG-M-3300022309-7|Ga0224510_10000314_49	COG3378	Phage plasmid primase P4 family	KL	Bacteria	30	9.4e-09
GVMAG-M-3300022309-7|Ga0224510_10000314_5	2QWPX	regulation of response to stimulus	S	Eukarya	74.1	8.1e-23
GVMAG-M-3300022309-7|Ga0224510_10000314_8	COG2327	Polysaccharide pyruvyl transferase	F	Bacteria	95.7	6.5e-29
GVMAG-M-3300022309-7|Ga0224510_10000441_11	31YSK	unknown	S	Bacteria	20.8	5.2e-06
GVMAG-M-3300022309-7|Ga0224510_10000441_13	arCOG07862	PA14 domain	S	Archaea	20.6	1.7e-06
GVMAG-M-3300022309-7|Ga0224510_10000441_14	2TJ7P	unknown	S	Eukarya	20.1	6.9e-06
GVMAG-M-3300022309-7|Ga0224510_10000441_17	arCOG04111	DNA-dependent RNA polymerase catalyzes the transcription of DNA into RNA using the four ribonucleoside triphosphates as substrates	K	Archaea	40.7	2.9e-12
GVMAG-M-3300022309-7|Ga0224510_10000441_18	2ZD0H	unknown	S	Bacteria	20.6	6.7e-06
GVMAG-M-3300022309-7|Ga0224510_10000441_2	KOG0667	protein kinase activity	M	Eukarya	129.3	2e-39
GVMAG-M-3300022309-7|Ga0224510_10000441_23	KOG4166	acetolactate synthase activity	EH	Eukarya	675.6	3.6e-204
GVMAG-M-3300022309-7|Ga0224510_10000441_25	KOG0389	helicase activity	L	Eukarya	91.7	5.5e-28
GVMAG-M-3300022309-7|Ga0224510_10000441_26	2RH2U	unknown	S	Eukarya	161.6	4.5e-49
GVMAG-M-3300022309-7|Ga0224510_10000441_28	2TJPD	unknown	S	Eukarya	25.7	1.7e-07
GVMAG-M-3300022309-7|Ga0224510_10000441_3	COG5377	YqaJ viral recombinase family	L	Bacteria	59.7	6.7e-18
GVMAG-M-3300022309-7|Ga0224510_10000441_5	arCOG04258	DNA-dependent RNA polymerase catalyzes the transcription of DNA into RNA using the four ribonucleoside triphosphates as substrates	K	Archaea	75.5	3.5e-23
GVMAG-M-3300022309-7|Ga0224510_10000441_6	2R0BA	unknown	S	Eukarya	20.2	5.1e-06
GVMAG-M-3300022309-7|Ga0224510_10000441_8	30CYS	unknown	S	Bacteria	21.8	2e-06
GVMAG-M-3300022309-7|Ga0224510_10000441_9	KOG0355	DNA topoisomerase type II (ATP-hydrolyzing) activity	L	Eukarya	941.2	1.5e-284
GVMAG-M-3300022309-7|Ga0224510_10000453_13	COG3621	Patatin-like phospholipase	AT	Bacteria	283.8	6.1e-86
GVMAG-M-3300022309-7|Ga0224510_10000453_15	COG0756	dUTP diphosphatase activity	F	Bacteria	85.7	6e-26
GVMAG-M-3300022309-7|Ga0224510_10000453_17	2R8A0	PX domain	S	Eukarya	148.6	4e-45
GVMAG-M-3300022309-7|Ga0224510_10000453_18	KOG1812	protein polyubiquitination	J	Eukarya	33.2	4.2e-10
GVMAG-M-3300022309-7|Ga0224510_10000453_2	KOG0987	G-quadruplex DNA unwinding	L	Eukarya	72.5	3e-22
GVMAG-M-3300022309-7|Ga0224510_10000453_20	2SAH5	zinc finger	S	Eukarya	30	6.2e-09
GVMAG-M-3300022309-7|Ga0224510_10000453_21	2ZCE9	T5orf172	S	Bacteria	25.3	9.3e-08
GVMAG-M-3300022309-7|Ga0224510_10000453_22	2RRKU	unknown	S	Eukarya	73.4	4e-22
GVMAG-M-3300022309-7|Ga0224510_10000453_23	COG4951	DNA primase small subunit	L	Bacteria	151.2	6e-46
GVMAG-M-3300022309-7|Ga0224510_10000453_25	KOG0673	thymidylate synthase activity	F	Eukarya	504.8	7.6e-153
GVMAG-M-3300022309-7|Ga0224510_10000453_26	KOG3752	RNA-DNA hybrid ribonuclease activity	L	Eukarya	77.3	2.3e-23
GVMAG-M-3300022309-7|Ga0224510_10000453_27	KOG0224	glycerol channel activity	U	Eukarya	47.7	1.6e-14
GVMAG-M-3300022309-7|Ga0224510_10000453_28	KOG1636	DNA polymerase processivity factor activity	L	Eukarya	20.1	3.7e-06
GVMAG-M-3300022309-7|Ga0224510_10000453_3	KOG1165	peptidyl-serine phosphorylation	H	Eukarya	77.9	1.2e-23
GVMAG-M-3300022309-7|Ga0224510_10000453_30	30S2A	Alternative locus ID	S	Bacteria	20.4	7.6e-06
GVMAG-M-3300022309-7|Ga0224510_10000453_31	30MPF	unknown	S	Bacteria	22.1	1.8e-06
GVMAG-M-3300022309-7|Ga0224510_10000453_6	KOG3702	negative regulation of mRNA polyadenylation	H	Eukarya	34.3	2.7e-10
GVMAG-M-3300022309-7|Ga0224510_10000453_7	2RMM8	Heterokaryon incompatibility protein (HET)	S	Eukarya	19.7	8e-06
GVMAG-M-3300022309-7|Ga0224510_10000453_8	KOG1105	transcription, DNA-templated	K	Eukarya	23.3	2.5e-07
GVMAG-M-3300022309-7|Ga0224510_10000453_9	32XG5	PFAM Pathogenesis-related transcriptional factor and ERF	S	Bacteria	161.7	2.6e-49
GVMAG-M-3300022309-7|Ga0224510_10000726_1	KOG1814	protein side chain deglutamylation	E	Eukarya	40.8	2.1e-12
GVMAG-M-3300022309-7|Ga0224510_10000726_11	arCOG03164	TIGRFAM DNA binding domain, excisionase family	L	Archaea	41.9	1.2e-12
GVMAG-M-3300022309-7|Ga0224510_10000726_14	2T1P0	unknown	S	Eukarya	126	2.7e-38
GVMAG-M-3300022309-7|Ga0224510_10000726_15	KOG1250	L-threonine ammonia-lyase activity	E	Eukarya	477	2e-144
GVMAG-M-3300022309-7|Ga0224510_10000726_17	COG3046	protein related to deoxyribodipyrimidine photolyase	S	Bacteria	312.8	9e-95
GVMAG-M-3300022309-7|Ga0224510_10000726_19	KOG2461	methyltransferase activity	H	Eukarya	28.8	8.5e-09
GVMAG-M-3300022309-7|Ga0224510_10000726_2	KOG2571	chitin synthase activity	M	Eukarya	284.9	2e-86
GVMAG-M-3300022309-7|Ga0224510_10000726_3	KOG2501	cellular oxidant detoxification	O	Eukarya	96.3	1e-29
GVMAG-M-3300022309-7|Ga0224510_10000726_4	KOG1002	pyrimidine dimer repair by nucleotide-excision repair	E	Eukarya	78.4	5.7e-24
GVMAG-M-3300022309-7|Ga0224510_10000726_6	33RSF	unknown	S	Bacteria	45.1	9e-14
GVMAG-M-3300022309-7|Ga0224510_10000726_7	KOG4399	zinc ion binding	T	Eukarya	25.1	4.3e-08
GVMAG-M-3300022309-7|Ga0224510_10000726_8	33RSF	unknown	S	Bacteria	42.7	4.7e-13
GVMAG-M-3300022309-7|Ga0224510_10000726_9	33RSF	unknown	S	Bacteria	64.5	1.2e-19
GVMAG-M-3300022309-7|Ga0224510_10001588_1	COG1104	cysteine desulfurase activity	E	Bacteria	300.9	2.5e-91
GVMAG-M-3300022309-7|Ga0224510_10001588_10	2SBBB	Poxvirus Late Transcription Factor VLTF3 like	S	Eukarya	190.5	5.3e-58
GVMAG-M-3300022309-7|Ga0224510_10001588_12	2QR0G	dioxygenase activity	S	Eukarya	448.7	7.8e-136
GVMAG-M-3300022309-7|Ga0224510_10001588_2	2ZSKE	unknown	S	Bacteria	26.3	1.2e-07
GVMAG-M-3300022309-7|Ga0224510_10001588_3	KOG4641	MyD88-dependent toll-like receptor signaling pathway	KLT	Eukarya	84.1	1.3e-25
GVMAG-M-3300022309-7|Ga0224510_10001588_5	2RYQR	unknown	S	Eukarya	350.3	4e-106
GVMAG-M-3300022309-7|Ga0224510_10001588_7	2SHTQ	Major capsid protein N-terminus	S	Eukarya	573.3	8.5e-174
GVMAG-M-3300022309-7|Ga0224510_10001588_8	2RXW0	unknown	S	Eukarya	121.6	1.2e-36
GVMAG-M-3300022309-7|Ga0224510_10001588_9	COG3561	AntA/AntB antirepressor	K	Bacteria	31.6	2.8e-09
GVMAG-M-3300022309-7|Ga0224510_10001766_11	KOG2461	methyltransferase activity	H	Eukarya	39	6.7e-12
GVMAG-M-3300022309-7|Ga0224510_10001766_12	KOG2461	methyltransferase activity	H	Eukarya	33.2	3.9e-10
GVMAG-M-3300022309-7|Ga0224510_10001766_13	KOG4628	protein modification by small protein conjugation or removal	O	Eukarya	43.1	4.9e-13
GVMAG-M-3300022309-7|Ga0224510_10001766_14	KOG0802	protein polyubiquitination	O	Eukarya	35.9	1.1e-10
GVMAG-M-3300022309-7|Ga0224510_10001766_15	KOG0084	GTPase activity	KLT	Eukarya	251.4	3e-76
GVMAG-M-3300022309-7|Ga0224510_10001766_16	2ZVNP	unknown	S	Bacteria	37	5.1e-11
GVMAG-M-3300022309-7|Ga0224510_10001766_19	arCOG01958	COG1226 Kef-type K transport systems	P	Archaea	45.8	5.5e-14
GVMAG-M-3300022309-7|Ga0224510_10001766_2	2QWPX	regulation of response to stimulus	S	Eukarya	35.6	3.4e-11
GVMAG-M-3300022309-7|Ga0224510_10001766_20	KOG3173	zinc ion binding	Q	Eukarya	48.7	8.4e-15
GVMAG-M-3300022309-7|Ga0224510_10001766_23	2SWK1	Toll - interleukin 1 - resistance	S	Eukarya	72.9	1.9e-22
GVMAG-M-3300022309-7|Ga0224510_10001766_4	KOG1294	double-stranded DNA 3'-5' exodeoxyribonuclease activity	L	Eukarya	231	6e-70
GVMAG-M-3300022309-7|Ga0224510_10001766_5	arCOG03192	COG1525 Micrococcal nuclease (thermonuclease) homologs	L	Archaea	74.8	1e-22
GVMAG-M-3300022309-7|Ga0224510_10001766_6	2ZKKW	Primase C terminal 1 (PriCT-1)	S	Bacteria	49.3	6.6e-15
GVMAG-M-3300022309-7|Ga0224510_10001766_8	COG3378	Phage plasmid primase P4 family	KL	Bacteria	26	1.6e-07
GVMAG-M-3300022309-7|Ga0224510_10001813_1	arCOG01762	DNA-dependent RNA polymerase catalyzes the transcription of DNA into RNA using the four ribonucleoside triphosphates as substrates	K	Archaea	119.7	1.5e-36
GVMAG-M-3300022309-7|Ga0224510_10001813_13	KOG0920	helicase activity	L	Eukarya	295.9	1e-89
GVMAG-M-3300022309-7|Ga0224510_10001813_3	KOG1675	regulation of cyclin-dependent protein serine/threonine kinase activity	U	Eukarya	143	3.2e-43
GVMAG-M-3300022309-7|Ga0224510_10001813_4	2RWBI	unknown	S	Eukarya	21.8	1.9e-06
GVMAG-M-3300022309-7|Ga0224510_10001813_5	2RAHN	unknown	S	Eukarya	126.8	2.3e-38
GVMAG-M-3300022309-7|Ga0224510_10001813_6	2RAHN	unknown	S	Eukarya	98.1	1.2e-29
GVMAG-M-3300022309-7|Ga0224510_10001813_7	2RYI4	EF-hand, calcium binding motif	S	Eukarya	19.8	6e-06
GVMAG-M-3300022309-7|Ga0224510_10001813_8	KOG2458	glucosyltransferase activity	CO	Eukarya	143.3	5e-44
GVMAG-M-3300022309-7|Ga0224510_10001813_9	2SAH5	zinc finger	S	Eukarya	37.3	4e-11
GVMAG-M-3300022309-7|Ga0224510_10001952_1	KOG0191	cell redox homeostasis	CO	Eukarya	56.3	2.8e-17
GVMAG-M-3300022309-7|Ga0224510_10001952_12	325U5	unknown	S	Bacteria	22.6	9e-07
GVMAG-M-3300022309-7|Ga0224510_10001952_15	KOG0261	DNA-directed 5'-3' RNA polymerase activity	K	Eukarya	517	1.7e-156
GVMAG-M-3300022309-7|Ga0224510_10001952_3	arCOG00833	PFAM GCN5-related N-acetyltransferase	C	Archaea	82.6	4.8e-25
GVMAG-M-3300022309-7|Ga0224510_10001952_4	arCOG01981	Stabilizes TBP binding to an archaeal box-A promoter. Also responsible for recruiting RNA polymerase II to the pre- initiation complex (DNA-TBP-TFIIB)	K	Archaea	30.9	3.2e-09
GVMAG-M-3300022309-7|Ga0224510_10001952_5	KOG1654	cellular response to nitrogen starvation	C	Eukarya	174.8	4.1e-53
GVMAG-M-3300022309-7|Ga0224510_10001952_8	2SAAX	zinc finger	S	Eukarya	156.9	1.1e-47
GVMAG-M-3300022309-7|Ga0224510_10002515_10	COG1996	Psort location Cytoplasmic, score	K	Bacteria	51.8	8.5e-16
GVMAG-M-3300022309-7|Ga0224510_10002515_3	arCOG04219	carbon-nitrogen ligase activity, with glutamine as amido-N-donor	J	Archaea	26.6	4.1e-08
GVMAG-M-3300022309-7|Ga0224510_10002515_4	KOG0001	cellular macromolecule catabolic process	O	Eukarya	207	2.6e-63
GVMAG-M-3300022309-7|Ga0224510_10002515_7	2SAAX	zinc finger	S	Eukarya	113	2.8e-34
GVMAG-M-3300022309-7|Ga0224510_10002515_8	2S61S	transposition	L	Eukarya	157.7	4.7e-48
GVMAG-M-3300022309-7|Ga0224510_10002515_9	arCOG03164	TIGRFAM DNA binding domain, excisionase family	L	Archaea	99.2	3.7e-30
GVMAG-M-3300022309-7|Ga0224510_10002972_1	arCOG01974	Thioredoxin	CO	Archaea	32.6	1e-09
GVMAG-M-3300022309-7|Ga0224510_10002972_10	arCOG01762	DNA-dependent RNA polymerase catalyzes the transcription of DNA into RNA using the four ribonucleoside triphosphates as substrates	K	Archaea	589.3	2.3e-178
GVMAG-M-3300022309-7|Ga0224510_10002972_3	2RXW0	unknown	S	Eukarya	30.1	5.3e-09
GVMAG-M-3300022309-7|Ga0224510_10002972_4	KOG1567	ribonucleoside-diphosphate reductase activity	K	Eukarya	395.5	9.3e-120
GVMAG-M-3300022309-7|Ga0224510_10002972_5	2SAAX	zinc finger	S	Eukarya	53.9	3.2e-16
GVMAG-M-3300022309-7|Ga0224510_10002972_6	KOG4064	alkanesulfonate biosynthetic process	C	Eukarya	173.9	9e-53
GVMAG-M-3300022309-7|Ga0224510_10002972_9	COG3561	AntA/AntB antirepressor	K	Bacteria	33.9	5.2e-10
GVMAG-M-3300022309-7|Ga0224510_10003296_10	2S681	unknown	S	Eukarya	30.7	3.8e-09
GVMAG-M-3300022309-7|Ga0224510_10003296_11	KOG0802	protein polyubiquitination	O	Eukarya	49.1	1.1e-14
GVMAG-M-3300022309-7|Ga0224510_10003296_12	2S8PY	Leucine-rich repeats, outliers	S	Eukarya	41.1	9.4e-13
GVMAG-M-3300022309-7|Ga0224510_10003296_13	2SGET	RING-like zinc finger	O	Eukarya	36.1	7.9e-11
GVMAG-M-3300022309-7|Ga0224510_10003296_2	2S3E4	Cytidylyltransferase-like	S	Eukarya	238.1	3.1e-72
GVMAG-M-3300022309-7|Ga0224510_10003296_3	COG3475	LICD family	M	Bacteria	89.8	4.1e-27
GVMAG-M-3300022309-7|Ga0224510_10003296_4	arCOG01958	COG1226 Kef-type K transport systems	P	Archaea	47.7	1.5e-14
GVMAG-M-3300022309-7|Ga0224510_10003296_6	KOG1039	protein ubiquitination	L	Eukarya	65	1.5e-19
GVMAG-M-3300022309-7|Ga0224510_10003296_7	KOG2329	N-acylsphingosine amidohydrolase activity	T	Eukarya	225.2	2.9e-68
GVMAG-M-3300022309-7|Ga0224510_10003296_8	318G0	Domain of unknown function (DUF4405)	S	Bacteria	21.2	3.8e-06
GVMAG-M-3300022309-7|Ga0224510_10003296_9	2RXW0	unknown	S	Eukarya	72.2	9.6e-22
GVMAG-M-3300022309-7|Ga0224510_10003597_3	2RZV2	unknown	S	Eukarya	247.3	6e-75
GVMAG-M-3300022309-7|Ga0224510_10003597_5	KOG1080	histone-lysine N-methyltransferase activity	OU	Eukarya	37.7	1.3e-11
GVMAG-M-3300022309-7|Ga0224510_10003597_6	2S45Q	D5 N terminal like	S	Eukarya	220.1	1.1e-66
GVMAG-M-3300022309-7|Ga0224510_10003957_1	2S1T4	unknown	S	Eukarya	40	2.6e-12
GVMAG-M-3300022309-7|Ga0224510_10003957_3	KOG3405	DNA-directed 5'-3' RNA polymerase activity	K	Eukarya	89.4	4.3e-27
GVMAG-M-3300022309-7|Ga0224510_10003957_6	2SU9Q	unknown	S	Eukarya	29.8	4.4e-09
GVMAG-M-3300022309-7|Ga0224510_10003957_9	KOG0665	JUN phosphorylation	H	Eukarya	22.9	5.8e-07
GVMAG-M-3300022309-7|Ga0224510_10003994_1	KOG1001	helicase activity	KL	Eukarya	21.3	1.4e-06
GVMAG-M-3300022309-7|Ga0224510_10003994_3	2SEJ0	unknown	S	Eukarya	34	2.2e-10
GVMAG-M-3300022309-7|Ga0224510_10003994_4	KOG2004	ATP-dependent serine protease that mediates the selective degradation of misfolded, unassembled or oxidatively damaged polypeptides as well as certain short-lived regulatory proteins in the mitochondrial matrix. May also have a chaperone function in the assembly of inner membrane protein complexes. Participates in the regulation of mitochondrial gene expression and in the maintenance of the integ…	O	Eukarya	172	3.2e-52
GVMAG-M-3300022309-7|Ga0224510_10003994_6	COG0847	DNA polymerase III is a complex, multichain enzyme responsible for most of the replicative synthesis in bacteria. The epsilon subunit contain the editing function and is a proofreading 3'-5' exonuclease	L	Bacteria	53.6	1.5e-16
GVMAG-M-3300022309-7|Ga0224510_10003994_7	KOG2386	mRNA guanylyltransferase activity	A	Eukarya	85.2	5.2e-26
GVMAG-M-3300022309-7|Ga0224510_10006264_1	2TBTQ	unknown	S	Eukarya	19.6	8.8e-06
GVMAG-M-3300022309-7|Ga0224510_10006264_3	2RICY	DNA ligase OB-like domain	L	Eukarya	101.7	6.2e-31
GVMAG-M-3300022309-7|Ga0224510_10006264_4	2SKWG	unknown	S	Eukarya	114.2	1.1e-34
GVMAG-M-3300022309-7|Ga0224510_10006264_5	KOG2681	dGTPase activity	H	Eukarya	235.8	2e-71
GVMAG-M-3300022309-7|Ga0224510_10006264_6	KOG2681	dGTPase activity	H	Eukarya	185.3	4e-56
GVMAG-M-3300022309-7|Ga0224510_10006264_7	KOG4628	protein modification by small protein conjugation or removal	O	Eukarya	41.5	1.4e-12
GVMAG-M-3300022309-7|Ga0224510_10006264_9	arCOG04257	DNA-dependent RNA polymerase catalyzes the transcription of DNA into RNA using the four ribonucleoside triphosphates as substrates	K	Archaea	99.9	1.9e-30
GVMAG-M-3300022309-7|Ga0224510_10006794_1	2S853	unknown	S	Eukarya	19.6	4.2e-06
GVMAG-M-3300022309-7|Ga0224510_10006794_3	COG2131	deaminase	F	Bacteria	135.9	3.6e-41
GVMAG-M-3300022309-7|Ga0224510_10006794_7	arCOG04244	DNA-dependent RNA polymerase catalyzes the transcription of DNA into RNA using the four ribonucleoside triphosphates as substrates	F	Archaea	29.8	8.1e-09
GVMAG-M-3300022309-7|Ga0224510_10008883_2	2ZCE9	T5orf172	S	Bacteria	29.6	4.7e-09
GVMAG-M-3300022309-7|Ga0224510_10008883_3	2SAH5	zinc finger	S	Eukarya	34.1	3.7e-10
GVMAG-M-3300022309-7|Ga0224510_10009060_2	arCOG02897	that it carries out the mismatch recognition step. This protein has a weak ATPase activity	L	Archaea	253.1	1e-76
GVMAG-M-3300022309-7|Ga0224510_10009060_4	KOG3017	peptidase inhibitor activity	ADK	Eukarya	125.1	4.7e-38
GVMAG-M-3300022916-57|Ga0233431_1000129_10	2S7EP	Calcineurin-like phosphoesterase	S	Eukarya	184.3	4.3e-56
GVMAG-M-3300022916-57|Ga0233431_1000129_100	KOG1105	transcription, DNA-templated	K	Eukarya	53.6	1.5e-16
GVMAG-M-3300022916-57|Ga0233431_1000129_103	arCOG00488	Sliding clamp subunit that acts as a moving platform for DNA processing. Responsible for tethering the catalytic subunit of DNA polymerase and other proteins to DNA during high-speed replication	L	Archaea	21.5	1.8e-06
GVMAG-M-3300022916-57|Ga0233431_1000129_105	2S4EN	unknown	S	Eukarya	24.9	3.9e-07
GVMAG-M-3300022916-57|Ga0233431_1000129_108	COG1104	cysteine desulfurase activity	E	Bacteria	281.1	2.1e-85
GVMAG-M-3300022916-57|Ga0233431_1000129_109	2S7EP	Calcineurin-like phosphoesterase	S	Eukarya	35.8	7.1e-11
GVMAG-M-3300022916-57|Ga0233431_1000129_111	2SHTQ	Major capsid protein N-terminus	S	Eukarya	121.8	5.3e-37
GVMAG-M-3300022916-57|Ga0233431_1000129_113	arCOG00874	COG1061 DNA or RNA helicases of superfamily II	L	Archaea	80.1	7.9e-25
GVMAG-M-3300022916-57|Ga0233431_1000129_118	COG0553	Transcription regulator that activates transcription by stimulating RNA polymerase (RNAP) recycling in case of stress conditions such as supercoiled DNA or high salt concentrations. Probably acts by releasing the RNAP, when it is trapped or immobilized on tightly supercoiled DNA. Does not activate transcription on linear DNA. Probably not involved in DNA repair	L	Bacteria	95.3	4.8e-30
GVMAG-M-3300022916-57|Ga0233431_1000129_12	2SHTQ	Major capsid protein N-terminus	S	Eukarya	291.3	2.2e-88
GVMAG-M-3300022916-57|Ga0233431_1000129_124	KOG2254	glucan endo-1,4-beta-glucanase activity, C-3 substituted reducing group	M	Eukarya	51.7	8.9e-16
GVMAG-M-3300022916-57|Ga0233431_1000129_126	COG0420	3'-5' exonuclease activity	L	Bacteria	74.8	1e-22
GVMAG-M-3300022916-57|Ga0233431_1000129_128	arCOG01179	Seems to be required for maximal rate of protein biosynthesis. Enhances ribosome dissociation into subunits and stabilizes the binding of the initiator Met-tRNA(I) to 40 S ribosomal subunits	J	Archaea	32.5	6.7e-10
GVMAG-M-3300022916-57|Ga0233431_1000129_14	KOG0802	protein polyubiquitination	O	Eukarya	55.1	1.4e-16
GVMAG-M-3300022916-57|Ga0233431_1000129_15	KOG0667	protein kinase activity	M	Eukarya	188.3	2e-57
GVMAG-M-3300022916-57|Ga0233431_1000129_17	33IIV	unknown	S	Bacteria	27.2	4.8e-08
GVMAG-M-3300022916-57|Ga0233431_1000129_18	KOG0835	positive regulation of phosphorylation of RNA polymerase II C-terminal domain	DKL	Eukarya	26.9	2.4e-08
GVMAG-M-3300022916-57|Ga0233431_1000129_24	2SF4Y	unknown	J	Eukarya	43.5	2.1e-13
GVMAG-M-3300022916-57|Ga0233431_1000129_25	2TNB6	unknown	S	Eukarya	19	8.3e-06
GVMAG-M-3300022916-57|Ga0233431_1000129_26	2SWUG	unknown	S	Eukarya	74.8	8.1e-23
GVMAG-M-3300022916-57|Ga0233431_1000129_27	KOG0969	DNA replication proofreading	L	Eukarya	233.7	5.6e-71
GVMAG-M-3300022916-57|Ga0233431_1000129_29	KOG1868	ubiquitinyl hydrolase activity	O	Eukarya	69.3	4.7e-21
GVMAG-M-3300022916-57|Ga0233431_1000129_32	arCOG04244	DNA-dependent RNA polymerase catalyzes the transcription of DNA into RNA using the four ribonucleoside triphosphates as substrates	F	Archaea	36.7	4.8e-11
GVMAG-M-3300022916-57|Ga0233431_1000129_35	2SHTS	unknown	S	Eukarya	21.3	1.6e-06
GVMAG-M-3300022916-57|Ga0233431_1000129_36	2QQRD	Poly A polymerase regulatory subunit	S	Eukarya	155.1	3.4e-47
GVMAG-M-3300022916-57|Ga0233431_1000129_38	2QQRD	Poly A polymerase regulatory subunit	S	Eukarya	229.9	6.5e-70
GVMAG-M-3300022916-57|Ga0233431_1000129_39	KOG0472	Leucine-rich repeats, outliers	L	Eukarya	87.1	6.2e-27
GVMAG-M-3300022916-57|Ga0233431_1000129_40	KOG0261	DNA-directed 5'-3' RNA polymerase activity	K	Eukarya	288.3	1.5e-87
GVMAG-M-3300022916-57|Ga0233431_1000129_49	2QVT7	negative regulation of phosphatase activity	A	Eukarya	102.4	4.2e-31
GVMAG-M-3300022916-57|Ga0233431_1000129_5	COG0433	COG0433 Predicted ATPase	O	Bacteria	41.6	1.1e-12
GVMAG-M-3300022916-57|Ga0233431_1000129_50	33240	Domain of unknown function (DUF4333)	S	Bacteria	21.5	3.7e-06
GVMAG-M-3300022916-57|Ga0233431_1000129_51	KOG0261	DNA-directed 5'-3' RNA polymerase activity	K	Eukarya	257.8	2.4e-78
GVMAG-M-3300022916-57|Ga0233431_1000129_52	COG1793	dna ligase	L	Bacteria	63	3.4e-19
GVMAG-M-3300022916-57|Ga0233431_1000129_53	KOG1975	mRNA (guanine-N7-)-methyltransferase activity	J	Eukarya	68.9	5.5e-21
GVMAG-M-3300022916-57|Ga0233431_1000129_55	2SGJ9	unknown	S	Eukarya	19.9	8.6e-06
GVMAG-M-3300022916-57|Ga0233431_1000129_59	KOG2839	diphosphoinositol-polyphosphate diphosphatase activity	L	Eukarya	29.2	4.8e-09
GVMAG-M-3300022916-57|Ga0233431_1000129_64	2SEQ8	DNA-directed DNA polymerase activity	L	Eukarya	116.1	2.9e-35
GVMAG-M-3300022916-57|Ga0233431_1000129_65	COG0553	Transcription regulator that activates transcription by stimulating RNA polymerase (RNAP) recycling in case of stress conditions such as supercoiled DNA or high salt concentrations. Probably acts by releasing the RNAP, when it is trapped or immobilized on tightly supercoiled DNA. Does not activate transcription on linear DNA. Probably not involved in DNA repair	L	Bacteria	33.2	2.3e-11
GVMAG-M-3300022916-57|Ga0233431_1000129_66	3049Q	unknown	S	Bacteria	22.2	1.5e-06
GVMAG-M-3300022916-57|Ga0233431_1000129_68	arCOG04258	DNA-dependent RNA polymerase catalyzes the transcription of DNA into RNA using the four ribonucleoside triphosphates as substrates	K	Archaea	73.5	1.3e-22
GVMAG-M-3300022916-57|Ga0233431_1000129_69	COG5377	YqaJ viral recombinase family	L	Bacteria	51.2	2.1e-15
GVMAG-M-3300022916-57|Ga0233431_1000129_7	2SBBB	Poxvirus Late Transcription Factor VLTF3 like	S	Eukarya	84.4	1.1e-25
GVMAG-M-3300022916-57|Ga0233431_1000129_71	KOG0778	protein desumoylation	O	Eukarya	25.2	9.6e-08
GVMAG-M-3300022916-57|Ga0233431_1000129_73	KOG4284	RNA secondary structure unwinding	L	Eukarya	302	1.4e-91
GVMAG-M-3300022916-57|Ga0233431_1000129_74	2R0NK	Zinc finger, C3HC4 type (RING finger)	S	Eukarya	22.2	7.1e-07
GVMAG-M-3300022916-57|Ga0233431_1000129_76	KOG0355	DNA topoisomerase type II (ATP-hydrolyzing) activity	L	Eukarya	398.7	7.9e-121
GVMAG-M-3300022916-57|Ga0233431_1000129_78	KOG1670	translation initiation factor activity	J	Eukarya	45.6	4.9e-14
GVMAG-M-3300022916-57|Ga0233431_1000129_79	2S65I	unknown	S	Eukarya	136.6	1.4e-41
GVMAG-M-3300022916-57|Ga0233431_1000129_80	2RIUK	unknown	S	Eukarya	22	1.4e-06
GVMAG-M-3300022916-57|Ga0233431_1000129_81	2SWH2	unknown	S	Eukarya	23.4	4.7e-07
GVMAG-M-3300022916-57|Ga0233431_1000129_82	32X9Y	unknown	S	Bacteria	20.3	6.4e-06
GVMAG-M-3300022916-57|Ga0233431_1000129_85	2SRMA	unknown	S	Eukarya	19.1	9.6e-06
GVMAG-M-3300022916-57|Ga0233431_1000129_87	2QQE7	cellular response to estrogen stimulus	S	Eukarya	20.8	1.8e-06
GVMAG-M-3300022916-57|Ga0233431_1000129_89	2TKHM	unknown	S	Eukarya	28.4	2.2e-08
GVMAG-M-3300022916-57|Ga0233431_1000129_95	2T1R5	unknown	S	Eukarya	22.9	7.4e-07
GVMAG-M-3300022916-57|Ga0233431_1000129_98	COG0692	Excises uracil residues from the DNA which can arise as a result of misincorporation of dUMP residues by DNA polymerase or due to deamination of cytosine	L	Bacteria	168.2	5e-51
GVMAG-M-3300022916-57|Ga0233431_1000129_99	COG0648	Endonuclease IV plays a role in DNA repair. It cleaves phosphodiester bonds at apurinic or apyrimidinic sites (AP sites) to produce new 5'-ends that are base-free deoxyribose 5-phosphate residues. It preferentially attacks modified AP sites created by bleomycin and neocarzinostatin	L	Bacteria	74.5	1.3e-22
GVMAG-M-3300022916-57|Ga0233431_1000502_10	330K7	unknown	S	Bacteria	22.7	1.7e-06
GVMAG-M-3300022916-57|Ga0233431_1000502_12	2RPWK	unknown	S	Eukarya	20.2	4.2e-06
GVMAG-M-3300022916-57|Ga0233431_1000502_13	KOG2907	termination of RNA polymerase I transcription	K	Eukarya	27.8	2.7e-08
GVMAG-M-3300022916-57|Ga0233431_1000502_2	2TC4G	unknown	S	Eukarya	20	6.2e-06
GVMAG-M-3300022916-57|Ga0233431_1000502_22	arCOG01762	DNA-dependent RNA polymerase catalyzes the transcription of DNA into RNA using the four ribonucleoside triphosphates as substrates	K	Archaea	624.9	3.5e-189
GVMAG-M-3300022916-57|Ga0233431_1000502_3	COG0142	geranyltranstransferase activity	H	Bacteria	133.9	1e-40
GVMAG-M-3300022916-57|Ga0233431_1000502_33	KOG0239	microtubule motor activity	Z	Eukarya	172.4	2.5e-52
GVMAG-M-3300022916-57|Ga0233431_1000502_34	310J2	unknown	S	Bacteria	20.3	7.4e-06
GVMAG-M-3300022916-57|Ga0233431_1000502_35	KOG0894	ubiquitin-dependent ERAD pathway	M	Eukarya	51.1	3.5e-16
GVMAG-M-3300022916-57|Ga0233431_1000502_36	2ZIGQ	unknown	S	Bacteria	24	4.6e-07
GVMAG-M-3300022916-57|Ga0233431_1000502_4	KOG0925	helicase activity	L	Eukarya	245.8	1.5e-74
GVMAG-M-3300022916-57|Ga0233431_1000502_43	32VSY	unknown	S	Bacteria	43.8	3.5e-13
GVMAG-M-3300022916-57|Ga0233431_1000502_44	2SD0R	ASCH	S	Eukarya	108.7	5.4e-33
GVMAG-M-3300022916-57|Ga0233431_1000502_45	KOG4235	deoxycytidine kinase activity	F	Eukarya	210	8.2e-64
GVMAG-M-3300022916-57|Ga0233431_1000502_47	KOG4235	deoxycytidine kinase activity	F	Eukarya	114.2	1.1e-34
GVMAG-M-3300022916-57|Ga0233431_1000502_51	2RE2I	AAA domain	S	Eukarya	159.6	1.6e-48
GVMAG-M-3300022916-57|Ga0233431_1000502_53	KOG2004	ATP-dependent serine protease that mediates the selective degradation of misfolded, unassembled or oxidatively damaged polypeptides as well as certain short-lived regulatory proteins in the mitochondrial matrix. May also have a chaperone function in the assembly of inner membrane protein complexes. Participates in the regulation of mitochondrial gene expression and in the maintenance of the integ…	O	Eukarya	199.5	1.3e-60
GVMAG-M-3300022916-57|Ga0233431_1000502_54	2ST8T	unknown	S	Eukarya	23.8	4.8e-07
GVMAG-M-3300022916-57|Ga0233431_1000502_55	KOG2806	chitin binding	G	Eukarya	22.5	5.9e-08
GVMAG-M-3300022916-57|Ga0233431_1000502_58	COG0561	phosphatase activity	Q	Bacteria	21.5	1.7e-06
GVMAG-M-3300022916-57|Ga0233431_1000502_6	arCOG01268	DNA-dependent RNA polymerase catalyzes the transcription of DNA into RNA using the four ribonucleoside triphosphates as substrates	K	Archaea	26.9	7.2e-08
GVMAG-M-3300022916-57|Ga0233431_1000502_60	2QT6K	meiotic spindle midzone assembly	S	Eukarya	28.9	8.8e-10
GVMAG-M-3300022916-57|Ga0233431_1000502_66	KOG4341	modulation by host of viral RNA genome replication	KLT	Eukarya	24.2	1.2e-07
GVMAG-M-3300022916-57|Ga0233431_1000502_68	2S7SW	unknown	S	Eukarya	62.4	6.3e-19
GVMAG-M-3300022916-57|Ga0233431_1000502_7	334WM	unknown	S	Bacteria	31.9	7.2e-10
GVMAG-M-3300022916-57|Ga0233431_1000636_11	2RE2I	AAA domain	S	Eukarya	243.2	8.6e-74
GVMAG-M-3300022916-57|Ga0233431_1000636_14	KOG1039	protein ubiquitination	L	Eukarya	21	3.5e-06
GVMAG-M-3300022916-57|Ga0233431_1000636_16	KOG4341	modulation by host of viral RNA genome replication	KLT	Eukarya	55.9	3e-17
GVMAG-M-3300022916-57|Ga0233431_1000636_17	KOG4341	modulation by host of viral RNA genome replication	KLT	Eukarya	64.5	7.6e-20
GVMAG-M-3300022916-57|Ga0233431_1000636_19	KOG1963	rRNA processing	S	Eukarya	18.6	8.8e-06
GVMAG-M-3300022916-57|Ga0233431_1000636_21	2RSAB	unknown	S	Eukarya	26.6	6.9e-08
GVMAG-M-3300022916-57|Ga0233431_1000636_23	KOG1963	rRNA processing	S	Eukarya	22.4	6.3e-07
GVMAG-M-3300022916-57|Ga0233431_1000636_3	2RXW0	unknown	S	Eukarya	595	6.9e-180
GVMAG-M-3300022916-57|Ga0233431_1000636_43	31VYQ	unknown	S	Bacteria	28.1	2.6e-08
GVMAG-M-3300022916-57|Ga0233431_1000636_55	33CJ8	unknown	S	Bacteria	25.8	1.3e-07
GVMAG-M-3300022916-57|Ga0233431_1000636_58	2QSSK	response to salt stress	S	Eukarya	22.4	8.6e-07
GVMAG-M-3300022916-57|Ga0233431_1000636_61	KOG0274	SCF-dependent proteasomal ubiquitin-dependent protein catabolic process	M	Eukarya	44.4	2e-13
GVMAG-M-3300022916-57|Ga0233431_1000636_67	COG1352	Methylation of the membrane-bound methyl-accepting chemotaxis proteins (MCP) to form gamma-glutamyl methyl ester residues in MCP	NT	Bacteria	25.6	4.9e-08
GVMAG-M-3300022916-57|Ga0233431_1000636_68	KOG4341	modulation by host of viral RNA genome replication	KLT	Eukarya	69.6	2.1e-21
GVMAG-M-3300022916-57|Ga0233431_1000636_71	KOG1539	rRNA processing	H	Eukarya	24.9	6.9e-08
GVMAG-M-3300022916-57|Ga0233431_1000636_8	2RXW0	unknown	S	Eukarya	392.1	1.5e-118
GVMAG-M-3300022916-57|Ga0233431_1000636_9	2ST57	Lecithin retinol acyltransferase	S	Eukarya	27.9	2.1e-08
GVMAG-M-3300023174-150|Ga0214921_10003202_1	KOG1000	annealing helicase activity	L	Eukarya	93.1	1.5e-28
GVMAG-M-3300023174-150|Ga0214921_10003202_12	arCOG04241	DNA-dependent RNA polymerase catalyzes the transcription of DNA into RNA using the four ribonucleoside triphosphates as substrates	K	Archaea	29.9	4.9e-09
GVMAG-M-3300023174-150|Ga0214921_10003202_14	KOG2534	DNA polymerase	L	Eukarya	128.1	5.3e-39
GVMAG-M-3300023174-150|Ga0214921_10003202_15	KOG0355	DNA topoisomerase type II (ATP-hydrolyzing) activity	L	Eukarya	74.9	3.5e-23
GVMAG-M-3300023174-150|Ga0214921_10003202_3	KOG0969	DNA replication proofreading	L	Eukarya	259.3	8.1e-79
GVMAG-M-3300023174-150|Ga0214921_10003202_7	KOG1868	ubiquitinyl hydrolase activity	O	Eukarya	101.1	8.4e-31
GVMAG-M-3300023174-150|Ga0214921_10004749_10	305RR	unknown	S	Bacteria	19.7	6.2e-06
GVMAG-M-3300023174-150|Ga0214921_10004749_12	arCOG02632	N-6 DNA methylase	V	Archaea	176.5	1.2e-53
GVMAG-M-3300023174-150|Ga0214921_10004749_13	2QT82	Type III restriction enzyme, res subunit	L	Eukarya	70.3	1e-21
GVMAG-M-3300023174-150|Ga0214921_10004749_14	KOG4368	positive regulation of calcineurin-mediated signaling	A	Eukarya	25.7	6.2e-08
GVMAG-M-3300023174-150|Ga0214921_10004749_15	2S4EP	unknown	S	Eukarya	19.1	4.2e-06
GVMAG-M-3300023174-150|Ga0214921_10004749_2	arCOG06187	COG1077 Actin-like ATPase involved in cell morphogenesis	L	Archaea	30.4	1.5e-09
GVMAG-M-3300023174-150|Ga0214921_10004749_3	2RH7W	unknown	S	Eukarya	18.4	8.4e-06
GVMAG-M-3300023174-150|Ga0214921_10004749_4	KOG0825	mRNA processing	LO	Eukarya	24.7	8.8e-08
GVMAG-M-3300023174-150|Ga0214921_10004749_5	2TG0E	unknown	S	Eukarya	20.7	3.1e-06
GVMAG-M-3300023174-150|Ga0214921_10004749_6	KOG0245	microtubule motor activity	Z	Eukarya	494.7	1.8e-150
GVMAG-M-3300023174-150|Ga0214921_10004749_7	2RBM3	MYND finger	S	Eukarya	22.7	6.2e-07
GVMAG-M-3300023174-150|Ga0214921_10004749_8	COG0507	A helicase nuclease that prepares dsDNA breaks (DSB) for recombinational DNA repair. Binds to DSBs and unwinds DNA via a highly rapid and processive ATP-dependent bidirectional helicase activity. Unwinds dsDNA until it encounters a Chi (crossover hotspot instigator) sequence from the 3' direction. Cuts ssDNA a few nucleotides 3' to the Chi site. The properties and activities of the enzyme are cha…	L	Bacteria	61.7	6.3e-19
GVMAG-M-3300023174-150|Ga0214921_10005770_10	KOG1868	ubiquitinyl hydrolase activity	O	Eukarya	51.1	1.2e-15
GVMAG-M-3300023174-150|Ga0214921_10005770_12	KOG1865	ubiquitinyl hydrolase activity	O	Eukarya	86.6	1.8e-26
GVMAG-M-3300023174-150|Ga0214921_10005770_13	33H6K	unknown	S	Bacteria	84.1	1.3e-25
GVMAG-M-3300023174-150|Ga0214921_10005770_15	COG0415	Belongs to the DNA photolyase family	L	Bacteria	333.5	3.9e-101
GVMAG-M-3300023174-150|Ga0214921_10005770_18	3190F	Fucosyltransferase which adds the fucose moiety of the nod factor on its terminal reducing N-acetylglucosamine end. Uses GDP-fucose as the donor group	F	Bacteria	40.3	2.3e-12
GVMAG-M-3300023174-150|Ga0214921_10005770_19	2SCH0	unknown	S	Eukarya	40.4	2.6e-12
GVMAG-M-3300023174-150|Ga0214921_10005770_3	2SBBB	Poxvirus Late Transcription Factor VLTF3 like	S	Eukarya	135.7	1.9e-41
GVMAG-M-3300023174-150|Ga0214921_10005770_7	32VSY	unknown	S	Bacteria	33.6	3.7e-10
GVMAG-M-3300023174-150|Ga0214921_10005770_8	2RXW0	unknown	S	Eukarya	50.8	2e-15
GVMAG-M-3300023174-150|Ga0214921_10006963_1	arCOG01762	DNA-dependent RNA polymerase catalyzes the transcription of DNA into RNA using the four ribonucleoside triphosphates as substrates	K	Archaea	360.8	1.5e-109
GVMAG-M-3300023174-150|Ga0214921_10006963_11	KOG3674	cap2 mRNA methylation	G	Eukarya	186.3	1.2e-56
GVMAG-M-3300023174-150|Ga0214921_10006963_12	2SF4T	unknown	S	Eukarya	24	9.2e-08
GVMAG-M-3300023174-150|Ga0214921_10006963_15	COG4185	zeta toxin	K	Bacteria	99.2	3.9e-30
GVMAG-M-3300023174-150|Ga0214921_10006963_4	KOG0873	C-4 methylsterol oxidase activity	I	Eukarya	101.6	2.9e-31
GVMAG-M-3300023174-150|Ga0214921_10006963_5	32NRC	unknown	S	Bacteria	20.8	4e-06
GVMAG-M-3300023174-150|Ga0214921_10006968_12	32WSN	unknown	S	Bacteria	20.2	7.2e-06
GVMAG-M-3300023174-150|Ga0214921_10006968_14	30AKI	unknown	S	Bacteria	108.2	3.8e-33
GVMAG-M-3300023174-150|Ga0214921_10006968_18	2ZWZZ	unknown	S	Bacteria	29.9	4.8e-09
GVMAG-M-3300023174-150|Ga0214921_10006968_7	2S3AX	unknown	S	Eukarya	42.9	3.9e-13
GVMAG-M-3300023174-150|Ga0214921_10006968_8	2ZSDS	unknown	S	Bacteria	44.6	9.9e-14
GVMAG-M-3300023174-150|Ga0214921_10007409_1	KOG0612	protein serine/threonine kinase activity	KLT	Eukarya	31.5	4.9e-10
GVMAG-M-3300023174-150|Ga0214921_10007409_10	KOG1112	ribonucleoside-diphosphate reductase activity	F	Eukarya	894.4	1.3e-270
GVMAG-M-3300023174-150|Ga0214921_10007409_2	COG4951	DNA primase small subunit	L	Bacteria	81.1	6.6e-25
GVMAG-M-3300023174-150|Ga0214921_10007409_3	COG0648	Endonuclease IV plays a role in DNA repair. It cleaves phosphodiester bonds at apurinic or apyrimidinic sites (AP sites) to produce new 5'-ends that are base-free deoxyribose 5-phosphate residues. It preferentially attacks modified AP sites created by bleomycin and neocarzinostatin	L	Bacteria	79.7	2.7e-24
GVMAG-M-3300023174-150|Ga0214921_10007409_4	KOG1105	transcription, DNA-templated	K	Eukarya	29.6	2.1e-09
GVMAG-M-3300023174-150|Ga0214921_10007409_5	KOG2134	DNA-3'-diphospho-5'-guanosine diphosphatase	E	Eukarya	47.2	1.4e-14
GVMAG-M-3300023174-150|Ga0214921_10007409_6	arCOG08991	unknown	S	Archaea	23	4.9e-07
GVMAG-M-3300023174-150|Ga0214921_10007409_8	2S66E	Aspartyl/Asparaginyl beta-hydroxylase	O	Eukarya	31.1	1.1e-09
GVMAG-M-3300023174-150|Ga0214921_10007409_9	KOG1567	ribonucleoside-diphosphate reductase activity	K	Eukarya	462	5.2e-140
GVMAG-M-3300023174-150|Ga0214921_10008198_10	KOG0320	progesterone receptor binding	O	Eukarya	37.6	9.6e-12
GVMAG-M-3300023174-150|Ga0214921_10008198_14	2ZWZZ	unknown	S	Bacteria	23.7	4e-07
GVMAG-M-3300023174-150|Ga0214921_10008198_2	2ZF4C	Domain of unknown function (DUF4352)	S	Bacteria	27.3	3.2e-08
GVMAG-M-3300023174-150|Ga0214921_10008198_3	33MXF	unknown	S	Bacteria	25.7	6.3e-08
GVMAG-M-3300023174-150|Ga0214921_10008198_4	33JRE	Oxaloacetate decarboxylase, gamma chain	S	Bacteria	21	4e-06
GVMAG-M-3300023174-150|Ga0214921_10008198_5	KOG0673	thymidylate synthase activity	F	Eukarya	444.8	6.5e-135
GVMAG-M-3300023174-150|Ga0214921_10008198_6	2S0PM	LIM-domain binding protein	S	Eukarya	17.2	4.8e-06
GVMAG-M-3300023174-150|Ga0214921_10008198_7	2RWYT	unknown	S	Eukarya	18.6	7.9e-06
GVMAG-M-3300023174-150|Ga0214921_10011809_5	2SWUG	unknown	S	Eukarya	101.4	5.1e-31
GVMAG-M-3300023174-150|Ga0214921_10011809_6	KOG0920	helicase activity	L	Eukarya	227.2	4e-69
GVMAG-M-3300023174-150|Ga0214921_10011809_7	32VSY	unknown	S	Bacteria	56.5	3.7e-17
GVMAG-M-3300023174-150|Ga0214921_10012643_1	33H6K	unknown	S	Bacteria	56.5	3.2e-17
GVMAG-M-3300023174-150|Ga0214921_10012643_2	2SDVZ	unknown	S	Eukarya	28.4	8.2e-09
GVMAG-M-3300023174-150|Ga0214921_10012643_3	3316C	Domain of Unknown Function (DUF1599)	S	Bacteria	78.4	4.1e-24
GVMAG-M-3300023174-150|Ga0214921_10012643_4	KOG0618	cAMP biosynthetic process	T	Eukarya	69.4	1.5e-21
GVMAG-M-3300023174-150|Ga0214921_10012643_5	arCOG02107	DNA polymerase beta domain protein region	S	Archaea	22.6	8.6e-07
GVMAG-M-3300023174-150|Ga0214921_10012726_2	2QTYC	DNA ligase OB-like domain	L	Eukarya	102	4.3e-31
GVMAG-M-3300023174-150|Ga0214921_10012726_3	COG0784	Response regulator, receiver	T	Bacteria	25.1	6.4e-08
GVMAG-M-3300023174-150|Ga0214921_10012726_4	33EW4	unknown	S	Bacteria	24.8	1.9e-07
GVMAG-M-3300023174-150|Ga0214921_10012726_5	KOG0298	ATP binding	KL	Eukarya	108.5	3e-33
GVMAG-M-3300023174-150|Ga0214921_10012726_6	301QE	unknown	S	Bacteria	19.2	9.3e-06
GVMAG-M-3300023174-150|Ga0214921_10012726_7	2SX52	unknown	S	Eukarya	20.6	4.3e-06
GVMAG-M-3300023174-150|Ga0214921_10012726_8	COG0692	Excises uracil residues from the DNA which can arise as a result of misincorporation of dUMP residues by DNA polymerase or due to deamination of cytosine	L	Bacteria	177.1	8.1e-54
GVMAG-M-3300023174-150|Ga0214921_10017714_1	2SCH0	unknown	S	Eukarya	28.3	1.2e-08
GVMAG-M-3300023174-150|Ga0214921_10017714_2	2S8PN	Belongs to the peptidase C1 family	O	Eukarya	190.3	7.3e-58
GVMAG-M-3300023174-150|Ga0214921_10017714_3	2T7P9	unknown	S	Eukarya	34.6	1.7e-10
GVMAG-M-3300023174-150|Ga0214921_10017714_4	2SCEB	WSC domain	S	Eukarya	34.2	2.3e-10
GVMAG-M-3300023174-150|Ga0214921_10017714_6	KOG4277	peptidyl-cysteine oxidation	CO	Eukarya	35	8.6e-11
GVMAG-M-3300023174-150|Ga0214921_10017714_8	2S7EP	Calcineurin-like phosphoesterase	S	Eukarya	139.4	1.6e-42
GVMAG-M-3300023174-150|Ga0214921_10018281_1	32VAN	unknown	S	Bacteria	19.8	6.3e-06
GVMAG-M-3300023174-150|Ga0214921_10018281_2	31EXW	unknown	S	Bacteria	26.8	5.1e-08
GVMAG-M-3300023174-150|Ga0214921_10018281_3	2QVWV	protein C-terminus binding	S	Eukarya	19.3	4.9e-06
GVMAG-M-3300023174-150|Ga0214921_10018281_4	COG1104	cysteine desulfurase activity	E	Bacteria	298.9	6.8e-91
GVMAG-M-3300023174-150|Ga0214921_10018281_6	2SYFG	NUDIX domain	S	Eukarya	28.3	1.3e-08
GVMAG-M-3300023174-150|Ga0214921_10018281_7	KOG1654	cellular response to nitrogen starvation	C	Eukarya	54.2	7.2e-17
GVMAG-M-3300023174-150|Ga0214921_10018281_8	COG5377	YqaJ viral recombinase family	L	Bacteria	64.3	1.8e-19
GVMAG-M-3300023174-150|Ga0214921_10018750_1	31ZCS	unknown	S	Bacteria	20.5	3.1e-06
GVMAG-M-3300023174-150|Ga0214921_10018750_2	arCOG07960	unknown	S	Archaea	24.3	2.3e-07
GVMAG-M-3300023174-150|Ga0214921_10018750_3	32RY9	unknown	S	Bacteria	22.2	8.8e-07
GVMAG-M-3300023174-150|Ga0214921_10018750_4	KOG3592	microtubule binding	G	Eukarya	24.9	4.2e-08
GVMAG-M-3300023174-150|Ga0214921_10019396_1	COG4642	MORN repeat	M	Bacteria	27.4	3.3e-08
GVMAG-M-3300023174-150|Ga0214921_10019396_10	2ZWZZ	unknown	S	Bacteria	31.7	1.3e-09
GVMAG-M-3300023174-150|Ga0214921_10019396_2	KOG0663	cyclin-dependent protein serine/threonine kinase activity	T	Eukarya	103.4	1.5e-31
GVMAG-M-3300023174-150|Ga0214921_10019396_3	2ZWZZ	unknown	S	Bacteria	28.2	1.6e-08
GVMAG-M-3300023174-150|Ga0214921_10019396_4	2ZWZZ	unknown	S	Bacteria	31.2	1.8e-09
GVMAG-M-3300023174-150|Ga0214921_10019396_6	2ZWZZ	unknown	S	Bacteria	32	1e-09
GVMAG-M-3300023174-150|Ga0214921_10019396_7	2ZWZZ	unknown	S	Bacteria	56.9	1.7e-17
GVMAG-M-3300023174-150|Ga0214921_10019396_8	2ZWZZ	unknown	S	Bacteria	64.1	9.7e-20
GVMAG-M-3300023174-150|Ga0214921_10019585_1	2QRN2	unknown	S	Eukarya	41.6	1.4e-13
GVMAG-M-3300023174-150|Ga0214921_10023775_2	KOG1597	TBP-class protein binding	K	Eukarya	74.1	3e-23
GVMAG-M-3300023174-150|Ga0214921_10023775_5	32YT4	Methyltransferase FkbM domain	S	Bacteria	150	1.1e-45
GVMAG-M-3300023174-150|Ga0214921_10023775_6	2SFQC	Methyltransferase domain	S	Eukarya	92	4.1e-28
GVMAG-M-3300023174-150|Ga0214921_10023775_7	2S45Q	D5 N terminal like	S	Eukarya	199.8	1e-60
GVMAG-M-3300023174-150|Ga0214921_10024706_3	2S02K	U1-like zinc finger	A	Eukarya	32	8.8e-10
GVMAG-M-3300023174-150|Ga0214921_10024706_6	33G0R	unknown	S	Bacteria	19.3	5.4e-06
GVMAG-M-3300023174-150|Ga0214921_10024706_7	COG4886	Leucine-rich repeat (LRR) protein	DZ	Bacteria	325.9	6.1e-100
GVMAG-M-3300023174-150|Ga0214921_10025526_1	COG0210	DNA helicase	L	Bacteria	61.9	5.3e-20
GVMAG-M-3300023174-150|Ga0214921_10025526_5	2TN42	Domain of unknown function, DUF529	S	Eukarya	23.4	2.1e-07
GVMAG-M-3300023174-150|Ga0214921_10025526_6	3344R	unknown	S	Bacteria	31.5	1.8e-09
GVMAG-M-3300023174-150|Ga0214921_10026357_1	2QRTB	FG-GAP repeat	S	Eukarya	103.9	3.1e-32
GVMAG-M-3300023174-150|Ga0214921_10026357_2	arCOG09448	PFAM Stigma-specific protein, Stig1	S	Archaea	22.7	8.2e-07
GVMAG-M-3300023174-150|Ga0214921_10026357_3	2QQRD	Poly A polymerase regulatory subunit	S	Eukarya	273.9	2.2e-83
GVMAG-M-3300023174-150|Ga0214921_10026357_4	30I3M	Right handed beta helix region	S	Bacteria	19.7	2.5e-06
GVMAG-M-3300023174-150|Ga0214921_10027562_2	KOG2519	endonuclease activity	L	Eukarya	103.3	1.9e-31
GVMAG-M-3300023174-150|Ga0214921_10027562_4	342DD	unknown	S	Bacteria	22.8	5.3e-07
GVMAG-M-3300023174-150|Ga0214921_10027562_6	KOG0571	L-asparagine biosynthetic process	E	Eukarya	392.7	4.5e-119
GVMAG-M-3300023174-150|Ga0214921_10027562_7	32VCT	unknown	S	Bacteria	21.3	1.8e-06
GVMAG-M-3300023174-150|Ga0214921_10027562_8	2RTKR	unknown	S	Eukarya	22.1	1e-06
GVMAG-M-3300023174-150|Ga0214921_10030174_1	KOG1372	GDP-mannose 4,6-dehydratase activity	M	Eukarya	383.7	1.3e-116
GVMAG-M-3300023174-150|Ga0214921_10030174_2	COG1089	Catalyzes the conversion of GDP-D-mannose to GDP-4- dehydro-6-deoxy-D-mannose	M	Bacteria	157.9	4e-48
GVMAG-M-3300023174-150|Ga0214921_10030174_3	2RZ16	Methyltransferase FkbM domain	S	Eukarya	134.9	5.3e-41
GVMAG-M-3300023174-150|Ga0214921_10030174_4	2SG3K	unknown	S	Eukarya	68.4	6.3e-21
GVMAG-M-3300023174-161|Ga0214921_10002327_1	arCOG08113	protein related to plant photosystem II stability assembly factor	S	Archaea	46.8	2.3e-14
GVMAG-M-3300023174-161|Ga0214921_10002327_10	COG4951	DNA primase small subunit	L	Bacteria	125.6	2.2e-38
GVMAG-M-3300023174-161|Ga0214921_10002327_11	3351N	procollagen galactosyltransferase activity	S	Bacteria	85.6	3.8e-26
GVMAG-M-3300023174-161|Ga0214921_10002327_12	COG5164	cell wall organization	K	Bacteria	122.9	1.9e-38
GVMAG-M-3300023174-161|Ga0214921_10002327_13	COG0692	Excises uracil residues from the DNA which can arise as a result of misincorporation of dUMP residues by DNA polymerase or due to deamination of cytosine	L	Bacteria	217.8	3.7e-66
GVMAG-M-3300023174-161|Ga0214921_10002327_17	KOG0190	intramolecular oxidoreductase activity, transposing S-S bonds	CO	Eukarya	50.9	6.1e-16
GVMAG-M-3300023174-161|Ga0214921_10002327_19	KOG1975	mRNA (guanine-N7-)-methyltransferase activity	J	Eukarya	66.3	2.6e-20
GVMAG-M-3300023174-161|Ga0214921_10002327_2	COG4895	conserved protein (DUF2196)	S	Bacteria	31.7	1.5e-09
GVMAG-M-3300023174-161|Ga0214921_10002327_22	2SAG7	unknown	S	Eukarya	43.2	1.3e-13
GVMAG-M-3300023174-161|Ga0214921_10002327_3	KOG1654	cellular response to nitrogen starvation	C	Eukarya	149.8	9.5e-46
GVMAG-M-3300023174-161|Ga0214921_10002327_5	arCOG01078	COG0494 NTP pyrophosphohydrolases including oxidative damage repair enzymes	L	Archaea	40.1	2.4e-12
GVMAG-M-3300023174-161|Ga0214921_10002327_6	KOG2134	DNA-3'-diphospho-5'-guanosine diphosphatase	E	Eukarya	104.1	8.4e-32
GVMAG-M-3300023174-161|Ga0214921_10002327_7	2RRKH	von Willebrand factor (vWF) type A domain	S	Eukarya	326.1	6.9e-99
GVMAG-M-3300023174-161|Ga0214921_10002327_8	KOG3227	transcription coactivator activity	S	Eukarya	22.6	6.9e-07
GVMAG-M-3300023174-161|Ga0214921_10002327_9	KOG1105	transcription, DNA-templated	K	Eukarya	21.5	5.4e-07
GVMAG-M-3300023174-161|Ga0214921_10003585_10	2QTYC	DNA ligase OB-like domain	L	Eukarya	78.2	6.4e-24
GVMAG-M-3300023174-161|Ga0214921_10003585_11	3092Z	unknown	S	Bacteria	31	2.6e-09
GVMAG-M-3300023174-161|Ga0214921_10003585_12	32ZN2	unknown	S	Bacteria	19.6	1e-05
GVMAG-M-3300023174-161|Ga0214921_10003585_13	2Z8UH	unknown	S	Bacteria	20.7	3.3e-06
GVMAG-M-3300023174-161|Ga0214921_10003585_14	KOG1522	DNA-directed 5'-3' RNA polymerase activity	K	Eukarya	40.7	1.4e-12
GVMAG-M-3300023174-161|Ga0214921_10003585_15	arCOG04994	Peptidase M10A and M12B matrixin and adamalysin	O	Archaea	32.9	5.1e-10
GVMAG-M-3300023174-161|Ga0214921_10003585_16	32JMR	unknown	S	Bacteria	20.1	4.3e-06
GVMAG-M-3300023174-161|Ga0214921_10003585_20	2ZBPW	unknown	S	Bacteria	179.9	3.6e-55
GVMAG-M-3300023174-161|Ga0214921_10003585_21	2S65I	unknown	S	Eukarya	206.4	8.7e-63
GVMAG-M-3300023174-161|Ga0214921_10003585_22	30I65	Leucine rich repeats (6 copies)	S	Bacteria	64	1.2e-19
GVMAG-M-3300023174-161|Ga0214921_10003585_23	2RXW0	unknown	S	Eukarya	486.4	3.5e-147
GVMAG-M-3300023174-161|Ga0214921_10003585_24	2SCW9	unknown	S	Eukarya	172.5	1.5e-52
GVMAG-M-3300023174-161|Ga0214921_10003585_3	COG3569	DNA Topoisomerase	L	Bacteria	210.4	3.7e-64
GVMAG-M-3300023174-161|Ga0214921_10003585_5	30H6M	unknown	S	Bacteria	58.8	9.2e-18
GVMAG-M-3300023174-161|Ga0214921_10003585_6	2RD2N	unknown	S	Eukarya	23.8	2.8e-07
GVMAG-M-3300023174-161|Ga0214921_10003585_7	arCOG00066	Master enzyme that delivers sulfur to a number of partners involved in Fe-S cluster assembly, tRNA modification or cofactor biosynthesis. Catalyzes the removal of elemental sulfur atoms from cysteine to produce alanine. Functions as a sulfur delivery protein for Fe-S cluster synthesis onto IscU, an Fe-S scaffold assembly protein, as well as other S acceptor proteins	E	Archaea	134.6	4.6e-41
GVMAG-M-3300023174-161|Ga0214921_10003585_8	arCOG00488	Sliding clamp subunit that acts as a moving platform for DNA processing. Responsible for tethering the catalytic subunit of DNA polymerase and other proteins to DNA during high-speed replication	L	Archaea	33.7	2.5e-10
GVMAG-M-3300023174-161|Ga0214921_10005521_1	2SHTQ	Major capsid protein N-terminus	S	Eukarya	90.2	1.4e-27
GVMAG-M-3300023174-161|Ga0214921_10005521_11	KOG1868	ubiquitinyl hydrolase activity	O	Eukarya	116.7	1.4e-35
GVMAG-M-3300023174-161|Ga0214921_10005521_5	2SWUG	unknown	S	Eukarya	99.5	1.8e-30
GVMAG-M-3300023174-161|Ga0214921_10005521_8	KOG0969	DNA replication proofreading	L	Eukarya	277.5	2.5e-84
GVMAG-M-3300023174-161|Ga0214921_10005876_1	2SZJE	unknown	S	Eukarya	51.3	8.5e-16
GVMAG-M-3300023174-161|Ga0214921_10005876_10	KOG1001	helicase activity	KL	Eukarya	143.5	7.9e-44
GVMAG-M-3300023174-161|Ga0214921_10005876_4	COG0553	Transcription regulator that activates transcription by stimulating RNA polymerase (RNAP) recycling in case of stress conditions such as supercoiled DNA or high salt concentrations. Probably acts by releasing the RNAP, when it is trapped or immobilized on tightly supercoiled DNA. Does not activate transcription on linear DNA. Probably not involved in DNA repair	L	Bacteria	100.3	1.1e-31
GVMAG-M-3300023174-161|Ga0214921_10005876_5	COG0603	Catalyzes the ATP-dependent conversion of 7-carboxy-7- deazaguanine (CDG) to 7-cyano-7-deazaguanine (preQ(0))	F	Bacteria	42.7	4.5e-13
GVMAG-M-3300023174-161|Ga0214921_10005876_7	2QQRD	Poly A polymerase regulatory subunit	S	Eukarya	326.3	2.7e-99
GVMAG-M-3300023174-161|Ga0214921_10005876_8	arCOG03001	Cupin domain	S	Archaea	110.9	4.5e-34
GVMAG-M-3300023174-161|Ga0214921_10006340_1	345EC	unknown	S	Bacteria	19.7	8.7e-06
GVMAG-M-3300023174-161|Ga0214921_10006340_10	KOG1836	biological adhesion	O	Eukarya	40.1	9.9e-14
GVMAG-M-3300023174-161|Ga0214921_10006340_11	KOG0417	protein modification by small protein conjugation	O	Eukarya	76.2	1.9e-23
GVMAG-M-3300023174-161|Ga0214921_10006340_12	KOG1597	TBP-class protein binding	K	Eukarya	41.8	1.6e-13
GVMAG-M-3300023174-161|Ga0214921_10006340_13	2S6RG	unknown	S	Eukarya	36.7	1.3e-11
GVMAG-M-3300023174-161|Ga0214921_10006340_14	KOG3355	flavin-linked sulfhydryl oxidase activity	O	Eukarya	67	4.9e-21
GVMAG-M-3300023174-161|Ga0214921_10006340_4	2SNM2	unknown	S	Eukarya	18	6.6e-06
GVMAG-M-3300023174-161|Ga0214921_10006340_5	KOG3405	DNA-directed 5'-3' RNA polymerase activity	K	Eukarya	66.5	2.3e-20
GVMAG-M-3300023174-161|Ga0214921_10006340_6	2RYZR	Endonuclease/Exonuclease/phosphatase family	S	Eukarya	129.4	1.8e-39
GVMAG-M-3300023174-161|Ga0214921_10006340_7	COG2274	protein secretion by the type I secretion system	V	Bacteria	72	2.3e-22
GVMAG-M-3300023174-161|Ga0214921_10006340_8	KOG2691	maintenance of transcriptional fidelity during DNA-templated transcription elongation from RNA polymerase II promoter	K	Eukarya	24.7	7e-08
GVMAG-M-3300023174-161|Ga0214921_10006340_9	32VSY	unknown	S	Bacteria	77.6	1.2e-23
GVMAG-M-3300023174-161|Ga0214921_10006819_10	2S45Q	D5 N terminal like	S	Eukarya	194.5	3.9e-59
GVMAG-M-3300023174-161|Ga0214921_10006819_7	2SBBB	Poxvirus Late Transcription Factor VLTF3 like	S	Eukarya	185.5	1.1e-56
GVMAG-M-3300023174-161|Ga0214921_10006819_8	32NS6	unknown	S	Bacteria	31.4	1.6e-09
GVMAG-M-3300023174-161|Ga0214921_10010853_1	arCOG02491	WD-40 repeat	L	Archaea	77.6	6.6e-24
GVMAG-M-3300023174-161|Ga0214921_10010853_3	KOG0673	thymidylate synthase activity	F	Eukarya	480.3	1.2e-145
GVMAG-M-3300023174-161|Ga0214921_10010853_4	COG0648	Endonuclease IV plays a role in DNA repair. It cleaves phosphodiester bonds at apurinic or apyrimidinic sites (AP sites) to produce new 5'-ends that are base-free deoxyribose 5-phosphate residues. It preferentially attacks modified AP sites created by bleomycin and neocarzinostatin	L	Bacteria	69.1	4.3e-21
GVMAG-M-3300023174-161|Ga0214921_10010853_7	2S66E	Aspartyl/Asparaginyl beta-hydroxylase	O	Eukarya	80.4	1.2e-24
GVMAG-M-3300023174-161|Ga0214921_10011905_1	arCOG01762	DNA-dependent RNA polymerase catalyzes the transcription of DNA into RNA using the four ribonucleoside triphosphates as substrates	K	Archaea	703.2	5.6e-213
GVMAG-M-3300023174-161|Ga0214921_10011905_2	KOG4628	protein modification by small protein conjugation or removal	O	Eukarya	60.5	1.4e-18
GVMAG-M-3300023174-161|Ga0214921_10011905_3	COG1002	Type II restriction enzyme, methylase subunits	V	Bacteria	58.7	4e-18
GVMAG-M-3300023174-161|Ga0214921_10014483_2	2S1J5	phosphoenolpyruvate carboxykinase (ATP) activity	C	Eukarya	22.1	6.5e-07
GVMAG-M-3300023174-161|Ga0214921_10014483_4	3087C	unknown	S	Bacteria	19.4	8.3e-06
GVMAG-M-3300023174-161|Ga0214921_10014483_8	2SHTQ	Major capsid protein N-terminus	S	Eukarya	308.7	8.9e-94
GVMAG-M-3300023174-161|Ga0214921_10015144_2	KOG3674	cap2 mRNA methylation	G	Eukarya	192.8	1.2e-58
GVMAG-M-3300023174-161|Ga0214921_10015144_6	31230	unknown	S	Bacteria	21	2e-06
GVMAG-M-3300023174-161|Ga0214921_10019115_2	2SF41	MYND finger	S	Eukarya	38.7	3.1e-12
GVMAG-M-3300023174-161|Ga0214921_10019115_3	344JB	unknown	S	Bacteria	20.2	3.5e-06
GVMAG-M-3300023174-161|Ga0214921_10019760_1	2S853	unknown	S	Eukarya	43.5	1.6e-13
GVMAG-M-3300023174-161|Ga0214921_10019760_2	2RZBH	regulation of response to stimulus	S	Eukarya	110.4	6.3e-34
GVMAG-M-3300023174-161|Ga0214921_10019760_3	2QT1I	Domain of unknown function (DUF2828)	S	Eukarya	130.6	7.8e-40
GVMAG-M-3300023174-161|Ga0214921_10019760_5	31C31	unknown	S	Bacteria	20.5	4.2e-06
GVMAG-M-3300023174-161|Ga0214921_10019760_6	2TBU5	unknown	S	Eukarya	19.3	7.7e-06
GVMAG-M-3300023174-161|Ga0214921_10019760_7	KOG2519	endonuclease activity	L	Eukarya	101.9	4.9e-31
GVMAG-M-3300023174-161|Ga0214921_10021158_1	KOG0873	C-4 methylsterol oxidase activity	I	Eukarya	88	3.3e-27
GVMAG-M-3300023174-161|Ga0214921_10021158_3	COG1525	nuclease	L	Bacteria	63.1	1.8e-19
GVMAG-M-3300023174-161|Ga0214921_10021158_4	33FIB	unknown	S	Bacteria	19.3	8.5e-06
GVMAG-M-3300023174-161|Ga0214921_10021158_8	2RRJ2	Domain of unknown function (DUF1985)	S	Eukarya	24.6	1.4e-07
GVMAG-M-3300023174-161|Ga0214921_10021158_9	2TJPD	unknown	S	Eukarya	32.9	6.5e-10
GVMAG-M-3300023174-161|Ga0214921_10023193_1	arCOG02632	N-6 DNA methylase	V	Archaea	162.9	1.5e-49
GVMAG-M-3300023174-161|Ga0214921_10023193_2	COG4889	helicase	L	Bacteria	179.8	9.9e-55
GVMAG-M-3300023174-161|Ga0214921_10023193_3	2QQRD	Poly A polymerase regulatory subunit	S	Eukarya	118.7	2.9e-36
GVMAG-M-3300023174-161|Ga0214921_10024468_1	COG1948	resolution of meiotic recombination intermediates	L	Bacteria	57.8	9.6e-18
GVMAG-M-3300023174-161|Ga0214921_10024468_2	KOG0924	ATP-dependent RNA helicase activity	L	Eukarya	241.1	2.7e-73
GVMAG-M-3300023174-161|Ga0214921_10024468_5	KOG2386	mRNA guanylyltransferase activity	A	Eukarya	90.3	9.7e-28
GVMAG-M-3300023174-161|Ga0214921_10024610_2	KOG1567	ribonucleoside-diphosphate reductase activity	K	Eukarya	507.2	1.1e-153
GVMAG-M-3300023174-161|Ga0214921_10024610_3	2SVC3	Type II secretion system (T2SS), protein F	NU	Eukarya	29.7	5e-09
GVMAG-M-3300023174-161|Ga0214921_10024610_4	KOG1112	ribonucleoside-diphosphate reductase activity	F	Eukarya	1056.1	0
GVMAG-M-3300023174-161|Ga0214921_10024610_5	KOG4637	1-phosphatidylinositol-3-kinase regulator activity	K	Eukarya	22.2	5.8e-07
GVMAG-M-3300023174-161|Ga0214921_10027064_3	KOG0622	putrescine biosynthetic process from ornithine	E	Eukarya	287.1	2.4e-87
GVMAG-M-3300023174-161|Ga0214921_10027064_4	2QQRD	Poly A polymerase regulatory subunit	S	Eukarya	118.5	3.4e-36
GVMAG-M-3300023174-161|Ga0214921_10027201_1	KOG0802	protein polyubiquitination	O	Eukarya	31.7	1.4e-09
GVMAG-M-3300023174-161|Ga0214921_10027201_10	2SFTX	unknown	S	Eukarya	64.4	9.7e-20
GVMAG-M-3300023174-161|Ga0214921_10027201_2	2ZBX9	Ion transport 2 domain protein	S	Bacteria	43.3	3.8e-13
GVMAG-M-3300023174-161|Ga0214921_10027665_3	COG3617	BRO family, N-terminal domain	K	Bacteria	32.3	8.9e-10
GVMAG-M-3300023174-161|Ga0214921_10027665_4	COG1546	Belongs to the CinA family	F	Bacteria	77.1	1.4e-23
GVMAG-M-3300023174-161|Ga0214921_10027665_6	KOG0191	cell redox homeostasis	CO	Eukarya	31.6	5.1e-10
GVMAG-M-3300023174-161|Ga0214921_10031120_1	COG4469	Competence protein	L	Bacteria	66.3	3e-20
GVMAG-M-3300023174-161|Ga0214921_10031120_2	33EJG	unknown	S	Bacteria	24.4	2.6e-07
GVMAG-M-3300023174-161|Ga0214921_10031882_1	2SHTQ	Major capsid protein N-terminus	S	Eukarya	177	7.1e-54
GVMAG-M-3300023174-161|Ga0214921_10031882_2	2S7ES	PAN domain	S	Eukarya	20.7	2.1e-06
GVMAG-M-3300023174-165|Ga0214921_10002080_10	KOG1105	transcription, DNA-templated	K	Eukarya	37.1	2.1e-11
GVMAG-M-3300023174-165|Ga0214921_10002080_13	COG0648	Endonuclease IV plays a role in DNA repair. It cleaves phosphodiester bonds at apurinic or apyrimidinic sites (AP sites) to produce new 5'-ends that are base-free deoxyribose 5-phosphate residues. It preferentially attacks modified AP sites created by bleomycin and neocarzinostatin	L	Bacteria	54.4	2.5e-16
GVMAG-M-3300023174-165|Ga0214921_10002080_17	COG2404	hydrolase activity, acting on ester bonds	S	Bacteria	110.5	3.3e-33
GVMAG-M-3300023174-165|Ga0214921_10002080_20	30REM	unknown	S	Bacteria	70.4	2.4e-21
GVMAG-M-3300023174-165|Ga0214921_10002080_24	2RSR9	unknown	J	Eukarya	24.9	2.3e-08
GVMAG-M-3300023174-165|Ga0214921_10002080_27	COG4951	DNA primase small subunit	L	Bacteria	100.8	1.3e-30
GVMAG-M-3300023174-165|Ga0214921_10002080_28	2SZ34	unknown	S	Eukarya	70.4	1.9e-21
GVMAG-M-3300023174-165|Ga0214921_10002080_29	2SB92	Src homology 2 domains	S	Eukarya	24.2	1.5e-07
GVMAG-M-3300023174-165|Ga0214921_10002080_30	COG0692	Excises uracil residues from the DNA which can arise as a result of misincorporation of dUMP residues by DNA polymerase or due to deamination of cytosine	L	Bacteria	189.4	2.9e-57
GVMAG-M-3300023174-165|Ga0214921_10002080_34	KOG0298	ATP binding	KL	Eukarya	143.1	2e-43
GVMAG-M-3300023174-165|Ga0214921_10002080_38	2QV13	ADP-ribosylglycohydrolase	O	Eukarya	41.8	1.2e-12
GVMAG-M-3300023174-165|Ga0214921_10002080_4	COG4119	NUDIX hydrolase	L	Bacteria	29.6	9.9e-09
GVMAG-M-3300023174-165|Ga0214921_10002080_5	KOG1814	protein side chain deglutamylation	E	Eukarya	30.3	4e-09
GVMAG-M-3300023174-165|Ga0214921_10002080_7	2TIGZ	NUDIX domain	S	Eukarya	22.4	1.3e-06
GVMAG-M-3300023174-165|Ga0214921_10002080_8	KOG0673	thymidylate synthase activity	F	Eukarya	308.6	1.4e-93
GVMAG-M-3300023174-165|Ga0214921_10002808_14	KOG0390	DNA repair and recombination protein	L	Eukarya	60.8	1.7e-18
GVMAG-M-3300023174-165|Ga0214921_10002808_15	arCOG02840	Belongs to the DNA photolyase family	L	Archaea	343.5	4.9e-104
GVMAG-M-3300023174-165|Ga0214921_10002808_17	342D8	unknown	S	Bacteria	61.8	1.6e-18
GVMAG-M-3300023174-165|Ga0214921_10002808_20	2S65I	unknown	S	Eukarya	88	1e-26
GVMAG-M-3300023174-165|Ga0214921_10002808_22	COG0553	Transcription regulator that activates transcription by stimulating RNA polymerase (RNAP) recycling in case of stress conditions such as supercoiled DNA or high salt concentrations. Probably acts by releasing the RNAP, when it is trapped or immobilized on tightly supercoiled DNA. Does not activate transcription on linear DNA. Probably not involved in DNA repair	L	Bacteria	38.7	7.2e-13
GVMAG-M-3300023174-165|Ga0214921_10002808_25	KOG2134	DNA-3'-diphospho-5'-guanosine diphosphatase	E	Eukarya	159.3	3.3e-48
GVMAG-M-3300023174-165|Ga0214921_10002808_28	2SD0G	unknown	S	Eukarya	90.4	3.3e-27
GVMAG-M-3300023174-165|Ga0214921_10002808_29	COG0237	dephospho-CoA kinase activity	H	Bacteria	33.8	3.7e-10
GVMAG-M-3300023174-165|Ga0214921_10002808_6	KOG0659	Belongs to the protein kinase superfamily	H	Eukarya	181	7.6e-55
GVMAG-M-3300023174-165|Ga0214921_10002808_9	32YMR	unknown	S	Bacteria	19.7	7.5e-06
GVMAG-M-3300023174-165|Ga0214921_10004409_10	2S4FY	Domain of unknown function (DUF1768)	S	Eukarya	235.6	2.9e-71
GVMAG-M-3300023174-165|Ga0214921_10004409_11	2QWFF	hyaluronic acid binding	S	Eukarya	51	2e-15
GVMAG-M-3300023174-165|Ga0214921_10004409_12	KOG0920	helicase activity	L	Eukarya	193.3	1.3e-58
GVMAG-M-3300023174-165|Ga0214921_10004409_14	3218D	unknown	S	Bacteria	21.9	2.2e-06
GVMAG-M-3300023174-165|Ga0214921_10004409_15	331DM	YjcQ protein	S	Bacteria	20.3	7.9e-06
GVMAG-M-3300023174-165|Ga0214921_10004409_17	2RVDS	unknown	S	Eukarya	24.2	3.1e-07
GVMAG-M-3300023174-165|Ga0214921_10004409_18	COG4185	zeta toxin	K	Bacteria	23	9.6e-07
GVMAG-M-3300023174-165|Ga0214921_10004409_19	2RE2I	AAA domain	S	Eukarya	488.4	8.2e-148
GVMAG-M-3300023174-165|Ga0214921_10004409_3	arCOG06187	COG1077 Actin-like ATPase involved in cell morphogenesis	L	Archaea	18.6	9.8e-06
GVMAG-M-3300023174-165|Ga0214921_10004409_7	KOG0420	NEDD8 transferase activity	O	Eukarya	70.5	8.9e-22
GVMAG-M-3300023174-165|Ga0214921_10004409_9	32VSY	unknown	S	Bacteria	45.9	1.2e-13
GVMAG-M-3300023174-165|Ga0214921_10004836_10	COG1104	cysteine desulfurase activity	E	Bacteria	284.9	2.2e-86
GVMAG-M-3300023174-165|Ga0214921_10004836_17	KOG3364	mitochondrial fission	A	Eukarya	71.9	8.9e-22
GVMAG-M-3300023174-165|Ga0214921_10004836_5	32DEE	Protein of unknown function (DUF1510)	S	Bacteria	27.7	3.5e-08
GVMAG-M-3300023174-165|Ga0214921_10004836_9	2SCSN	unknown	S	Eukarya	100.2	1.9e-30
GVMAG-M-3300023174-165|Ga0214921_10004990_10	2ZVRM	unknown	S	Bacteria	20.5	8.4e-06
GVMAG-M-3300023174-165|Ga0214921_10004990_14	arCOG01762	DNA-dependent RNA polymerase catalyzes the transcription of DNA into RNA using the four ribonucleoside triphosphates as substrates	K	Archaea	313.6	4.8e-95
GVMAG-M-3300023174-165|Ga0214921_10004990_15	KOG0214	DNA-directed 5'-3' RNA polymerase activity	K	Eukarya	79.9	7.3e-25
GVMAG-M-3300023174-165|Ga0214921_10004990_16	arCOG03145	Possesses two activities a DNA synthesis (polymerase) and an exonucleolytic activity that degrades single-stranded DNA in the 3'- to 5'-direction. Has a template-primer preference which is characteristic of a replicative DNA polymerase	L	Archaea	91.9	6.9e-28
GVMAG-M-3300023174-165|Ga0214921_10004990_17	arCOG01762	DNA-dependent RNA polymerase catalyzes the transcription of DNA into RNA using the four ribonucleoside triphosphates as substrates	K	Archaea	115.3	3.9e-35
GVMAG-M-3300023174-165|Ga0214921_10004990_18	arCOG01762	DNA-dependent RNA polymerase catalyzes the transcription of DNA into RNA using the four ribonucleoside triphosphates as substrates	K	Archaea	40.8	1.2e-12
GVMAG-M-3300023174-165|Ga0214921_10004990_2	KOG1924	protein diaphanous homolog	D	Eukarya	24.7	1.2e-07
GVMAG-M-3300023174-165|Ga0214921_10004990_20	319VU	unknown	S	Bacteria	243	1.6e-73
GVMAG-M-3300023174-165|Ga0214921_10004990_4	COG3937	granule-associated protein	S	Bacteria	21.2	8.6e-06
GVMAG-M-3300023174-165|Ga0214921_10004990_6	KOG4628	protein modification by small protein conjugation or removal	O	Eukarya	52.1	1.1e-15
GVMAG-M-3300023174-165|Ga0214921_10005072_1	arCOG01762	DNA-dependent RNA polymerase catalyzes the transcription of DNA into RNA using the four ribonucleoside triphosphates as substrates	K	Archaea	121.6	4.7e-37
GVMAG-M-3300023174-165|Ga0214921_10005072_10	arCOG10446	PFAM HNH endonuclease	L	Archaea	30.9	2.8e-09
GVMAG-M-3300023174-165|Ga0214921_10005072_18	32RY9	unknown	S	Bacteria	21.9	2e-06
GVMAG-M-3300023174-165|Ga0214921_10005072_25	arCOG00354	COG1100 GTPase SAR1 and related small G proteins	S	Archaea	23	9.1e-07
GVMAG-M-3300023174-165|Ga0214921_10005072_26	COG4043	Acetyltransferase (GNAT) domain	J	Bacteria	95.3	8.6e-29
GVMAG-M-3300023174-165|Ga0214921_10005072_28	2RXW0	unknown	S	Eukarya	46.1	9.3e-14
GVMAG-M-3300023174-165|Ga0214921_10005079_1	31HT1	unknown	S	Bacteria	20.2	9.3e-06
GVMAG-M-3300023174-165|Ga0214921_10005079_12	KOG0355	DNA topoisomerase type II (ATP-hydrolyzing) activity	L	Eukarya	424.5	1.8e-128
GVMAG-M-3300023174-165|Ga0214921_10005079_16	2QTYC	DNA ligase OB-like domain	L	Eukarya	75.7	7.3e-23
GVMAG-M-3300023174-165|Ga0214921_10005079_18	COG0784	Response regulator, receiver	T	Bacteria	41.9	9.3e-13
GVMAG-M-3300023174-165|Ga0214921_10005079_2	2ZDFH	unknown	S	Bacteria	21.4	5.3e-06
GVMAG-M-3300023174-165|Ga0214921_10005079_4	COG3568	Endonuclease Exonuclease Phosphatase	N	Bacteria	45.2	1.3e-13
GVMAG-M-3300023174-165|Ga0214921_10005079_5	KOG2534	DNA polymerase	L	Eukarya	120.7	1.6e-36
GVMAG-M-3300023174-165|Ga0214921_10007146_1	arCOG00833	PFAM GCN5-related N-acetyltransferase	C	Archaea	29.8	1e-08
GVMAG-M-3300023174-165|Ga0214921_10007146_11	KOG0663	cyclin-dependent protein serine/threonine kinase activity	T	Eukarya	106.7	2.6e-32
GVMAG-M-3300023174-165|Ga0214921_10007146_12	30IKN	unknown	S	Bacteria	19.5	7.3e-06
GVMAG-M-3300023174-165|Ga0214921_10007146_14	KOG0001	cellular macromolecule catabolic process	O	Eukarya	91.2	2.4e-28
GVMAG-M-3300023174-165|Ga0214921_10007146_15	2QTGR	Lecithin retinol acyltransferase	S	Eukarya	44.4	2.6e-13
GVMAG-M-3300023174-165|Ga0214921_10007146_4	KOG0190	intramolecular oxidoreductase activity, transposing S-S bonds	CO	Eukarya	41	1.1e-12
GVMAG-M-3300023174-165|Ga0214921_10007146_7	2SAIZ	unknown	S	Eukarya	109.4	4.2e-33
GVMAG-M-3300023174-165|Ga0214921_10007146_9	COG2274	protein secretion by the type I secretion system	V	Bacteria	61.6	6e-19
GVMAG-M-3300023174-165|Ga0214921_10008899_10	COG3145	DNA-N1-methyladenine dioxygenase activity	L	Bacteria	131.1	1.2e-39
GVMAG-M-3300023174-165|Ga0214921_10008899_11	KOG3608	transcription coactivator activity	J	Eukarya	55.9	6.7e-17
GVMAG-M-3300023174-165|Ga0214921_10008899_12	KOG3608	transcription coactivator activity	J	Eukarya	40.6	2.8e-12
GVMAG-M-3300023174-165|Ga0214921_10008899_13	2QPRC	NAD+ ADP-ribosyltransferase activity	G	Eukarya	99.2	4.3e-30
GVMAG-M-3300023174-165|Ga0214921_10008899_14	arCOG09587	unknown	S	Archaea	24.3	4.8e-07
GVMAG-M-3300023174-165|Ga0214921_10008899_15	KOG0620	poly(A)-specific ribonuclease activity	A	Eukarya	123.4	2.1e-37
GVMAG-M-3300023174-165|Ga0214921_10008899_2	KOG3370	dUTP metabolic process	F	Eukarya	185.8	2.1e-56
GVMAG-M-3300023174-165|Ga0214921_10008899_4	337VW	Protein of unknown function (DUF4240)	S	Bacteria	24.8	2.7e-07
GVMAG-M-3300023174-165|Ga0214921_10008899_7	COG4642	MORN repeat	M	Bacteria	22	2.7e-06
GVMAG-M-3300023174-165|Ga0214921_10008899_9	2SE8Y	F5/8 type C domain	S	Eukarya	39.2	9.6e-12
GVMAG-M-3300023174-165|Ga0214921_10009337_1	2QQRD	Poly A polymerase regulatory subunit	S	Eukarya	216.7	9.6e-66
GVMAG-M-3300023174-165|Ga0214921_10009337_2	COG2865	translation initiation factor activity	K	Bacteria	31.4	2.2e-09
GVMAG-M-3300023174-165|Ga0214921_10009337_3	KOG3405	DNA-directed 5'-3' RNA polymerase activity	K	Eukarya	38.8	1.1e-11
GVMAG-M-3300023174-165|Ga0214921_10009337_8	COG5549	protein import	O	Bacteria	20.7	6.3e-06
GVMAG-M-3300023174-165|Ga0214921_10009914_1	2SHTQ	Major capsid protein N-terminus	S	Eukarya	324.6	2.6e-98
GVMAG-M-3300023174-165|Ga0214921_10009914_16	2S1CR	unknown	A	Eukarya	20.6	7.3e-06
GVMAG-M-3300023174-165|Ga0214921_10009914_4	COG0338	D12 class N6 adenine-specific DNA methyltransferase	L	Bacteria	63.9	1.4e-19
GVMAG-M-3300023174-165|Ga0214921_10009914_6	2S7SW	unknown	S	Eukarya	60.7	2.9e-18
GVMAG-M-3300023174-165|Ga0214921_10010593_10	2T3E8	unknown	S	Eukarya	20.6	7.1e-06
GVMAG-M-3300023174-165|Ga0214921_10010593_13	KOG2386	mRNA guanylyltransferase activity	A	Eukarya	52.9	3.7e-16
GVMAG-M-3300023174-165|Ga0214921_10010593_14	arCOG13369	unknown	S	Archaea	21.1	4.1e-06
GVMAG-M-3300023174-165|Ga0214921_10010593_3	KOG1567	ribonucleoside-diphosphate reductase activity	K	Eukarya	313.4	7.9e-95
GVMAG-M-3300023174-165|Ga0214921_10010730_2	2SWUG	unknown	S	Eukarya	97.2	1.8e-29
GVMAG-M-3300023174-165|Ga0214921_10010730_3	2S35J	Uncharacterized protein conserved in bacteria (DUF2263)	S	Eukarya	105.7	5.7e-32
GVMAG-M-3300023174-165|Ga0214921_10011898_10	arCOG04244	DNA-dependent RNA polymerase catalyzes the transcription of DNA into RNA using the four ribonucleoside triphosphates as substrates	F	Archaea	22.5	1.9e-06
GVMAG-M-3300023174-165|Ga0214921_10011898_3	2QT82	Type III restriction enzyme, res subunit	L	Eukarya	63.1	3e-19
GVMAG-M-3300023174-165|Ga0214921_10011898_6	arCOG04241	DNA-dependent RNA polymerase catalyzes the transcription of DNA into RNA using the four ribonucleoside triphosphates as substrates	K	Archaea	24.8	3e-07
GVMAG-M-3300023174-165|Ga0214921_10011898_8	2S41E	unknown	S	Eukarya	29.8	8.5e-09
GVMAG-M-3300023174-165|Ga0214921_10012645_10	KOG0971	positive regulation of microtubule nucleation	D	Eukarya	20.7	2.2e-06
GVMAG-M-3300023174-165|Ga0214921_10012645_11	33QPW	unknown	S	Bacteria	30.2	7.3e-09
[truncated: 2,690 more rows]
